# Supplementary material for: Evolutionary Contribution of Duplicated Genes to Genome Evolution in the Ginseng Species Complex
Source: Genome Biol Evol. 2021 Mar 13;13(5):evab051. doi: 10.1093/gbe/evab051 (PMC8103499; doi:10.1093/gbe/evab051)
Supplement: evab051_Supplementary_Data [file evab051_supplementary_data.doc.zip]

Archive with 5 entries (5 files):
- Figure S1.pdf
- Figure S2.pdf
- Figure S3.pdf
- Supplementary Notes.docx
- Supplementary Tables.xlsx
