# Supplementary material for: Evolutionary Contribution of Duplicated Genes to Genome Evolution in the Ginseng Species Complex
Source: Genome Biol Evol. 2021 Mar 13;13(5):evab051. doi: 10.1093/gbe/evab051 (PMC8103499; doi:10.1093/gbe/evab051)
Supplement: evab051_Supplementary_Data [file evab051_supplementary_data.doc.zip › Supplementary Tables.xlsx]

## Sheet: Table S1
Table S1. Mapping rates of the whole genome sequences of the 103 Panax accessions.
Species name	Sample ID	High quality reads	Mapping rate	Genome covrage (x)	Location
Panax japonicus	R1	1079292332	98.79	46.2554	Japan
	R2	353040585	98.75	15.1303	Japan
	R3	388605888	92.08	16.6545	Japan
	R4	319334784	94.65	13.6858	Japan
	R5	332541474	97.8	14.2518	Japan
	R6	387067147	98.31	16.5886	Japan
	R7	248803874	95.77	10.663	Japan
	R8	323880448	97.43	13.8806	Japan
	Z1	410551942	94.34	17.5951	Japan
	Z2	351027358	88.39	15.044	Japan
	Z3	317677086	82.29	13.6147	Japan
	Z4	373673757	92.85	16.0146	Japan
	Z5	320954142	97.41	13.7552	Japan
	Z6	358584552	92.61	15.3679	Japan
	Z7	359822040	95.18	15.4209	Japan
	Z8	289620338	95.4	12.4123	Japan
	Z9	304957963	96.19	13.0696	Japan
	Z10	326416490	95.83	13.9893	Japan
	Z11	319980648	94.64	13.7135	Japan
	Z12	307734309	96.54	13.1886	Japan
	JE1	383885231	91.53	16.4522	Japan
	JE2	381446682	85.59	16.3477	Japan
	JE3	411626004	89.71	17.6411	Japan
	JE4	420948787	89.39	18.0407	Japan
	JE5	342404340	91.07	14.6745	Japan
	JI1	316014284	93.1	13.5435	Japan
	JI2	370844690	87.16	15.8933	Japan
	JI3	376157162	89.24	16.121	Japan
	JI4	326648526	80.77	13.9992	Japan
	JI5	410037112	91.65	17.573	Japan
Panax quinquefolius	XY2	940101790	92	40.2901	China
	XY3	316935488	98.11	13.5829	China
	XY4	332155014	99.16	14.2352	China
	XY5	317778892	98.7	13.6191	China
	X3	329409188	98.51	14.1175	China
	X5-1	321876145	99.44	13.7947	China
	X5-2	340446066	99.03	14.5905	China
	X7	345700924	99.71	14.8158	China
	X9	324803718	99.37	13.9202	China
	X10-1	381857668	99.62	16.3653	China
	X10-2	317669848	99.57	13.6144	China
	X11	351629688	99.67	15.0698	China
	X12	374699597	99.65	16.0586	China
	X13-1	347725172	99.41	14.9025	China
	X14	348528587	99.34	14.9369	China
	g2	325430216	99.28	13.947	USA
	g3	318165927	99.37	13.6357	USA
	X13	353471219	93.73	15.1488	China
	X1	368113799	99.36	15.7763	China
	X8	347311604	99.49	14.8848	China
Panax ginseng*	LS1	325495974	99.57	13.9498	China
	LS2	302278957	99.71	12.9548	China
	LS3	310920901	99.81	13.3252	China
	LS5	316842658	99.66	13.579	China
	LS6	299346994	99.74	12.8292	China
	LS11	317484260	98.8	13.6065	China
	LS12	289424078	99.55	12.4039	China
	LS19	302984690	99.7	12.9851	China
	LS22	371698700	99.61	15.9299	China
	LS25	313394317	99.6	13.4312	China
	Jb20	405129611	99.48	17.3627	China
	Jb21	374502194	99.06	16.0501	China
	Jb7	396077263	99.76	16.9747	China
	Jb9	396077263	99.76	16.9747	China
	Jb4	293255628	99.05	12.5681	China
	Jb6	316214719	99.49	13.5521	China
	Jb27	366895920	98.05	15.7241	China
	Jb28	356879260	99.27	15.2948	China
	Jb31	337009560	99.42	14.4433	China
	Jb22	345728848	97.66	14.817	China
	JG1	354075987	98.34	15.1747	China
	JG3	321554206	99.61	13.7809	China
	P101	186705950	99.66	8.00168	China
	P230	182157998	99.82	7.80677	China
	e1	163052335	85.55	6.98796	China
	THX1	172405981	91.02	7.38883	China
	THX2	163923628	85.09	7.0253	China
	THX5	201013170	88.14	8.61485	China
	THX6	190518486	82.06	8.16508	China
	YS1	183915591	83.41	7.8821	China
	YS6	197159295	84.2	8.44968	China
	P193	168235676	98.95	7.2101	China
	BTYZ6	132313145	99.82	5.67056	China
	LDZ1	144548613	99.8	6.19494	China
	XL172	123167638	94.56	5.27861	China
	SZ63	148188233	99.71	6.35092	China
	P56	193813128	98.78	8.30628	China
	P69	206736638	99.88	8.86014	China
	GL	148983476	98.97	6.38501	China
	KD	181098979	84.12	7.76138	China
	TL	129454970	99.28	5.54807	China
	TH	125650060	95.04	5.385	China
	QA	126706656	99.25	5.43029	China
	WDL	141559647	99.08	6.06684	China
	XK	134434070	99.45	5.76146	China
	RH	147062709	93.94	6.30269	China
	HL	137816818	98.07	5.90644	China
	JD	128169929	99.67	5.493	China
	HM	151710233	99.26	6.50187	China
	DS	134063174	66.04	5.74556	China
	MY	139449106	76.19	5.97639	China
Panax notoginseng	sq	167717712	98.09	12.5788	China
	Pa20	619507998	98.59	46.4631	China
Note: *, the P. ginseng accession (SRR5754957) was downloaded from GenBank according to Choi et al. 2018

## Sheet: Table S2
Table S2. Identification of the gene duplicates in the Panax ginseng and Panax notoginseng.
Panax ginseng		Panax notoginseng	Type
Subgenome1	Subgenome2
Pg_S0005.1	Pg_S0175.10	---missing---	doublet
Pg_S0005.2	Pg_S0175.9	---missing---	doublet
Pg_S0005.3	Pg_S0175.8	---missing---	doublet
Pg_S0005.4	Pg_S0175.7	---missing---	doublet
---missing---	Pg_S0175.6	---missing---	singleton
Pg_S0005.5	Pg_S0175.5	---missing---	doublet
Pg_S0005.6	Pg_S0175.4	---missing---	doublet
Pg_S0008.43	Pg_S4616.10	---missing---	doublet
Pg_S0008.27	Pg_S4616.11	---missing---	doublet
---missing---	Pg_S4616.12	---missing---	singleton
Pg_S0008.28	Pg_S4616.13	---missing---	doublet
Pg_S0008.29	Pg_S4616.14	---missing---	doublet
Pg_S0008.30	Pg_S4616.15	---missing---	doublet
Pg_S0008.31	Pg_S4616.15	---missing---	doublet
Pg_S0008.32	Pg_S4616.20	---missing---	doublet
Pg_S0008.33	Pg_S4616.16	---missing---	doublet
Pg_S0008.34	Pg_S4616.17	---missing---	doublet
Pg_S0008.35	Pg_S4616.21	---missing---	doublet
Pg_S0008.36	Pg_S4616.18	---missing---	doublet
Pg_S0008.37	Pg_S4616.18	---missing---	doublet
Pg_S0008.38	Pg_S4616.19	---missing---	doublet
Pg_S0022.19	Pg_S5958.7	---missing---	doublet
Pg_S0022.20	Pg_S5958.6	---missing---	doublet
Pg_S0022.21	Pg_S5958.5	---missing---	doublet
Pg_S0022.22	Pg_S5958.4	---missing---	doublet
Pg_S0022.23	Pg_S5958.3	---missing---	doublet
Pg_S0022.24	Pg_S5958.2	---missing---	doublet
Pg_S0022.25	Pg_S5958.1	---missing---	doublet
Pg_S0033.1	Pg_S0612.11	Pjap14578	triplet
Pg_S0033.2	Pg_S0612.12	Pjap08718	triplet
Pg_S0033.3	Pg_S0612.13	Pjap24732	triplet
Pg_S0033.4	Pg_S0612.14	Pjap06593	triplet
Pg_S0033.5	Pg_S0612.15	Pjap03874	triplet
Pg_S0033.6	Pg_S0612.16	---missing---	doublet
Pg_S0033.7	Pg_S0612.17	---missing---	doublet
Pg_S0033.8	Pg_S0612.18	---missing---	doublet
Pg_S0033.9	Pg_S0612.19	---missing---	doublet
Pg_S0033.10	Pg_S0612.20	---missing---	doublet
Pg_S0033.11	Pg_S0612.21	---missing---	doublet
Pg_S0033.11	Pg_S0612.22	---missing---	doublet
Pg_S0033.12	Pg_S0612.47	---missing---	doublet
Pg_S0033.13	Pg_S0612.23	---missing---	doublet
Pg_S0039.18	Pg_S2120.7	---missing---	doublet
Pg_S0039.19	Pg_S2120.8	---missing---	doublet
Pg_S0039.19	Pg_S2120.7	---missing---	doublet
Pg_S0039.1	Pg_S2120.9	---missing---	doublet
Pg_S0039.2	Pg_S2120.10	---missing---	doublet
Pg_S0039.20	Pg_S2120.11	---missing---	doublet
Pg_S0039.21	Pg_S2120.12	---missing---	doublet
Pg_S0039.3	Pg_S2120.13	---missing---	doublet
Pg_S0039.4	Pg_S2120.14	---missing---	doublet
Pg_S0039.5	Pg_S2120.15	---missing---	doublet
Pg_S0039.6	Pg_S2120.16	---missing---	doublet
Pg_S0051.10	Pg_S4342.15	---missing---	doublet
Pg_S0051.11	Pg_S4342.15	---missing---	doublet
Pg_S0051.12	Pg_S4342.14	---missing---	doublet
Pg_S0051.13	---missing---	---missing---	singleton
Pg_S0051.27	---missing---	---missing---	singleton
Pg_S0051.14	Pg_S4342.13	---missing---	doublet
Pg_S0051.15	Pg_S4342.12	---missing---	doublet
Pg_S0051.16	Pg_S4342.11	---missing---	doublet
Pg_S0051.17	Pg_S4342.10	Pjap07885	triplet
Pg_S0051.18	Pg_S4342.9	Pjap22918	triplet
Pg_S0052.21	Pg_S0400.38	---missing---	doublet
Pg_S0052.22	---missing---	---missing---	singleton
Pg_S0052.23	Pg_S0400.37	Pjap28028	triplet
Pg_S0052.25	Pg_S0400.36	---missing---	doublet
Pg_S0052.24	Pg_S0400.35	Pjap34361	triplet
---missing---	Pg_S0400.34	Pjap21920	singleton
---missing---	Pg_S0400.33	Pjap03125	singleton
Pg_S0052.25	Pg_S0400.35	Pjap34361	triplet
Pg_S0052.26	Pg_S0400.32	Pjap23631	triplet
---missing---	Pg_S0400.31	Pjap04520	singleton
Pg_S0052.27	Pg_S0400.30	Pjap17952	triplet
---missing---	Pg_S0400.29	Pjap20140	singleton
Pg_S0052.30	Pg_S0400.28	Pjap16523	triplet
---missing---	Pg_S0400.27	Pjap08497	singleton
Pg_S0052.28	Pg_S0400.26	---missing---	doublet
Pg_S0055.1	Pg_S0612.24	---missing---	doublet
Pg_S0055.2	Pg_S0612.25	---missing---	doublet
Pg_S0055.3	Pg_S0612.26	---missing---	doublet
Pg_S0055.3	Pg_S0612.27	---missing---	doublet
Pg_S0055.4	---missing---	---missing---	singleton
Pg_S0055.5	Pg_S0612.28	---missing---	doublet
Pg_S0055.6	Pg_S0612.29	---missing---	doublet
Pg_S0055.7	Pg_S0612.30	---missing---	doublet
Pg_S0055.16	Pg_S0612.31	---missing---	doublet
Pg_S0061.32	Pg_S2779.23	---missing---	doublet
Pg_S0061.33	---missing---	---missing---	singleton
Pg_S0061.91	Pg_S2779.26	---missing---	doublet
---missing---	Pg_S2779.22	---missing---	singleton
Pg_S0061.92	Pg_S2779.21	---missing---	doublet
Pg_S0061.34	Pg_S2779.20	---missing---	doublet
Pg_S0061.35	Pg_S2779.19	---missing---	doublet
Pg_S0061.36	Pg_S2779.19	---missing---	doublet
Pg_S0061.37	Pg_S2779.18	---missing---	doublet
Pg_S0061.38	Pg_S2779.17	---missing---	doublet
Pg_S0061.93	---missing---	---missing---	singleton
Pg_S0061.39	Pg_S2779.17	---missing---	doublet
Pg_S0061.40	Pg_S2779.25	Pjap30387	triplet
Pg_S0061.41	Pg_S2779.16	Pjap00080	triplet
Pg_S0061.42	Pg_S2779.15	Pjap29877	triplet
Pg_S0061.43	Pg_S2779.14	Pjap25063	triplet
Pg_S0061.44	Pg_S2779.13	Pjap04065	triplet
Pg_S0061.45	Pg_S2779.12	Pjap16067	triplet
Pg_S0061.46	Pg_S2779.11	Pjap04498	triplet
Pg_S0061.47	Pg_S2779.10	Pjap20094	triplet
Pg_S0061.48	Pg_S2779.9	---missing---	doublet
Pg_S0061.49	Pg_S2779.8	Pjap29949	triplet
Pg_S0061.50	Pg_S2779.7	Pjap21390	triplet
Pg_S0061.51	Pg_S2779.6	Pjap00662	triplet
Pg_S0077.9	Pg_S5312.8	---missing---	doublet
Pg_S0077.7	Pg_S5312.2	---missing---	doublet
Pg_S0077.10	Pg_S5312.3	---missing---	doublet
Pg_S0077.11	Pg_S5312.4	---missing---	doublet
Pg_S0077.12	Pg_S5312.5	---missing---	doublet
---missing---	Pg_S5312.6	---missing---	singleton
Pg_S0077.52	Pg_S5312.9	---missing---	doublet
Pg_S0077.13	Pg_S5312.7	---missing---	doublet
Pg_S0085.61	Pg_S4412.14	Pjap13784	triplet
Pg_S0085.62	Pg_S4412.13	Pjap01269	triplet
Pg_S0085.63	Pg_S4412.12	Pjap02728	triplet
Pg_S0085.64	Pg_S4412.11	Pjap14762	triplet
Pg_S0085.65	Pg_S4412.10	Pjap08708	triplet
---missing---	Pg_S4412.9	---missing---	singleton
Pg_S0085.66	---missing---	---missing---	singleton
Pg_S0085.67	---missing---	---missing---	singleton
Pg_S0085.68	---missing---	---missing---	singleton
Pg_S0085.69	Pg_S4412.8	Pjap19576	triplet
Pg_S0085.70	Pg_S4412.7	Pjap15965	triplet
Pg_S0085.70	Pg_S4412.6	Pjap29423	triplet
Pg_S0085.71	Pg_S4412.5	Pjap25753	triplet
Pg_S0085.72	Pg_S4412.4	Pjap00200	triplet
Pg_S0093.1	Pg_S6589.5	---missing---	doublet
Pg_S0093.2	Pg_S6589.4	---missing---	doublet
Pg_S0093.108	Pg_S6589.6	---missing---	doublet
Pg_S0093.109	Pg_S6589.3	---missing---	doublet
Pg_S0093.3	Pg_S6589.2	---missing---	doublet
Pg_S0093.4	Pg_S6589.1	---missing---	doublet
Pg_S0096.5	Pg_S3949.5	---missing---	doublet
Pg_S0096.6	Pg_S3949.4	---missing---	doublet
Pg_S0096.7	Pg_S3949.3	---missing---	doublet
Pg_S0096.8	Pg_S3949.2	---missing---	doublet
Pg_S0096.9	Pg_S3949.1	---missing---	doublet
Pg_S0096.10	Pg_S3949.7	---missing---	doublet
Pg_S0100.3	Pg_S2853.12	---missing---	doublet
Pg_S0100.4	Pg_S2853.11	---missing---	doublet
Pg_S0100.5	Pg_S2853.10	---missing---	doublet
---missing---	Pg_S2853.9	---missing---	singleton
---missing---	Pg_S2853.8	---missing---	singleton
---missing---	Pg_S2853.7	---missing---	singleton
Pg_S0100.6	Pg_S2853.6	---missing---	doublet
Pg_S0100.7	Pg_S2853.5	---missing---	doublet
Pg_S0100.9	Pg_S2853.4	---missing---	doublet
---missing---	Pg_S2853.3	---missing---	singleton
Pg_S0100.8	Pg_S2853.5	---missing---	doublet
Pg_S0100.9	Pg_S2853.2	---missing---	doublet
Pg_S0100.10	---missing---	---missing---	singleton
Pg_S0100.11	---missing---	---missing---	singleton
Pg_S0100.12	---missing---	---missing---	singleton
Pg_S0100.21	Pg_S2853.1	---missing---	doublet
Pg_S0102.11	Pg_S3500.1	---missing---	doublet
Pg_S0102.12	Pg_S3500.2	Pjap16271	triplet
Pg_S0102.13	Pg_S3500.3	Pjap18086	triplet
Pg_S0102.14	Pg_S3500.3	Pjap18086	triplet
Pg_S0102.15	Pg_S3500.4	---missing---	doublet
Pg_S0102.11	Pg_S3500.5	---missing---	doublet
Pg_S0102.16	Pg_S3500.4	---missing---	doublet
Pg_S0102.17	Pg_S3500.6	Pjap17751	triplet
Pg_S0102.18	Pg_S3500.6	Pjap17751	triplet
Pg_S0102.19	Pg_S3500.7	Pjap14039	triplet
Pg_S0102.20	Pg_S3500.8	Pjap24146	triplet
---missing---	Pg_S3500.9	Pjap03151	singleton
Pg_S0102.20	Pg_S3500.10	---missing---	doublet
Pg_S0102.21	Pg_S3500.11	Pjap33661	triplet
Pg_S0102.22	Pg_S3500.12	---missing---	doublet
Pg_S0102.22	Pg_S3500.13	---missing---	doublet
Pg_S0102.23	Pg_S3500.12	---missing---	doublet
Pg_S0102.24	Pg_S3500.14	---missing---	doublet
Pg_S0102.25	Pg_S3500.15	---missing---	doublet
Pg_S0102.26	Pg_S3500.16	Pjap34333	triplet
Pg_S0102.27	Pg_S3500.17	Pjap31969	triplet
Pg_S0102.28	Pg_S3500.18	Pjap02705	triplet
Pg_S0102.29	---missing---	---missing---	singleton
Pg_S0102.30	Pg_S3500.19	---missing---	doublet
Pg_S0102.31	Pg_S3500.20	Pjap29400	triplet
Pg_S0103.5	Pg_S3604.9	---missing---	doublet
Pg_S0103.6	---missing---	---missing---	singleton
Pg_S0103.7	Pg_S3604.8	---missing---	doublet
Pg_S0103.8	Pg_S3604.7	---missing---	doublet
Pg_S0103.9	Pg_S3604.6	---missing---	doublet
Pg_S0103.10	Pg_S3604.5	---missing---	doublet
Pg_S0103.11	Pg_S3604.4	---missing---	doublet
Pg_S0106.2	Pg_S1212.28	---missing---	doublet
Pg_S0106.3	Pg_S1212.27	---missing---	doublet
Pg_S0106.4	Pg_S1212.26	---missing---	doublet
Pg_S0106.5	Pg_S1212.25	---missing---	doublet
Pg_S0106.6	Pg_S1212.24	---missing---	doublet
Pg_S0106.7	Pg_S1212.23	---missing---	doublet
---missing---	Pg_S1212.40	---missing---	singleton
Pg_S0106.38	---missing---	---missing---	singleton
Pg_S0106.8	Pg_S1212.22	---missing---	doublet
Pg_S0106.9	Pg_S1212.21	---missing---	doublet
Pg_S0106.10	Pg_S1212.20	---missing---	doublet
Pg_S0106.11	Pg_S1212.19	---missing---	doublet
---missing---	Pg_S1212.18	---missing---	singleton
Pg_S0106.12	Pg_S1212.17	---missing---	doublet
Pg_S0106.13	Pg_S1212.16	---missing---	doublet
Pg_S0106.14	Pg_S1212.15	---missing---	doublet
---missing---	Pg_S1212.39	---missing---	singleton
Pg_S0106.14	Pg_S1212.14	---missing---	doublet
Pg_S0106.15	Pg_S1212.14	---missing---	doublet
Pg_S0106.16	Pg_S1212.13	---missing---	doublet
Pg_S0106.17	Pg_S1212.12	---missing---	doublet
Pg_S0106.17	Pg_S1212.15	---missing---	doublet
Pg_S0106.18	---missing---	---missing---	singleton
Pg_S0106.19	Pg_S1212.11	---missing---	doublet
Pg_S0108.9	Pg_S2111.4	---missing---	doublet
Pg_S0108.10	Pg_S2111.5	---missing---	doublet
Pg_S0108.11	Pg_S2111.6	---missing---	doublet
Pg_S0108.12	Pg_S2111.7	---missing---	doublet
Pg_S0108.13	Pg_S2111.8	---missing---	doublet
Pg_S0108.14	Pg_S2111.9	---missing---	doublet
Pg_S0109.20	Pg_S0252.33	---missing---	doublet
Pg_S0109.21	Pg_S0252.34	---missing---	doublet
Pg_S0109.22	Pg_S0252.35	---missing---	doublet
Pg_S0109.23	Pg_S0252.36	---missing---	doublet
Pg_S0109.24	---missing---	---missing---	singleton
Pg_S0109.25	Pg_S0252.37	---missing---	doublet
Pg_S0109.26	---missing---	---missing---	singleton
Pg_S0109.27	---missing---	---missing---	singleton
Pg_S0109.28	Pg_S0252.37	---missing---	doublet
Pg_S0109.29	Pg_S0252.38	---missing---	doublet
Pg_S0116.10	Pg_S5273.7	---missing---	doublet
Pg_S0116.11	Pg_S5273.6	---missing---	doublet
Pg_S0116.12	Pg_S5273.6	---missing---	doublet
Pg_S0116.13	---missing---	---missing---	singleton
Pg_S0116.14	Pg_S5273.5	---missing---	doublet
Pg_S0116.15	Pg_S5273.4	---missing---	doublet
Pg_S0116.16	Pg_S5273.3	---missing---	doublet
Pg_S0116.17	---missing---	---missing---	singleton
Pg_S0116.18	Pg_S5273.2	---missing---	doublet
Pg_S0116.19	Pg_S5273.1	---missing---	doublet
Pg_S0121.31	Pg_S4060.6	---missing---	doublet
Pg_S0121.32	Pg_S4060.6	---missing---	doublet
Pg_S0121.33	Pg_S4060.1	---missing---	doublet
Pg_S0121.34	Pg_S4060.2	---missing---	doublet
Pg_S0121.35	Pg_S4060.3	---missing---	doublet
Pg_S0121.36	Pg_S4060.4	---missing---	doublet
Pg_S0121.78	Pg_S4060.5	---missing---	doublet
Pg_S0126.1	Pg_S3452.2	---missing---	doublet
Pg_S0126.2	Pg_S3452.3	---missing---	doublet
Pg_S0126.2	Pg_S3452.4	---missing---	doublet
Pg_S0126.3	Pg_S3452.5	---missing---	doublet
Pg_S0126.4	Pg_S3452.6	---missing---	doublet
Pg_S0126.5	Pg_S3452.7	---missing---	doublet
Pg_S0126.6	Pg_S3452.8	---missing---	doublet
Pg_S0126.7	Pg_S3452.9	---missing---	doublet
Pg_S0126.8	Pg_S3452.10	---missing---	doublet
---missing---	Pg_S3452.11	---missing---	singleton
Pg_S0126.9	Pg_S3452.12	---missing---	doublet
Pg_S0129.19	Pg_S1358.1	---missing---	doublet
Pg_S0129.20	Pg_S1358.2	---missing---	doublet
Pg_S0129.21	Pg_S1358.3	---missing---	doublet
Pg_S0129.22	Pg_S1358.45	Pjap12865	triplet
Pg_S0129.22	Pg_S1358.46	Pjap11544	triplet
Pg_S0129.23	Pg_S1358.4	Pjap07688	triplet
Pg_S0129.24	Pg_S1358.5	Pjap06573	triplet
Pg_S0129.25	Pg_S1358.6	Pjap21558	triplet
Pg_S0129.26	Pg_S1358.7	Pjap31137	triplet
Pg_S0129.27	Pg_S1358.8	Pjap00538	triplet
Pg_S0131.10	Pg_S1675.21	---missing---	doublet
Pg_S0131.11	Pg_S1675.20	---missing---	doublet
Pg_S0131.12	Pg_S1675.19	---missing---	doublet
Pg_S0131.13	---missing---	---missing---	singleton
Pg_S0131.14	Pg_S1675.19	---missing---	doublet
Pg_S0131.15	Pg_S1675.18	---missing---	doublet
Pg_S0131.16	Pg_S1675.17	---missing---	doublet
Pg_S0131.17	Pg_S1675.16	---missing---	doublet
Pg_S0131.18	Pg_S1675.15	---missing---	doublet
Pg_S0131.19	Pg_S1675.14	---missing---	doublet
Pg_S0131.20	Pg_S1675.13	---missing---	doublet
Pg_S0131.21	Pg_S1675.12	---missing---	doublet
Pg_S0131.22	Pg_S1675.11	---missing---	doublet
Pg_S0131.23	Pg_S1675.11	---missing---	doublet
Pg_S0131.24	---missing---	---missing---	singleton
Pg_S0131.25	Pg_S1675.10	---missing---	doublet
Pg_S0144.16	Pg_S4342.17	Pjap14820	triplet
Pg_S0144.17	Pg_S4342.18	Pjap11812	triplet
Pg_S0144.17	Pg_S4342.19	---missing---	doublet
Pg_S0144.18	Pg_S4342.18	Pjap11812	triplet
Pg_S0144.19	---missing---	---missing---	singleton
Pg_S0144.20	Pg_S4342.20	Pjap33893	triplet
Pg_S0144.21	Pg_S4342.21	---missing---	doublet
Pg_S0144.22	Pg_S4342.22	---missing---	doublet
---missing---	Pg_S4342.23	Pjap11346	singleton
Pg_S0144.23	Pg_S4342.24	Pjap23921	triplet
Pg_S0144.24	Pg_S4342.25	Pjap11625	triplet
Pg_S0144.25	Pg_S4342.26	Pjap33710	triplet
Pg_S0148.16	Pg_S0544.42	---missing---	doublet
Pg_S0148.34	Pg_S0544.41	---missing---	doublet
Pg_S0148.35	Pg_S0544.41	---missing---	doublet
Pg_S0148.17	Pg_S0544.40	---missing---	doublet
---missing---	Pg_S0544.39	---missing---	singleton
---missing---	Pg_S0544.38	---missing---	singleton
Pg_S0148.18	Pg_S0544.37	---missing---	doublet
---missing---	Pg_S0544.36	Pjap34252	singleton
Pg_S0148.19	---missing---	---missing---	singleton
Pg_S0148.20	Pg_S0544.35	Pjap28549	triplet
Pg_S0148.21	Pg_S0544.35	Pjap28549	triplet
Pg_S0148.22	Pg_S0544.33	Pjap27614	triplet
Pg_S0148.23	Pg_S0544.34	---missing---	doublet
Pg_S0148.24	Pg_S0544.33	Pjap27614	triplet
Pg_S0148.25	Pg_S0544.32	Pjap08443	triplet
Pg_S0148.26	---missing---	---missing---	singleton
Pg_S0148.36	---missing---	---missing---	singleton
Pg_S0148.27	Pg_S0544.31	Pjap30758	triplet
Pg_S0148.28	Pg_S0544.30	Pjap20440	triplet
Pg_S0148.29	Pg_S0544.29	---missing---	doublet
---missing---	Pg_S0544.57	---missing---	singleton
Pg_S0148.30	Pg_S0544.28	---missing---	doublet
Pg_S0148.31	Pg_S0544.27	---missing---	doublet
Pg_S0159.37	Pg_S2498.20	---missing---	doublet
Pg_S0159.38	Pg_S2498.20	---missing---	doublet
Pg_S0159.39	Pg_S2498.21	---missing---	doublet
Pg_S0159.40	Pg_S2498.22	Pjap28588	triplet
Pg_S0159.62	Pg_S2498.23	Pjap23612	triplet
---missing---	Pg_S2498.24	Pjap05210	singleton
Pg_S0159.41	---missing---	---missing---	singleton
Pg_S0159.63	Pg_S2498.34	Pjap32155	triplet
---missing---	Pg_S2498.25	---missing---	singleton
Pg_S0159.42	Pg_S2498.26	Pjap31564	triplet
Pg_S0159.43	Pg_S2498.27	Pjap02152	triplet
Pg_S0159.44	Pg_S2498.35	Pjap05912	triplet
Pg_S0159.45	---missing---	---missing---	singleton
Pg_S0159.46	Pg_S2498.28	Pjap20726	triplet
Pg_S0159.47	Pg_S2498.29	---missing---	doublet
Pg_S0159.48	---missing---	---missing---	singleton
Pg_S0159.49	Pg_S2498.30	Pjap11364	triplet
Pg_S0159.50	Pg_S2498.30	Pjap11364	triplet
Pg_S0159.51	Pg_S2498.31	Pjap25715	triplet
Pg_S0159.52	Pg_S2498.32	Pjap02473	triplet
Pg_S0159.53	Pg_S2498.33	Pjap33128	triplet
Pg_S0159.11	Pg_S2498.1	Pjap23218	triplet
Pg_S0159.12	Pg_S2498.1	Pjap23218	triplet
Pg_S0159.13	Pg_S2498.2	Pjap30845	triplet
Pg_S0159.14	Pg_S2498.3	Pjap04124	triplet
Pg_S0159.15	Pg_S2498.4	Pjap01961	triplet
Pg_S0159.16	---missing---	---missing---	singleton
Pg_S0159.17	Pg_S2498.5	Pjap22933	triplet
---missing---	Pg_S2498.6	---missing---	singleton
Pg_S0159.17	Pg_S2498.7	---missing---	doublet
Pg_S0159.18	Pg_S2498.5	Pjap22933	triplet
Pg_S0159.19	Pg_S2498.8	Pjap31594	triplet
Pg_S0159.20	---missing---	---missing---	singleton
Pg_S0159.21	Pg_S2498.9	Pjap16227	triplet
Pg_S0159.22	Pg_S2498.9	Pjap16227	triplet
Pg_S0159.23	Pg_S2498.10	Pjap06774	triplet
Pg_S0159.24	Pg_S2498.11	Pjap14752	triplet
Pg_S0159.25	---missing---	---missing---	singleton
Pg_S0159.26	Pg_S2498.11	Pjap14752	triplet
Pg_S0159.27	Pg_S2498.12	Pjap22952	triplet
Pg_S0159.28	Pg_S2498.13	Pjap13367	triplet
Pg_S0159.29	Pg_S2498.14	Pjap24065	triplet
Pg_S0159.30	Pg_S2498.15	Pjap04261	triplet
Pg_S0159.30	Pg_S2498.16	---missing---	doublet
Pg_S0159.30	Pg_S2498.17	---missing---	doublet
Pg_S0159.31	Pg_S2498.17	---missing---	doublet
Pg_S0159.32	Pg_S2498.18	---missing---	doublet
Pg_S0159.32	Pg_S2498.15	Pjap04261	triplet
Pg_S0159.61	Pg_S2498.19	Pjap19030	triplet
Pg_S0161.26	Pg_S1144.5	---missing---	doublet
Pg_S0161.27	Pg_S1144.4	---missing---	doublet
Pg_S0161.28	Pg_S1144.3	---missing---	doublet
Pg_S0161.29	Pg_S1144.2	---missing---	doublet
Pg_S0161.30	Pg_S1144.1	---missing---	doublet
Pg_S0164.5	Pg_S5802.8	---missing---	doublet
Pg_S0164.6	Pg_S5802.7	Pjap30704	triplet
---missing---	Pg_S5802.6	Pjap29707	singleton
Pg_S0164.7	Pg_S5802.5	Pjap30975	triplet
Pg_S0164.8	Pg_S5802.4	Pjap24341	triplet
Pg_S0164.9	Pg_S5802.3	Pjap27983	triplet
Pg_S0164.10	Pg_S5802.2	Pjap10708	triplet
Pg_S0166.4	Pg_S4650.10	---missing---	doublet
Pg_S0166.5	Pg_S4650.9	---missing---	doublet
Pg_S0166.6	Pg_S4650.9	---missing---	doublet
Pg_S0166.7	Pg_S4650.8	---missing---	doublet
Pg_S0166.26	Pg_S4650.7	---missing---	doublet
Pg_S0166.27	Pg_S4650.6	---missing---	doublet
Pg_S0166.8	Pg_S4650.5	---missing---	doublet
Pg_S0166.9	Pg_S4650.4	---missing---	doublet
Pg_S0166.10	Pg_S4650.3	---missing---	doublet
Pg_S0166.11	Pg_S4650.2	---missing---	doublet
Pg_S0167.1	Pg_S0906.19	Pjap14922	triplet
Pg_S0167.2	Pg_S0906.18	---missing---	doublet
Pg_S0167.3	Pg_S0906.17	---missing---	doublet
Pg_S0167.4	Pg_S0906.16	---missing---	doublet
Pg_S0167.5	Pg_S0906.15	---missing---	doublet
Pg_S0167.5	Pg_S0906.14	---missing---	doublet
Pg_S0167.6	Pg_S0906.13	---missing---	doublet
Pg_S0167.7	Pg_S0906.12	---missing---	doublet
Pg_S0167.8	Pg_S0906.11	---missing---	doublet
Pg_S0167.8	Pg_S0906.10	---missing---	doublet
Pg_S0167.9	Pg_S0906.9	---missing---	doublet
Pg_S0167.10	Pg_S0906.8	---missing---	doublet
Pg_S0167.11	Pg_S0906.7	---missing---	doublet
Pg_S0167.12	Pg_S0906.6	---missing---	doublet
Pg_S0171.1	Pg_S1750.1	Pjap31695	triplet
Pg_S0171.2	Pg_S1750.2	Pjap11712	triplet
Pg_S0171.3	---missing---	---missing---	singleton
Pg_S0171.4	Pg_S1750.3	Pjap07854	triplet
Pg_S0171.5	Pg_S1750.4	Pjap27346	triplet
Pg_S0171.6	Pg_S1750.5	Pjap29509	triplet
Pg_S0171.6	Pg_S1750.6	---missing---	doublet
Pg_S0171.7	---missing---	---missing---	singleton
Pg_S0171.8	Pg_S1750.7	Pjap13853	triplet
Pg_S0171.9	Pg_S1750.8	---missing---	doublet
Pg_S0171.10	Pg_S1750.9	Pjap20492	triplet
Pg_S0171.11	Pg_S1750.10	Pjap26175	triplet
Pg_S0171.12	Pg_S1750.11	Pjap28045	triplet
Pg_S0171.13	Pg_S1750.12	Pjap04159	triplet
Pg_S0171.14	Pg_S1750.13	Pjap10827	triplet
Pg_S0171.15	Pg_S1750.14	---missing---	doublet
Pg_S0171.16	Pg_S1750.15	Pjap01479	triplet
Pg_S0171.17	Pg_S1750.15	Pjap01479	triplet
Pg_S0171.18	Pg_S1750.16	Pjap28087	triplet
Pg_S0171.36	Pg_S1750.46	---missing---	doublet
Pg_S0171.19	---missing---	---missing---	singleton
Pg_S0171.37	Pg_S1750.17	Pjap14483	triplet
Pg_S0171.38	Pg_S1750.18	Pjap22123	triplet
Pg_S0171.20	Pg_S1750.19	Pjap09546	triplet
Pg_S0171.21	Pg_S1750.20	Pjap19786	triplet
Pg_S0171.22	Pg_S1750.47	---missing---	doublet
Pg_S0171.23	Pg_S1750.40	---missing---	doublet
Pg_S0171.24	Pg_S1750.40	---missing---	doublet
Pg_S0171.25	Pg_S1750.21	Pjap20397	triplet
Pg_S0171.26	Pg_S1750.22	Pjap12777	triplet
Pg_S0171.27	Pg_S1750.48	Pjap33584	triplet
Pg_S0171.28	Pg_S1750.23	---missing---	doublet
Pg_S0171.29	Pg_S1750.24	Pjap17014	triplet
---missing---	Pg_S1750.25	---missing---	singleton
Pg_S0171.29	Pg_S1750.26	---missing---	doublet
Pg_S0171.29	Pg_S1750.27	Pjap09624	triplet
Pg_S0171.30	Pg_S1750.28	---missing---	doublet
Pg_S0188.5	Pg_S6562.3	---missing---	doublet
Pg_S0188.6	Pg_S6562.4	---missing---	doublet
Pg_S0188.7	Pg_S6562.5	---missing---	doublet
Pg_S0188.8	Pg_S6562.6	---missing---	doublet
Pg_S0188.9	Pg_S6562.7	---missing---	doublet
Pg_S0188.10	Pg_S6562.8	---missing---	doublet
Pg_S0188.11	Pg_S6562.9	---missing---	doublet
Pg_S0189.1	Pg_S2259.27	Pjap19175	triplet
Pg_S0189.2	Pg_S2259.27	Pjap19175	triplet
Pg_S0189.3	Pg_S2259.28	Pjap09406	triplet
Pg_S0189.4	Pg_S2259.29	Pjap10747	triplet
Pg_S0189.5	Pg_S2259.30	Pjap25591	triplet
Pg_S0189.6	Pg_S2259.31	---missing---	doublet
Pg_S0189.7	Pg_S2259.32	---missing---	doublet
Pg_S0190.13	Pg_S2015.26	---missing---	doublet
---missing---	Pg_S2015.25	---missing---	singleton
Pg_S0190.14	Pg_S2015.28	Pjap20283	triplet
---missing---	Pg_S2015.24	Pjap14438	singleton
Pg_S0190.15	---missing---	---missing---	singleton
Pg_S0190.39	Pg_S2015.23	Pjap12012	triplet
Pg_S0190.16	Pg_S2015.22	Pjap24214	triplet
Pg_S0190.17	Pg_S2015.21	Pjap17520	triplet
---missing---	Pg_S2015.20	---missing---	singleton
---missing---	Pg_S2015.19	---missing---	singleton
Pg_S0190.40	Pg_S2015.18	Pjap29694	triplet
---missing---	Pg_S2015.17	---missing---	singleton
Pg_S0190.18	Pg_S2015.16	---missing---	doublet
Pg_S0190.19	Pg_S2015.15	Pjap15697	triplet
Pg_S0190.20	Pg_S2015.15	Pjap15697	triplet
Pg_S0190.21	Pg_S2015.14	Pjap10627	triplet
Pg_S0190.22	Pg_S2015.13	Pjap25424	triplet
Pg_S0190.23	Pg_S2015.12	Pjap15447	triplet
---missing---	Pg_S2015.11	Pjap18858	singleton
Pg_S0190.24	Pg_S2015.10	---missing---	doublet
Pg_S0190.24	Pg_S2015.9	Pjap28616	triplet
Pg_S0190.25	Pg_S2015.8	Pjap31193	triplet
Pg_S0190.26	Pg_S2015.27	Pjap04078	triplet
Pg_S0190.27	---missing---	---missing---	singleton
Pg_S0190.28	Pg_S2015.7	Pjap05238	triplet
Pg_S0190.29	Pg_S2015.6	Pjap17269	triplet
Pg_S0192.11	Pg_S2803.5	---missing---	doublet
Pg_S0192.12	Pg_S2803.6	---missing---	doublet
Pg_S0192.13	Pg_S2803.7	---missing---	doublet
Pg_S0192.44	Pg_S2803.8	---missing---	doublet
Pg_S0192.45	Pg_S2803.8	---missing---	doublet
Pg_S0192.14	Pg_S2803.9	---missing---	doublet
Pg_S0192.15	Pg_S2803.10	---missing---	doublet
Pg_S0192.16	Pg_S2803.10	---missing---	doublet
Pg_S0192.17	Pg_S2803.11	---missing---	doublet
Pg_S0192.18	Pg_S2803.12	---missing---	doublet
Pg_S0192.19	Pg_S2803.13	---missing---	doublet
Pg_S0192.20	Pg_S2803.13	---missing---	doublet
Pg_S0192.21	Pg_S2803.14	---missing---	doublet
Pg_S0192.22	Pg_S2803.15	---missing---	doublet
Pg_S0192.23	Pg_S2803.16	---missing---	doublet
---missing---	Pg_S2803.17	---missing---	singleton
Pg_S0192.24	Pg_S2803.16	---missing---	doublet
Pg_S0192.25	Pg_S2803.18	---missing---	doublet
Pg_S0204.72	Pg_S5105.13	---missing---	doublet
Pg_S0204.90	Pg_S5105.12	---missing---	doublet
---missing---	Pg_S5105.11	Pjap28840	singleton
Pg_S0204.73	Pg_S5105.10	Pjap16447	triplet
---missing---	Pg_S5105.9	Pjap20484	singleton
Pg_S0204.74	Pg_S5105.8	Pjap18995	triplet
Pg_S0204.75	Pg_S5105.7	Pjap21520	triplet
Pg_S0204.76	Pg_S5105.6	Pjap29167	triplet
Pg_S0204.77	Pg_S5105.5	---missing---	doublet
Pg_S0204.78	Pg_S5105.4	Pjap25323	triplet
Pg_S0204.79	Pg_S5105.3	Pjap29957	triplet
Pg_S0204.91	Pg_S5105.2	Pjap32641	triplet
Pg_S0213.20	Pg_S3560.7	---missing---	doublet
Pg_S0213.21	Pg_S3560.8	---missing---	doublet
Pg_S0213.21	Pg_S3560.9	---missing---	doublet
Pg_S0213.22	Pg_S3560.18	---missing---	doublet
Pg_S0213.23	Pg_S3560.10	---missing---	doublet
Pg_S0213.24	Pg_S3560.11	---missing---	doublet
Pg_S0213.25	Pg_S3560.12	---missing---	doublet
Pg_S0219.52	Pg_S7065.8	---missing---	doublet
Pg_S0219.53	Pg_S7065.7	---missing---	doublet
Pg_S0219.54	Pg_S7065.6	---missing---	doublet
Pg_S0219.55	Pg_S7065.5	---missing---	doublet
Pg_S0219.56	Pg_S7065.4	---missing---	doublet
Pg_S0219.57	Pg_S7065.3	---missing---	doublet
Pg_S0219.58	Pg_S7065.2	---missing---	doublet
Pg_S0219.59	Pg_S7065.1	---missing---	doublet
Pg_S0222.29	Pg_S6235.9	---missing---	doublet
Pg_S0222.30	Pg_S6235.8	---missing---	doublet
Pg_S0222.31	Pg_S6235.7	---missing---	doublet
Pg_S0222.32	Pg_S6235.13	---missing---	doublet
Pg_S0222.33	Pg_S6235.12	---missing---	doublet
Pg_S0222.34	---missing---	---missing---	singleton
Pg_S0222.35	Pg_S6235.11	---missing---	doublet
Pg_S0222.36	---missing---	---missing---	singleton
Pg_S0222.37	Pg_S6235.10	---missing---	doublet
Pg_S0230.35	Pg_S3975.5	---missing---	doublet
Pg_S0230.36	Pg_S3975.6	---missing---	doublet
Pg_S0230.37	Pg_S3975.7	---missing---	doublet
Pg_S0230.38	Pg_S3975.8	---missing---	doublet
Pg_S0230.39	Pg_S3975.9	---missing---	doublet
Pg_S0230.40	Pg_S3975.10	---missing---	doublet
Pg_S0230.41	Pg_S3975.13	---missing---	doublet
Pg_S0230.42	Pg_S3975.11	---missing---	doublet
Pg_S0230.42	Pg_S3975.12	---missing---	doublet
Pg_S0230.42	Pg_S3975.13	---missing---	doublet
Pg_S0230.43	Pg_S3975.11	---missing---	doublet
Pg_S0230.44	Pg_S3975.14	---missing---	doublet
---missing---	Pg_S3975.15	---missing---	singleton
Pg_S0230.45	Pg_S3975.16	---missing---	doublet
Pg_S0230.46	Pg_S3975.17	---missing---	doublet
Pg_S0230.47	Pg_S3975.18	---missing---	doublet
Pg_S0232.21	Pg_S4635.9	---missing---	doublet
Pg_S0232.22	Pg_S4635.10	---missing---	doublet
Pg_S0232.23	Pg_S4635.11	---missing---	doublet
Pg_S0232.24	Pg_S4635.12	---missing---	doublet
Pg_S0232.24	Pg_S4635.13	---missing---	doublet
Pg_S0232.25	Pg_S4635.14	---missing---	doublet
Pg_S0232.26	Pg_S4635.15	---missing---	doublet
Pg_S0234.20	Pg_S3874.12	---missing---	doublet
Pg_S0234.21	Pg_S3874.9	---missing---	doublet
Pg_S0234.22	Pg_S3874.8	---missing---	doublet
Pg_S0234.23	Pg_S3874.7	---missing---	doublet
Pg_S0234.24	Pg_S3874.6	---missing---	doublet
Pg_S0234.25	Pg_S3874.5	---missing---	doublet
Pg_S0234.26	Pg_S3874.4	---missing---	doublet
---missing---	Pg_S3874.3	---missing---	singleton
Pg_S0234.27	Pg_S3874.2	---missing---	doublet
Pg_S0234.28	Pg_S3874.1	---missing---	doublet
Pg_S0241.3	Pg_S2069.6	---missing---	doublet
Pg_S0241.3	Pg_S2069.7	---missing---	doublet
Pg_S0241.4	Pg_S2069.8	---missing---	doublet
Pg_S0241.5	---missing---	---missing---	singleton
Pg_S0241.6	Pg_S2069.9	---missing---	doublet
Pg_S0241.7	---missing---	---missing---	singleton
Pg_S0241.8	Pg_S2069.10	---missing---	doublet
Pg_S0241.8	Pg_S2069.11	---missing---	doublet
Pg_S0241.9	Pg_S2069.10	---missing---	doublet
Pg_S0241.10	Pg_S2069.12	---missing---	doublet
Pg_S0241.11	Pg_S2069.13	---missing---	doublet
Pg_S0244.13	Pg_S1661.10	Pjap17936	triplet
Pg_S0244.14	Pg_S1661.9	Pjap05193	triplet
Pg_S0244.15	Pg_S1661.8	Pjap10287	triplet
Pg_S0244.16	Pg_S1661.7	Pjap24106	triplet
Pg_S0244.17	Pg_S1661.6	Pjap29947	triplet
Pg_S0244.18	Pg_S1661.5	Pjap25470	triplet
Pg_S0245.9	Pg_S2673.1	---missing---	doublet
Pg_S0245.10	Pg_S2673.2	---missing---	doublet
---missing---	Pg_S2673.3	---missing---	singleton
Pg_S0245.11	Pg_S2673.2	---missing---	doublet
Pg_S0245.12	Pg_S2673.4	---missing---	doublet
Pg_S0245.13	---missing---	---missing---	singleton
Pg_S0245.14	---missing---	---missing---	singleton
Pg_S0245.15	Pg_S2673.5	---missing---	doublet
Pg_S0245.16	Pg_S2673.6	---missing---	doublet
Pg_S0245.17	Pg_S2673.7	---missing---	doublet
Pg_S0245.18	Pg_S2673.8	---missing---	doublet
Pg_S0245.19	Pg_S2673.9	---missing---	doublet
Pg_S0245.20	---missing---	---missing---	singleton
Pg_S0245.21	---missing---	---missing---	singleton
Pg_S0245.22	---missing---	---missing---	singleton
Pg_S0245.23	Pg_S2673.10	---missing---	doublet
Pg_S0245.24	---missing---	---missing---	singleton
Pg_S0245.42	---missing---	---missing---	singleton
Pg_S0245.25	Pg_S2673.11	---missing---	doublet
Pg_S0246.10	Pg_S4702.5	---missing---	doublet
Pg_S0246.11	Pg_S4702.4	---missing---	doublet
Pg_S0246.12	Pg_S4702.3	---missing---	doublet
Pg_S0246.13	Pg_S4702.2	---missing---	doublet
Pg_S0246.14	Pg_S4702.2	---missing---	doublet
Pg_S0246.15	Pg_S4702.1	---missing---	doublet
Pg_S0246.19	Pg_S4702.6	---missing---	doublet
Pg_S0247.48	Pg_S5991.1	---missing---	doublet
---missing---	Pg_S5991.2	---missing---	singleton
---missing---	Pg_S5991.3	Pjap31447	singleton
---missing---	Pg_S5991.4	Pjap13451	singleton
Pg_S0247.49	---missing---	---missing---	singleton
Pg_S0247.50	Pg_S5991.5	---missing---	doublet
Pg_S0247.51	Pg_S5991.6	Pjap25887	triplet
Pg_S0247.52	---missing---	---missing---	singleton
Pg_S0247.53	Pg_S5991.10	Pjap20836	triplet
---missing---	Pg_S5991.11	Pjap30883	singleton
Pg_S0247.54	Pg_S5991.7	Pjap28275	triplet
---missing---	Pg_S5991.12	---missing---	singleton
---missing---	Pg_S5991.8	Pjap07732	singleton
Pg_S0247.55	Pg_S5991.9	Pjap01301	triplet
Pg_S0249.1	Pg_S0987.20	Pjap12347	triplet
Pg_S0249.2	Pg_S0987.21	Pjap33366	triplet
Pg_S0249.3	Pg_S0987.22	Pjap02910	triplet
Pg_S0249.4	Pg_S0987.23	Pjap23862	triplet
Pg_S0249.5	Pg_S0987.24	Pjap31450	triplet
Pg_S0249.6	Pg_S0987.25	---missing---	doublet
Pg_S0249.7	Pg_S0987.26	---missing---	doublet
---missing---	Pg_S0987.27	---missing---	singleton
Pg_S0249.8	Pg_S0987.28	---missing---	doublet
Pg_S0249.16	Pg_S0987.35	---missing---	doublet
Pg_S0249.9	---missing---	---missing---	singleton
Pg_S0249.10	Pg_S0987.29	---missing---	doublet
Pg_S0249.11	Pg_S0987.30	---missing---	doublet
Pg_S0252.27	Pg_S3643.19	---missing---	doublet
Pg_S0252.28	Pg_S3643.18	---missing---	doublet
---missing---	Pg_S3643.17	---missing---	singleton
Pg_S0252.29	---missing---	---missing---	singleton
Pg_S0252.30	Pg_S3643.16	---missing---	doublet
Pg_S0252.31	Pg_S3643.15	---missing---	doublet
Pg_S0252.32	Pg_S3643.14	---missing---	doublet
Pg_S0252.33	Pg_S3643.13	---missing---	doublet
Pg_S0252.34	Pg_S3643.12	---missing---	doublet
Pg_S0252.35	Pg_S3643.11	---missing---	doublet
Pg_S0252.36	Pg_S3643.10	---missing---	doublet
---missing---	Pg_S3643.9	---missing---	singleton
Pg_S0252.37	Pg_S3643.8	---missing---	doublet
Pg_S0252.38	Pg_S3643.7	---missing---	doublet
Pg_S0252.39	Pg_S3643.6	---missing---	doublet
Pg_S0252.40	Pg_S3643.5	---missing---	doublet
Pg_S0252.41	Pg_S3643.4	---missing---	doublet
Pg_S0263.9	Pg_S6914.1	---missing---	doublet
Pg_S0263.10	Pg_S6914.2	---missing---	doublet
Pg_S0263.11	Pg_S6914.3	---missing---	doublet
Pg_S0263.12	Pg_S6914.4	---missing---	doublet
Pg_S0263.13	Pg_S6914.5	---missing---	doublet
Pg_S0263.14	Pg_S6914.6	---missing---	doublet
Pg_S0263.15	Pg_S6914.7	---missing---	doublet
Pg_S0265.3	Pg_S3335.9	---missing---	doublet
Pg_S0265.4	Pg_S3335.8	---missing---	doublet
Pg_S0265.5	---missing---	---missing---	singleton
Pg_S0265.6	Pg_S3335.7	---missing---	doublet
Pg_S0265.7	Pg_S3335.6	---missing---	doublet
Pg_S0265.8	Pg_S3335.5	---missing---	doublet
---missing---	Pg_S3335.4	---missing---	singleton
Pg_S0265.8	Pg_S3335.3	---missing---	doublet
Pg_S0265.9	Pg_S3335.2	---missing---	doublet
Pg_S0265.10	Pg_S3335.1	---missing---	doublet
Pg_S0266.55	Pg_S0978.1	---missing---	doublet
Pg_S0266.56	Pg_S0978.2	---missing---	doublet
Pg_S0266.75	Pg_S0978.3	Pjap10316	triplet
Pg_S0266.76	Pg_S0978.4	Pjap15404	triplet
Pg_S0266.77	Pg_S0978.5	Pjap20892	triplet
---missing---	Pg_S0978.6	Pjap06514	singleton
---missing---	Pg_S0978.7	---missing---	singleton
Pg_S0266.57	Pg_S0978.5	Pjap20892	triplet
Pg_S0266.78	Pg_S0978.8	---missing---	doublet
Pg_S0266.79	Pg_S0978.8	---missing---	doublet
Pg_S0266.80	Pg_S0978.9	Pjap28772	triplet
---missing---	Pg_S0978.10	Pjap12841	singleton
Pg_S0266.58	Pg_S0978.11	---missing---	doublet
Pg_S0266.59	Pg_S0978.49	Pjap30761	triplet
Pg_S0266.60	---missing---	---missing---	singleton
Pg_S0266.61	Pg_S0978.50	---missing---	doublet
Pg_S0266.62	Pg_S0978.12	Pjap08543	triplet
Pg_S0266.81	Pg_S0978.13	Pjap20412	triplet
Pg_S0266.63	Pg_S0978.14	Pjap02195	triplet
Pg_S0266.64	Pg_S0978.15	Pjap13670	triplet
Pg_S0266.65	Pg_S0978.16	Pjap26625	triplet
Pg_S0266.66	Pg_S0978.17	Pjap28832	triplet
Pg_S0266.67	Pg_S0978.18	Pjap07102	triplet
Pg_S0266.68	Pg_S0978.19	Pjap31554	triplet
Pg_S0266.68	Pg_S0978.20	Pjap10413	triplet
Pg_S0266.69	Pg_S0978.21	Pjap04369	triplet
Pg_S0266.70	Pg_S0978.22	Pjap27360	triplet
Pg_S0266.71	---missing---	---missing---	singleton
Pg_S0266.72	Pg_S0978.23	---missing---	doublet
Pg_S0274.14	Pg_S1439.9	---missing---	doublet
Pg_S0274.15	Pg_S1439.8	---missing---	doublet
Pg_S0274.16	---missing---	---missing---	singleton
Pg_S0274.17	Pg_S1439.7	---missing---	doublet
Pg_S0274.18	Pg_S1439.6	---missing---	doublet
---missing---	Pg_S1439.5	---missing---	singleton
Pg_S0274.19	Pg_S1439.4	---missing---	doublet
Pg_S0274.20	Pg_S1439.3	---missing---	doublet
Pg_S0274.21	Pg_S1439.2	---missing---	doublet
Pg_S0274.22	Pg_S1439.41	---missing---	doublet
Pg_S0274.23	---missing---	---missing---	singleton
Pg_S0274.24	Pg_S1439.1	---missing---	doublet
Pg_S0276.5	Pg_S0476.52	---missing---	doublet
Pg_S0276.7	Pg_S0476.51	---missing---	doublet
Pg_S0276.6	---missing---	---missing---	singleton
Pg_S0276.7	Pg_S0476.50	---missing---	doublet
Pg_S0276.8	Pg_S0476.49	---missing---	doublet
Pg_S0276.9	Pg_S0476.48	Pjap01266	triplet
Pg_S0276.10	Pg_S0476.47	Pjap14730	triplet
Pg_S0276.11	Pg_S0476.46	Pjap08890	triplet
Pg_S0276.12	Pg_S0476.45	Pjap18073	triplet
Pg_S0276.13	Pg_S0476.44	Pjap12249	triplet
Pg_S0276.14	Pg_S0476.43	Pjap24748	triplet
Pg_S0276.15	Pg_S0476.42	Pjap20550	triplet
Pg_S0276.16	Pg_S0476.41	---missing---	doublet
Pg_S0276.16	Pg_S0476.40	Pjap34200	triplet
Pg_S0276.17	Pg_S0476.40	Pjap34200	triplet
Pg_S0276.18	Pg_S0476.39	---missing---	doublet
Pg_S0276.19	Pg_S0476.38	Pjap09445	triplet
Pg_S0276.20	Pg_S0476.37	Pjap21313	triplet
Pg_S0276.21	Pg_S0476.36	---missing---	doublet
Pg_S0276.22	Pg_S0476.36	---missing---	doublet
Pg_S0276.23	Pg_S0476.35	---missing---	doublet
Pg_S0277.35	Pg_S2468.12	Pjap27241	triplet
Pg_S0277.36	---missing---	---missing---	singleton
Pg_S0277.37	Pg_S2468.11	Pjap13818	triplet
Pg_S0277.38	Pg_S2468.10	Pjap25308	triplet
Pg_S0277.39	---missing---	---missing---	singleton
Pg_S0277.40	Pg_S2468.9	Pjap11950	triplet
Pg_S0277.41	Pg_S2468.8	Pjap19313	triplet
---missing---	Pg_S2468.7	---missing---	singleton
Pg_S0277.42	Pg_S2468.6	---missing---	doublet
Pg_S0277.42	Pg_S2468.5	Pjap14968	triplet
Pg_S0280.60	Pg_S5201.10	---missing---	doublet
Pg_S0280.61	Pg_S5201.9	Pjap13522	triplet
Pg_S0280.62	Pg_S5201.8	Pjap17259	triplet
Pg_S0280.63	Pg_S5201.7	Pjap13007	triplet
Pg_S0280.64	Pg_S5201.6	Pjap26390	triplet
Pg_S0280.65	Pg_S5201.5	Pjap18451	triplet
Pg_S0280.66	Pg_S5201.4	Pjap14587	triplet
Pg_S0280.67	Pg_S5201.3	Pjap32613	triplet
Pg_S0280.68	Pg_S5201.2	Pjap11474	triplet
Pg_S0288.25	Pg_S1016.3	---missing---	doublet
Pg_S0288.26	Pg_S1016.4	Pjap10282	triplet
Pg_S0288.27	Pg_S1016.5	Pjap31201	triplet
Pg_S0288.28	Pg_S1016.6	Pjap32062	triplet
Pg_S0288.29	Pg_S1016.7	Pjap02780	triplet
Pg_S0288.30	---missing---	---missing---	singleton
Pg_S0288.31	Pg_S1016.8	Pjap15160	triplet
Pg_S0288.32	Pg_S1016.9	Pjap12493	triplet
Pg_S0288.33	Pg_S1016.10	Pjap24912	triplet
Pg_S0288.49	Pg_S1016.11	Pjap03755	triplet
Pg_S0288.34	Pg_S1016.12	Pjap30926	triplet
Pg_S0288.35	Pg_S1016.13	Pjap08604	triplet
Pg_S0288.50	Pg_S1016.14	Pjap06370	triplet
---missing---	Pg_S1016.15	Pjap27321	singleton
Pg_S0288.36	Pg_S1016.16	Pjap14080	triplet
Pg_S0288.37	Pg_S1016.17	---missing---	doublet
Pg_S0288.38	Pg_S1016.18	---missing---	doublet
Pg_S0288.39	Pg_S1016.19	---missing---	doublet
Pg_S0288.40	Pg_S1016.20	---missing---	doublet
Pg_S0288.41	Pg_S1016.21	---missing---	doublet
Pg_S0288.42	Pg_S1016.22	---missing---	doublet
Pg_S0288.43	Pg_S1016.23	---missing---	doublet
Pg_S0288.44	Pg_S1016.24	---missing---	doublet
Pg_S0292.27	Pg_S1170.13	---missing---	doublet
---missing---	Pg_S1170.12	Pjap22070	singleton
Pg_S0292.28	---missing---	---missing---	singleton
Pg_S0292.29	Pg_S1170.11	Pjap30051	triplet
---missing---	Pg_S1170.10	Pjap28401	singleton
Pg_S0292.30	Pg_S1170.9	Pjap15875	triplet
Pg_S0292.31	Pg_S1170.8	Pjap27424	triplet
Pg_S0292.32	Pg_S1170.19	Pjap21695	triplet
Pg_S0292.33	---missing---	---missing---	singleton
Pg_S0292.34	---missing---	---missing---	singleton
Pg_S0292.35	---missing---	---missing---	singleton
Pg_S0292.36	Pg_S1170.18	---missing---	doublet
Pg_S0292.37	Pg_S1170.7	Pjap12288	triplet
Pg_S0292.38	Pg_S1170.6	---missing---	doublet
Pg_S0294.1	Pg_S3431.8	---missing---	doublet
Pg_S0294.2	Pg_S3431.9	---missing---	doublet
Pg_S0294.3	Pg_S3431.7	---missing---	doublet
Pg_S0294.4	Pg_S3431.6	---missing---	doublet
Pg_S0294.5	Pg_S3431.5	---missing---	doublet
Pg_S0294.6	---missing---	---missing---	singleton
Pg_S0294.7	Pg_S3431.4	---missing---	doublet
Pg_S0294.8	Pg_S3431.3	---missing---	doublet
Pg_S0294.9	Pg_S3431.2	---missing---	doublet
Pg_S0294.10	Pg_S3431.1	---missing---	doublet
Pg_S0294.11	---missing---	---missing---	singleton
Pg_S0294.23	Pg_S3431.11	---missing---	doublet
Pg_S0297.32	Pg_S4198.2	---missing---	doublet
Pg_S0297.33	Pg_S4198.3	---missing---	doublet
Pg_S0297.34	Pg_S4198.4	---missing---	doublet
---missing---	Pg_S4198.5	---missing---	singleton
Pg_S0297.35	---missing---	---missing---	singleton
Pg_S0297.36	Pg_S4198.6	---missing---	doublet
Pg_S0297.37	Pg_S4198.7	---missing---	doublet
Pg_S0297.38	Pg_S4198.8	---missing---	doublet
Pg_S0297.39	Pg_S4198.9	---missing---	doublet
Pg_S0297.40	Pg_S4198.9	---missing---	doublet
Pg_S0297.47	Pg_S4198.16	---missing---	doublet
Pg_S0297.48	Pg_S4198.17	---missing---	doublet
Pg_S0297.49	Pg_S4198.10	---missing---	doublet
Pg_S0298.12	Pg_S5924.5	---missing---	doublet
Pg_S0298.13	Pg_S5924.5	---missing---	doublet
Pg_S0298.19	Pg_S5924.4	Pjap30253	triplet
Pg_S0298.14	Pg_S5924.3	Pjap15832	triplet
Pg_S0298.20	Pg_S5924.2	Pjap02983	triplet
Pg_S0298.15	Pg_S5924.9	Pjap09979	triplet
Pg_S0298.16	Pg_S5924.8	---missing---	doublet
Pg_S0298.17	Pg_S5924.1	Pjap33852	triplet
Pg_S0304.17	Pg_S6378.1	---missing---	doublet
Pg_S0304.18	Pg_S6378.2	---missing---	doublet
Pg_S0304.19	Pg_S6378.3	---missing---	doublet
Pg_S0304.20	Pg_S6378.4	---missing---	doublet
Pg_S0304.21	Pg_S6378.5	---missing---	doublet
Pg_S0304.22	Pg_S6378.6	---missing---	doublet
Pg_S0304.23	Pg_S6378.7	---missing---	doublet
Pg_S0304.24	---missing---	---missing---	singleton
Pg_S0304.25	Pg_S6378.8	---missing---	doublet
Pg_S0318.39	Pg_S2403.2	---missing---	doublet
Pg_S0318.40	Pg_S2403.3	---missing---	doublet
Pg_S0318.41	Pg_S2403.4	---missing---	doublet
Pg_S0318.42	Pg_S2403.5	---missing---	doublet
Pg_S0318.43	Pg_S2403.6	---missing---	doublet
Pg_S0318.44	Pg_S2403.7	---missing---	doublet
Pg_S0318.45	Pg_S2403.8	---missing---	doublet
Pg_S0318.46	Pg_S2403.9	---missing---	doublet
Pg_S0318.47	Pg_S2403.10	Pjap04975	triplet
Pg_S0326.8	Pg_S5802.2	Pjap10708	triplet
Pg_S0326.9	Pg_S5802.3	Pjap27983	triplet
Pg_S0326.10	Pg_S5802.4	Pjap24341	triplet
Pg_S0326.11	---missing---	---missing---	singleton
Pg_S0326.12	Pg_S5802.5	Pjap30975	triplet
Pg_S0326.13	Pg_S5802.6	Pjap29707	triplet
Pg_S0326.14	Pg_S5802.7	Pjap30704	triplet
Pg_S0326.15	Pg_S5802.8	---missing---	doublet
Pg_S0327.52	Pg_S0808.36	Pjap33834	triplet
Pg_S0327.53	---missing---	---missing---	singleton
Pg_S0327.5	---missing---	---missing---	singleton
Pg_S0327.6	---missing---	---missing---	singleton
Pg_S0327.7	Pg_S0808.37	Pjap30667	triplet
Pg_S0327.8	Pg_S0808.38	Pjap32581	triplet
Pg_S0327.9	Pg_S0808.38	Pjap32581	triplet
Pg_S0327.10	Pg_S0808.39	Pjap20039	triplet
Pg_S0327.11	Pg_S0808.40	Pjap15496	triplet
Pg_S0327.12	Pg_S0808.41	Pjap12734	triplet
Pg_S0333.5	Pg_S1214.31	---missing---	doublet
Pg_S0333.6	Pg_S1214.32	---missing---	doublet
---missing---	Pg_S1214.33	---missing---	singleton
Pg_S0333.7	Pg_S1214.34	Pjap08296	triplet
Pg_S0333.8	Pg_S1214.35	Pjap16456	triplet
Pg_S0333.9	Pg_S1214.36	---missing---	doublet
Pg_S0333.10	Pg_S1214.37	Pjap01695	triplet
Pg_S0333.11	Pg_S1214.38	---missing---	doublet
Pg_S0333.12	Pg_S1214.39	Pjap15255	triplet
Pg_S0333.13	Pg_S1214.40	Pjap19381	triplet
Pg_S0333.14	Pg_S1214.41	Pjap07025	triplet
Pg_S0338.2	Pg_S1898.1	---missing---	doublet
Pg_S0338.3	Pg_S1898.2	---missing---	doublet
---missing---	Pg_S1898.3	---missing---	singleton
---missing---	Pg_S1898.4	---missing---	singleton
Pg_S0338.4	---missing---	---missing---	singleton
Pg_S0338.5	---missing---	---missing---	singleton
Pg_S0338.13	Pg_S1898.5	---missing---	doublet
---missing---	Pg_S1898.6	---missing---	singleton
Pg_S0338.6	Pg_S1898.7	---missing---	doublet
Pg_S0338.7	Pg_S1898.8	---missing---	doublet
Pg_S0338.8	---missing---	---missing---	singleton
Pg_S0338.9	---missing---	---missing---	singleton
Pg_S0338.10	Pg_S1898.9	---missing---	doublet
Pg_S0339.19	Pg_S1296.35	---missing---	doublet
Pg_S0339.1	Pg_S1296.35	---missing---	doublet
Pg_S0339.2	Pg_S1296.34	---missing---	doublet
Pg_S0339.3	---missing---	---missing---	singleton
Pg_S0339.4	Pg_S1296.33	---missing---	doublet
Pg_S0339.5	Pg_S1296.32	---missing---	doublet
Pg_S0339.6	Pg_S1296.31	---missing---	doublet
Pg_S0339.7	Pg_S1296.30	---missing---	doublet
Pg_S0339.8	Pg_S1296.29	---missing---	doublet
---missing---	Pg_S1296.28	---missing---	singleton
Pg_S0339.9	Pg_S1296.27	---missing---	doublet
Pg_S0339.10	Pg_S1296.26	---missing---	doublet
Pg_S0339.11	Pg_S1296.25	---missing---	doublet
Pg_S0339.11	Pg_S1296.24	---missing---	doublet
Pg_S0358.14	Pg_S7037.6	---missing---	doublet
Pg_S0358.15	Pg_S7037.5	---missing---	doublet
Pg_S0358.16	Pg_S7037.4	---missing---	doublet
Pg_S0358.17	Pg_S7037.3	---missing---	doublet
Pg_S0358.18	Pg_S7037.2	---missing---	doublet
Pg_S0358.19	Pg_S7037.1	---missing---	doublet
Pg_S0358.20	Pg_S7037.7	---missing---	doublet
Pg_S0360.20	Pg_S1611.2	---missing---	doublet
---missing---	Pg_S1611.3	---missing---	singleton
Pg_S0360.21	Pg_S1611.4	---missing---	doublet
---missing---	Pg_S1611.5	---missing---	singleton
---missing---	Pg_S1611.6	---missing---	singleton
Pg_S0360.22	---missing---	---missing---	singleton
Pg_S0360.23	Pg_S1611.7	---missing---	doublet
Pg_S0360.24	Pg_S1611.8	---missing---	doublet
Pg_S0360.25	Pg_S1611.9	---missing---	doublet
Pg_S0360.26	---missing---	---missing---	singleton
Pg_S0360.27	Pg_S1611.10	---missing---	doublet
Pg_S0361.11	Pg_S1267.2	---missing---	doublet
---missing---	Pg_S1267.3	---missing---	singleton
Pg_S0361.33	---missing---	---missing---	singleton
Pg_S0361.12	---missing---	---missing---	singleton
Pg_S0361.13	Pg_S1267.4	---missing---	doublet
Pg_S0361.14	Pg_S1267.5	---missing---	doublet
Pg_S0361.15	Pg_S1267.6	---missing---	doublet
Pg_S0361.16	Pg_S1267.7	---missing---	doublet
Pg_S0361.17	Pg_S1267.8	---missing---	doublet
---missing---	Pg_S1267.9	---missing---	singleton
Pg_S0361.18	Pg_S1267.10	---missing---	doublet
Pg_S0361.19	Pg_S1267.11	---missing---	doublet
Pg_S0361.20	Pg_S1267.12	---missing---	doublet
Pg_S0367.50	Pg_S0588.14	---missing---	doublet
Pg_S0367.51	Pg_S0588.14	---missing---	doublet
Pg_S0367.52	Pg_S0588.15	---missing---	doublet
Pg_S0367.52	Pg_S0588.16	---missing---	doublet
Pg_S0367.11	Pg_S0588.17	---missing---	doublet
Pg_S0367.12	Pg_S0588.18	---missing---	doublet
Pg_S0367.12	Pg_S0588.19	---missing---	doublet
Pg_S0367.13	Pg_S0588.18	---missing---	doublet
Pg_S0367.14	Pg_S0588.20	---missing---	doublet
Pg_S0367.15	Pg_S0588.20	---missing---	doublet
Pg_S0367.16	Pg_S0588.21	---missing---	doublet
Pg_S0367.17	Pg_S0588.22	---missing---	doublet
Pg_S0367.53	---missing---	---missing---	singleton
Pg_S0367.18	Pg_S0588.22	---missing---	doublet
Pg_S0367.19	Pg_S0588.23	---missing---	doublet
Pg_S0367.20	Pg_S0588.23	---missing---	doublet
Pg_S0367.21	---missing---	---missing---	singleton
Pg_S0367.22	Pg_S0588.24	---missing---	doublet
Pg_S0367.23	Pg_S0588.25	---missing---	doublet
Pg_S0367.24	Pg_S0588.26	---missing---	doublet
Pg_S0367.25	Pg_S0588.27	---missing---	doublet
Pg_S0367.26	Pg_S0588.28	---missing---	doublet
Pg_S0367.27	Pg_S0588.29	---missing---	doublet
Pg_S0372.7	Pg_S3335.33	---missing---	doublet
Pg_S0372.8	Pg_S3335.32	Pjap01118	triplet
Pg_S0372.9	Pg_S3335.31	Pjap09692	triplet
Pg_S0372.10	---missing---	---missing---	singleton
Pg_S0372.11	---missing---	---missing---	singleton
Pg_S0372.12	---missing---	---missing---	singleton
Pg_S0372.13	Pg_S3335.30	Pjap06578	triplet
Pg_S0372.14	Pg_S3335.29	Pjap24680	triplet
Pg_S0372.15	Pg_S3335.28	---missing---	doublet
Pg_S0372.16	Pg_S3335.27	Pjap28414	triplet
Pg_S0372.17	Pg_S3335.26	Pjap19465	triplet
Pg_S0374.1	Pg_S4225.7	Pjap25944	triplet
---missing---	Pg_S4225.8	---missing---	singleton
Pg_S0374.2	Pg_S4225.9	Pjap28562	triplet
Pg_S0374.3	Pg_S4225.10	Pjap15115	triplet
Pg_S0374.4	---missing---	---missing---	singleton
Pg_S0374.5	Pg_S4225.11	Pjap21756	triplet
Pg_S0374.6	Pg_S4225.12	Pjap28861	triplet
Pg_S0374.7	Pg_S4225.13	Pjap33749	triplet
Pg_S0374.8	Pg_S4225.14	Pjap01134	triplet
Pg_S0374.9	Pg_S4225.15	Pjap23199	triplet
Pg_S0374.10	Pg_S4225.16	Pjap22662	triplet
Pg_S0384.2	Pg_S1465.10	Pjap17879	triplet
Pg_S0384.3	Pg_S1465.9	Pjap05795	triplet
Pg_S0384.4	Pg_S1465.8	Pjap10710	triplet
Pg_S0384.5	Pg_S1465.7	Pjap31830	triplet
Pg_S0384.6	Pg_S1465.6	Pjap32225	triplet
---missing---	Pg_S1465.5	---missing---	singleton
Pg_S0384.8	Pg_S1465.4	---missing---	doublet
Pg_S0384.7	Pg_S1465.3	Pjap02841	triplet
Pg_S0384.8	Pg_S1465.3	Pjap02841	triplet
Pg_S0384.9	Pg_S1465.2	Pjap29253	triplet
Pg_S0384.10	Pg_S1465.1	Pjap28192	triplet
Pg_S0386.8	Pg_S2035.13	---missing---	doublet
Pg_S0386.9	Pg_S2035.12	---missing---	doublet
Pg_S0386.10	Pg_S2035.11	Pjap23043	triplet
Pg_S0386.11	Pg_S2035.10	Pjap02072	triplet
Pg_S0386.12	Pg_S2035.9	Pjap13247	triplet
Pg_S0386.13	Pg_S2035.8	Pjap26611	triplet
---missing---	Pg_S2035.7	---missing---	singleton
Pg_S0386.14	Pg_S2035.6	Pjap28232	triplet
---missing---	Pg_S2035.5	Pjap33658	singleton
Pg_S0386.15	---missing---	---missing---	singleton
Pg_S0386.16	---missing---	---missing---	singleton
Pg_S0386.17	---missing---	---missing---	singleton
Pg_S0386.18	Pg_S2035.4	Pjap06555	triplet
Pg_S0386.19	Pg_S2035.3	---missing---	doublet
Pg_S0386.20	Pg_S2035.2	Pjap00328	triplet
Pg_S0388.11	Pg_S4916.14	---missing---	doublet
Pg_S0388.12	Pg_S4916.13	---missing---	doublet
Pg_S0388.13	Pg_S4916.12	---missing---	doublet
Pg_S0388.14	Pg_S4916.11	---missing---	doublet
Pg_S0388.15	---missing---	---missing---	singleton
Pg_S0388.16	Pg_S4916.10	---missing---	doublet
Pg_S0388.17	Pg_S4916.9	---missing---	doublet
---missing---	Pg_S4916.8	---missing---	singleton
Pg_S0388.18	Pg_S4916.7	---missing---	doublet
Pg_S0388.19	Pg_S4916.6	---missing---	doublet
Pg_S0388.19	Pg_S4916.5	---missing---	doublet
Pg_S0388.20	---missing---	---missing---	singleton
Pg_S0388.21	Pg_S4916.4	---missing---	doublet
Pg_S0399.1	Pg_S1511.9	Pjap15968	triplet
Pg_S0399.2	Pg_S1511.8	Pjap10098	triplet
Pg_S0399.3	Pg_S1511.7	Pjap06578	triplet
Pg_S0399.4	Pg_S1511.7	Pjap06578	triplet
Pg_S0399.5	Pg_S1511.6	Pjap30644	triplet
Pg_S0399.6	Pg_S1511.5	Pjap02029	triplet
Pg_S0399.7	Pg_S1511.4	Pjap19465	triplet
Pg_S0399.56	Pg_S1511.3	Pjap15836	triplet
Pg_S0400.5	Pg_S3485.11	---missing---	doublet
Pg_S0400.6	Pg_S3485.10	---missing---	doublet
Pg_S0400.7	Pg_S3485.9	---missing---	doublet
Pg_S0400.8	Pg_S3485.8	---missing---	doublet
Pg_S0400.9	Pg_S3485.7	---missing---	doublet
Pg_S0400.51	Pg_S3485.6	---missing---	doublet
Pg_S0402.18	Pg_S0662.51	---missing---	doublet
Pg_S0402.19	Pg_S0662.52	---missing---	doublet
Pg_S0402.20	Pg_S0662.53	---missing---	doublet
Pg_S0402.21	Pg_S0662.54	---missing---	doublet
Pg_S0402.22	Pg_S0662.55	---missing---	doublet
Pg_S0402.23	Pg_S0662.56	---missing---	doublet
Pg_S0402.24	Pg_S0662.67	---missing---	doublet
Pg_S0403.46	Pg_S3751.13	Pjap24724	triplet
Pg_S0403.47	Pg_S3751.14	Pjap17604	triplet
Pg_S0403.48	Pg_S3751.15	Pjap34246	triplet
Pg_S0403.49	Pg_S3751.16	Pjap18283	triplet
Pg_S0403.50	Pg_S3751.17	Pjap08810	triplet
Pg_S0403.51	Pg_S3751.18	Pjap30757	triplet
Pg_S0406.1	Pg_S3138.13	---missing---	doublet
Pg_S0406.2	Pg_S3138.12	---missing---	doublet
Pg_S0406.3	Pg_S3138.11	---missing---	doublet
Pg_S0406.4	Pg_S3138.10	Pjap28361	triplet
Pg_S0406.5	Pg_S3138.9	Pjap16101	triplet
Pg_S0406.5	Pg_S3138.8	Pjap18468	triplet
Pg_S0406.6	Pg_S3138.7	---missing---	doublet
Pg_S0406.7	Pg_S3138.6	Pjap05632	triplet
Pg_S0408.29	Pg_S1237.36	---missing---	doublet
Pg_S0408.29	Pg_S1237.37	---missing---	doublet
Pg_S0408.30	---missing---	---missing---	singleton
Pg_S0408.31	Pg_S1237.36	---missing---	doublet
Pg_S0408.32	Pg_S1237.38	---missing---	doublet
Pg_S0408.33	Pg_S1237.39	---missing---	doublet
Pg_S0408.34	Pg_S1237.40	---missing---	doublet
Pg_S0408.35	---missing---	---missing---	singleton
Pg_S0408.36	Pg_S1237.41	Pjap20699	triplet
Pg_S0408.37	Pg_S1237.42	Pjap20642	triplet
Pg_S0408.54	Pg_S1237.43	Pjap34168	triplet
Pg_S0408.38	Pg_S1237.44	Pjap28378	triplet
Pg_S0408.39	Pg_S1237.45	Pjap07495	triplet
Pg_S0408.40	Pg_S1237.46	Pjap26908	triplet
Pg_S0408.41	Pg_S1237.47	Pjap06341	triplet
Pg_S0408.42	Pg_S1237.48	---missing---	doublet
Pg_S0408.43	Pg_S1237.49	Pjap13750	triplet
Pg_S0408.44	Pg_S1237.50	---missing---	doublet
Pg_S0426.24	Pg_S5348.11	---missing---	doublet
Pg_S0426.25	---missing---	---missing---	singleton
Pg_S0426.26	Pg_S5348.10	---missing---	doublet
Pg_S0426.27	Pg_S5348.9	Pjap17899	triplet
Pg_S0426.28	Pg_S5348.8	Pjap25577	triplet
Pg_S0426.48	Pg_S5348.7	Pjap32848	triplet
Pg_S0426.29	---missing---	---missing---	singleton
Pg_S0426.48	Pg_S5348.6	---missing---	doublet
Pg_S0426.49	Pg_S5348.5	---missing---	doublet
Pg_S0426.30	Pg_S5348.4	Pjap05382	triplet
Pg_S0426.31	Pg_S5348.3	Pjap18723	triplet
Pg_S0428.4	Pg_S1075.12	---missing---	doublet
Pg_S0428.5	Pg_S1075.13	---missing---	doublet
Pg_S0428.5	Pg_S1075.14	---missing---	doublet
Pg_S0428.5	Pg_S1075.15	---missing---	doublet
Pg_S0428.6	---missing---	---missing---	singleton
Pg_S0428.7	Pg_S1075.16	---missing---	doublet
Pg_S0428.8	Pg_S1075.17	---missing---	doublet
Pg_S0428.9	Pg_S1075.18	---missing---	doublet
Pg_S0428.10	Pg_S1075.19	---missing---	doublet
Pg_S0428.11	Pg_S1075.20	---missing---	doublet
Pg_S0429.20	Pg_S4706.1	---missing---	doublet
Pg_S0429.21	Pg_S4706.2	Pjap09783	triplet
Pg_S0429.22	---missing---	---missing---	singleton
Pg_S0429.23	Pg_S4706.2	Pjap09783	triplet
Pg_S0429.24	Pg_S4706.3	Pjap00152	triplet
Pg_S0429.25	---missing---	---missing---	singleton
Pg_S0429.26	Pg_S4706.4	Pjap00585	triplet
Pg_S0429.27	Pg_S4706.5	Pjap33730	triplet
Pg_S0429.28	Pg_S4706.6	Pjap16285	triplet
Pg_S0429.29	Pg_S4706.7	Pjap29581	triplet
Pg_S0429.30	Pg_S4706.8	---missing---	doublet
---missing---	Pg_S4706.9	---missing---	singleton
Pg_S0429.31	---missing---	---missing---	singleton
Pg_S0429.32	---missing---	---missing---	singleton
Pg_S0429.33	Pg_S4706.10	---missing---	doublet
Pg_S0429.34	Pg_S4706.11	---missing---	doublet
Pg_S0429.35	Pg_S4706.12	---missing---	doublet
Pg_S0429.36	Pg_S4706.13	---missing---	doublet
Pg_S0431.68	Pg_S2453.7	---missing---	doublet
Pg_S0431.69	Pg_S2453.10	---missing---	doublet
Pg_S0431.70	---missing---	---missing---	singleton
Pg_S0431.71	Pg_S2453.6	---missing---	doublet
Pg_S0431.72	Pg_S2453.5	---missing---	doublet
Pg_S0431.73	Pg_S2453.4	---missing---	doublet
Pg_S0431.74	Pg_S2453.3	---missing---	doublet
Pg_S0431.75	Pg_S2453.2	---missing---	doublet
Pg_S0437.1	Pg_S2044.21	Pjap30725	triplet
Pg_S0437.2	Pg_S2044.20	Pjap00004	triplet
Pg_S0437.3	Pg_S2044.19	---missing---	doublet
Pg_S0437.4	Pg_S2044.18	---missing---	doublet
Pg_S0437.4	Pg_S2044.17	Pjap08327	triplet
Pg_S0437.5	Pg_S2044.16	Pjap30160	triplet
Pg_S0437.6	---missing---	---missing---	singleton
Pg_S0437.7	Pg_S2044.15	---missing---	doublet
Pg_S0437.8	Pg_S2044.14	Pjap00700	triplet
---missing---	Pg_S2044.13	---missing---	singleton
Pg_S0437.10	Pg_S2044.12	---missing---	doublet
Pg_S0437.10	Pg_S2044.11	Pjap11708	triplet
Pg_S0437.11	---missing---	---missing---	singleton
Pg_S0437.12	Pg_S2044.11	Pjap11708	triplet
Pg_S0437.13	Pg_S2044.3	---missing---	doublet
Pg_S0437.14	Pg_S2044.10	---missing---	doublet
Pg_S0437.15	Pg_S2044.9	---missing---	doublet
Pg_S0437.16	Pg_S2044.8	---missing---	doublet
Pg_S0437.17	Pg_S2044.7	---missing---	doublet
Pg_S0437.18	Pg_S2044.6	---missing---	doublet
---missing---	Pg_S2044.5	---missing---	singleton
Pg_S0437.19	---missing---	---missing---	singleton
Pg_S0437.20	Pg_S2044.4	---missing---	doublet
Pg_S0439.70	Pg_S4409.15	---missing---	doublet
Pg_S0439.71	Pg_S4409.14	---missing---	doublet
Pg_S0439.72	Pg_S4409.21	---missing---	doublet
Pg_S0439.73	Pg_S4409.20	---missing---	doublet
Pg_S0439.74	Pg_S4409.13	---missing---	doublet
Pg_S0439.75	---missing---	---missing---	singleton
Pg_S0439.76	Pg_S4409.12	---missing---	doublet
Pg_S0447.9	Pg_S3042.8	Pjap02758	triplet
---missing---	Pg_S3042.7	Pjap28019	singleton
Pg_S0447.27	Pg_S3042.6	Pjap15610	triplet
Pg_S0447.10	Pg_S3042.5	Pjap31614	triplet
Pg_S0447.11	Pg_S3042.4	---missing---	doublet
Pg_S0447.12	Pg_S3042.3	Pjap02065	triplet
Pg_S0447.13	Pg_S3042.2	Pjap07190	triplet
Pg_S0450.15	Pg_S3672.14	---missing---	doublet
Pg_S0450.16	Pg_S3672.13	---missing---	doublet
Pg_S0450.20	Pg_S3672.12	---missing---	doublet
Pg_S0450.17	Pg_S3672.11	---missing---	doublet
Pg_S0450.18	Pg_S3672.12	---missing---	doublet
Pg_S0450.19	Pg_S3672.10	---missing---	doublet
Pg_S0450.20	Pg_S3672.9	---missing---	doublet
Pg_S0450.20	Pg_S3672.11	---missing---	doublet
Pg_S0450.21	Pg_S3672.8	---missing---	doublet
Pg_S0450.22	Pg_S3672.7	---missing---	doublet
Pg_S0450.23	Pg_S3672.6	---missing---	doublet
Pg_S0450.24	Pg_S3672.5	---missing---	doublet
Pg_S0450.25	Pg_S3672.4	---missing---	doublet
Pg_S0451.16	Pg_S4217.11	---missing---	doublet
Pg_S0451.17	Pg_S4217.10	---missing---	doublet
Pg_S0451.18	Pg_S4217.10	---missing---	doublet
Pg_S0451.19	Pg_S4217.9	---missing---	doublet
Pg_S0451.20	Pg_S4217.8	Pjap24965	triplet
Pg_S0451.32	Pg_S4217.7	Pjap03950	triplet
---missing---	Pg_S4217.6	Pjap32946	singleton
Pg_S0451.33	Pg_S4217.5	Pjap29160	triplet
---missing---	Pg_S4217.4	Pjap33670	singleton
---missing---	Pg_S4217.3	---missing---	singleton
Pg_S0451.34	Pg_S4217.16	Pjap12827	triplet
---missing---	Pg_S4217.15	Pjap07248	singleton
Pg_S0451.21	Pg_S4217.2	---missing---	doublet
Pg_S0451.22	Pg_S4217.1	---missing---	doublet
Pg_S0455.7	Pg_S0953.14	---missing---	doublet
Pg_S0455.8	Pg_S0953.14	---missing---	doublet
Pg_S0455.9	Pg_S0953.13	---missing---	doublet
Pg_S0455.10	Pg_S0953.12	---missing---	doublet
Pg_S0455.11	Pg_S0953.11	---missing---	doublet
Pg_S0455.12	Pg_S0953.10	---missing---	doublet
Pg_S0455.13	Pg_S0953.9	---missing---	doublet
Pg_S0455.14	Pg_S0953.8	---missing---	doublet
Pg_S0458.1	Pg_S2017.1	---missing---	doublet
Pg_S0458.2	Pg_S2017.2	---missing---	doublet
Pg_S0458.3	Pg_S2017.3	---missing---	doublet
Pg_S0458.3	Pg_S2017.4	---missing---	doublet
Pg_S0458.19	---missing---	---missing---	singleton
Pg_S0458.4	Pg_S2017.5	---missing---	doublet
Pg_S0458.5	Pg_S2017.6	---missing---	doublet
---missing---	Pg_S2017.7	---missing---	singleton
Pg_S0458.6	---missing---	---missing---	singleton
Pg_S0458.7	Pg_S2017.23	---missing---	doublet
---missing---	Pg_S2017.8	---missing---	singleton
---missing---	Pg_S2017.9	---missing---	singleton
Pg_S0458.20	Pg_S2017.10	---missing---	doublet
Pg_S0458.8	Pg_S2017.11	---missing---	doublet
Pg_S0458.9	Pg_S2017.12	---missing---	doublet
Pg_S0458.10	Pg_S2017.13	Pjap22250	triplet
Pg_S0458.11	Pg_S2017.14	Pjap14242	triplet
Pg_S0458.12	Pg_S2017.15	Pjap31317	triplet
Pg_S0466.10	Pg_S5274.1	---missing---	doublet
Pg_S0466.11	Pg_S5274.2	---missing---	doublet
Pg_S0466.12	Pg_S5274.3	---missing---	doublet
Pg_S0466.13	Pg_S5274.4	---missing---	doublet
Pg_S0466.14	Pg_S5274.5	---missing---	doublet
Pg_S0466.15	Pg_S5274.6	---missing---	doublet
Pg_S0472.3	Pg_S1979.8	---missing---	doublet
Pg_S0472.4	Pg_S1979.7	---missing---	doublet
Pg_S0472.5	Pg_S1979.6	---missing---	doublet
Pg_S0472.6	Pg_S1979.5	---missing---	doublet
Pg_S0472.6	Pg_S1979.4	---missing---	doublet
---missing---	Pg_S1979.3	---missing---	singleton
Pg_S0472.7	Pg_S1979.2	---missing---	doublet
Pg_S0472.8	Pg_S1979.1	---missing---	doublet
Pg_S0476.27	Pg_S3613.1	---missing---	doublet
Pg_S0476.28	Pg_S3613.2	---missing---	doublet
Pg_S0476.28	Pg_S3613.3	---missing---	doublet
Pg_S0476.28	Pg_S3613.4	---missing---	doublet
---missing---	Pg_S3613.5	---missing---	singleton
Pg_S0476.60	Pg_S3613.6	---missing---	doublet
Pg_S0476.61	Pg_S3613.7	---missing---	doublet
Pg_S0476.29	---missing---	---missing---	singleton
Pg_S0476.30	Pg_S3613.8	---missing---	doublet
---missing---	Pg_S3613.9	---missing---	singleton
Pg_S0476.31	Pg_S3613.10	---missing---	doublet
Pg_S0476.32	Pg_S3613.11	Pjap30095	triplet
Pg_S0476.33	Pg_S3613.12	Pjap04548	triplet
Pg_S0488.37	Pg_S3094.6	---missing---	doublet
Pg_S0488.38	Pg_S3094.5	---missing---	doublet
Pg_S0488.39	Pg_S3094.4	---missing---	doublet
Pg_S0488.40	Pg_S3094.3	---missing---	doublet
Pg_S0488.41	Pg_S3094.2	---missing---	doublet
Pg_S0488.42	Pg_S3094.1	---missing---	doublet
Pg_S0493.2	Pg_S2915.6	---missing---	doublet
Pg_S0493.3	---missing---	---missing---	singleton
Pg_S0493.4	Pg_S2915.5	---missing---	doublet
Pg_S0493.5	Pg_S2915.4	---missing---	doublet
Pg_S0493.6	Pg_S2915.3	---missing---	doublet
Pg_S0493.7	Pg_S2915.2	---missing---	doublet
Pg_S0493.8	Pg_S2915.1	---missing---	doublet
Pg_S0496.8	Pg_S3176.3	---missing---	doublet
Pg_S0496.9	Pg_S3176.4	---missing---	doublet
Pg_S0496.10	Pg_S3176.5	---missing---	doublet
Pg_S0496.11	Pg_S3176.8	---missing---	doublet
Pg_S0496.12	Pg_S3176.8	---missing---	doublet
Pg_S0496.13	Pg_S3176.6	---missing---	doublet
Pg_S0496.14	Pg_S3176.7	---missing---	doublet
Pg_S0500.16	Pg_S2289.15	Pjap02890	triplet
Pg_S0500.17	Pg_S2289.14	---missing---	doublet
Pg_S0500.18	Pg_S2289.13	Pjap24295	triplet
Pg_S0500.19	Pg_S2289.12	Pjap21275	triplet
Pg_S0500.20	Pg_S2289.11	Pjap33741	triplet
Pg_S0500.21	Pg_S2289.10	Pjap15443	triplet
Pg_S0500.22	---missing---	---missing---	singleton
Pg_S0500.23	Pg_S2289.9	---missing---	doublet
Pg_S0500.24	---missing---	---missing---	singleton
Pg_S0500.25	Pg_S2289.8	---missing---	doublet
Pg_S0500.26	Pg_S2289.7	---missing---	doublet
---missing---	Pg_S2289.6	---missing---	singleton
Pg_S0500.27	Pg_S2289.5	---missing---	doublet
Pg_S0500.28	Pg_S2289.22	---missing---	doublet
Pg_S0500.29	Pg_S2289.4	---missing---	doublet
Pg_S0500.30	Pg_S2289.3	---missing---	doublet
Pg_S0500.31	Pg_S2289.2	---missing---	doublet
Pg_S0503.7	Pg_S6670.1	---missing---	doublet
Pg_S0503.7	Pg_S6670.2	---missing---	doublet
Pg_S0503.8	Pg_S6670.3	Pjap23772	triplet
Pg_S0503.9	Pg_S6670.4	Pjap10679	triplet
Pg_S0503.10	Pg_S6670.5	Pjap00621	triplet
Pg_S0503.11	Pg_S6670.6	Pjap31315	triplet
Pg_S0503.12	Pg_S6670.7	Pjap10402	triplet
Pg_S0503.13	Pg_S6670.8	---missing---	doublet
Pg_S0503.14	Pg_S6670.9	---missing---	doublet
Pg_S0503.15	Pg_S6670.10	---missing---	doublet
Pg_S0509.1	Pg_S1664.9	---missing---	doublet
---missing---	Pg_S1664.12	---missing---	singleton
Pg_S0509.2	Pg_S1664.11	---missing---	doublet
Pg_S0509.3	Pg_S1664.8	---missing---	doublet
Pg_S0509.3	Pg_S1664.7	---missing---	doublet
---missing---	Pg_S1664.10	---missing---	singleton
Pg_S0509.4	Pg_S1664.6	---missing---	doublet
Pg_S0509.5	Pg_S1664.5	---missing---	doublet
---missing---	Pg_S1664.4	---missing---	singleton
Pg_S0509.6	Pg_S1664.3	---missing---	doublet
Pg_S0509.7	Pg_S1664.2	---missing---	doublet
Pg_S0509.8	Pg_S1664.1	---missing---	doublet
Pg_S0516.10	Pg_S6271.6	---missing---	doublet
Pg_S0516.11	Pg_S6271.5	---missing---	doublet
Pg_S0516.12	Pg_S6271.4	---missing---	doublet
Pg_S0516.13	Pg_S6271.3	---missing---	doublet
Pg_S0516.14	Pg_S6271.2	---missing---	doublet
Pg_S0516.15	Pg_S6271.1	---missing---	doublet
Pg_S0517.1	Pg_S4880.8	---missing---	doublet
Pg_S0517.2	Pg_S4880.7	---missing---	doublet
Pg_S0517.3	Pg_S4880.6	---missing---	doublet
Pg_S0517.4	Pg_S4880.5	---missing---	doublet
---missing---	Pg_S4880.4	---missing---	singleton
Pg_S0517.5	---missing---	---missing---	singleton
Pg_S0517.19	Pg_S4880.3	---missing---	doublet
Pg_S0517.20	Pg_S4880.2	---missing---	doublet
Pg_S0517.6	Pg_S4880.1	---missing---	doublet
Pg_S0519.38	Pg_S3178.5	Pjap07574	triplet
Pg_S0519.39	Pg_S3178.4	---missing---	doublet
Pg_S0519.40	Pg_S3178.3	Pjap13694	triplet
Pg_S0519.41	Pg_S3178.2	Pjap34142	triplet
Pg_S0519.42	Pg_S3178.1	Pjap20990	triplet
Pg_S0524.22	Pg_S1885.16	---missing---	doublet
---missing---	Pg_S1885.15	Pjap09717	singleton
Pg_S0524.23	Pg_S1885.14	Pjap23102	triplet
Pg_S0524.24	Pg_S1885.13	Pjap10795	triplet
Pg_S0524.25	Pg_S1885.12	Pjap24337	triplet
Pg_S0524.26	Pg_S1885.11	Pjap05758	triplet
Pg_S0524.27	Pg_S1885.11	Pjap05758	triplet
Pg_S0524.28	Pg_S1885.10	---missing---	doublet
Pg_S0524.29	Pg_S1885.9	Pjap29618	triplet
Pg_S0524.30	Pg_S1885.8	---missing---	doublet
---missing---	Pg_S1885.7	---missing---	singleton
Pg_S0524.31	Pg_S1885.6	---missing---	doublet
Pg_S0534.36	Pg_S6297.7	---missing---	doublet
Pg_S0534.37	Pg_S6297.6	---missing---	doublet
Pg_S0534.38	Pg_S6297.5	---missing---	doublet
Pg_S0534.39	Pg_S6297.4	---missing---	doublet
Pg_S0534.40	Pg_S6297.3	---missing---	doublet
Pg_S0534.41	Pg_S6297.3	---missing---	doublet
Pg_S0534.42	Pg_S6297.2	---missing---	doublet
Pg_S0534.43	Pg_S6297.1	---missing---	doublet
Pg_S0536.25	Pg_S4863.1	Pjap30592	triplet
Pg_S0536.26	Pg_S4863.2	Pjap09416	triplet
Pg_S0536.27	Pg_S4863.3	Pjap08310	triplet
Pg_S0536.28	Pg_S4863.4	Pjap31901	triplet
Pg_S0536.29	Pg_S4863.5	Pjap27975	triplet
Pg_S0536.30	Pg_S4863.6	---missing---	doublet
Pg_S0536.31	Pg_S4863.7	Pjap19237	triplet
Pg_S0536.32	Pg_S4863.8	---missing---	doublet
Pg_S0536.33	Pg_S4863.9	---missing---	doublet
Pg_S0542.4	Pg_S0997.7	Pjap26986	triplet
Pg_S0542.5	Pg_S0997.8	Pjap32801	triplet
Pg_S0542.6	Pg_S0997.9	Pjap19396	triplet
Pg_S0542.7	Pg_S0997.9	Pjap19396	triplet
Pg_S0542.8	Pg_S0997.10	Pjap20989	triplet
Pg_S0542.9	Pg_S0997.11	Pjap07560	triplet
Pg_S0542.10	Pg_S0997.12	Pjap29318	triplet
Pg_S0543.1	Pg_S2003.16	Pjap14090	triplet
Pg_S0543.2	Pg_S2003.15	Pjap01787	triplet
Pg_S0543.3	Pg_S2003.14	Pjap06756	triplet
---missing---	Pg_S2003.13	---missing---	singleton
---missing---	Pg_S2003.12	---missing---	singleton
Pg_S0543.4	---missing---	---missing---	singleton
Pg_S0543.5	Pg_S2003.11	Pjap27171	triplet
Pg_S0543.6	Pg_S2003.10	Pjap22819	triplet
---missing---	Pg_S2003.9	Pjap32495	singleton
Pg_S0543.6	Pg_S2003.8	Pjap29921	triplet
Pg_S0543.7	Pg_S2003.7	Pjap21859	triplet
Pg_S0543.8	Pg_S2003.6	Pjap18997	triplet
Pg_S0544.1	Pg_S2937.1	---missing---	doublet
Pg_S0544.2	Pg_S2937.2	---missing---	doublet
Pg_S0544.2	Pg_S2937.3	---missing---	doublet
Pg_S0544.3	Pg_S2937.4	---missing---	doublet
Pg_S0544.4	Pg_S2937.5	---missing---	doublet
Pg_S0544.4	Pg_S2937.4	---missing---	doublet
Pg_S0544.5	Pg_S2937.6	---missing---	doublet
Pg_S0544.6	Pg_S2937.7	---missing---	doublet
Pg_S0544.7	Pg_S2937.8	---missing---	doublet
Pg_S0563.5	Pg_S0953.22	---missing---	doublet
Pg_S0563.6	Pg_S0953.7	---missing---	doublet
Pg_S0563.7	---missing---	---missing---	singleton
Pg_S0563.8	Pg_S0953.6	---missing---	doublet
Pg_S0563.9	Pg_S0953.5	---missing---	doublet
Pg_S0563.12	Pg_S0953.4	---missing---	doublet
---missing---	Pg_S0953.3	---missing---	singleton
Pg_S0563.10	Pg_S0953.2	---missing---	doublet
Pg_S0563.13	Pg_S0953.1	---missing---	doublet
Pg_S0572.2	Pg_S3716.10	---missing---	doublet
Pg_S0572.14	---missing---	---missing---	singleton
Pg_S0572.3	Pg_S3716.11	---missing---	doublet
Pg_S0572.4	Pg_S3716.12	---missing---	doublet
Pg_S0572.5	Pg_S3716.13	---missing---	doublet
Pg_S0572.6	Pg_S3716.14	---missing---	doublet
Pg_S0572.7	Pg_S3716.15	---missing---	doublet
Pg_S0572.8	Pg_S3716.16	---missing---	doublet
Pg_S0572.9	Pg_S3716.20	---missing---	doublet
Pg_S0572.10	Pg_S3716.4	---missing---	doublet
Pg_S0572.11	Pg_S3716.3	---missing---	doublet
Pg_S0572.12	Pg_S3716.2	---missing---	doublet
Pg_S0572.13	Pg_S3716.1	---missing---	doublet
Pg_S0575.22	Pg_S4942.2	Pjap29629	triplet
Pg_S0575.23	Pg_S4942.3	Pjap17074	triplet
Pg_S0575.24	Pg_S4942.4	Pjap02998	triplet
Pg_S0575.55	Pg_S4942.5	Pjap16267	triplet
Pg_S0575.25	Pg_S4942.6	Pjap24348	triplet
Pg_S0575.26	Pg_S4942.7	Pjap18032	triplet
Pg_S0575.27	Pg_S4942.8	---missing---	doublet
Pg_S0575.28	Pg_S4942.9	---missing---	doublet
Pg_S0575.56	Pg_S4942.10	---missing---	doublet
Pg_S0575.57	Pg_S4942.10	---missing---	doublet
Pg_S0575.29	Pg_S4942.11	---missing---	doublet
Pg_S0575.30	Pg_S4942.12	---missing---	doublet
Pg_S0577.7	Pg_S1615.30	---missing---	doublet
Pg_S0577.8	Pg_S1615.31	---missing---	doublet
Pg_S0577.9	Pg_S1615.32	---missing---	doublet
Pg_S0577.10	Pg_S1615.33	---missing---	doublet
Pg_S0577.11	Pg_S1615.34	---missing---	doublet
Pg_S0578.9	Pg_S1335.13	Pjap08038	triplet
Pg_S0578.1	Pg_S1335.14	Pjap20481	triplet
Pg_S0578.2	Pg_S1335.15	Pjap33892	triplet
Pg_S0578.3	Pg_S1335.16	Pjap27939	triplet
Pg_S0578.4	Pg_S1335.17	Pjap28576	triplet
Pg_S0581.1	Pg_S0671.1	---missing---	doublet
Pg_S0581.2	Pg_S0671.2	---missing---	doublet
---missing---	Pg_S0671.15	---missing---	singleton
Pg_S0581.3	Pg_S0671.3	---missing---	doublet
Pg_S0581.4	Pg_S0671.4	---missing---	doublet
Pg_S0581.5	Pg_S0671.5	---missing---	doublet
Pg_S0581.6	Pg_S0671.6	---missing---	doublet
Pg_S0581.7	Pg_S0671.7	---missing---	doublet
Pg_S0590.23	Pg_S6376.7	---missing---	doublet
Pg_S0590.24	Pg_S6376.6	---missing---	doublet
Pg_S0590.25	Pg_S6376.5	---missing---	doublet
Pg_S0590.26	Pg_S6376.4	---missing---	doublet
Pg_S0590.27	Pg_S6376.3	---missing---	doublet
Pg_S0595.14	Pg_S0835.24	---missing---	doublet
---missing---	Pg_S0835.2	---missing---	singleton
Pg_S0595.15	Pg_S0835.24	---missing---	doublet
Pg_S0595.16	Pg_S0835.3	---missing---	doublet
Pg_S0595.17	---missing---	---missing---	singleton
Pg_S0595.18	Pg_S0835.3	---missing---	doublet
Pg_S0595.19	Pg_S0835.4	---missing---	doublet
Pg_S0595.20	Pg_S0835.5	---missing---	doublet
Pg_S0595.21	---missing---	---missing---	singleton
Pg_S0595.22	Pg_S0835.6	---missing---	doublet
Pg_S0595.23	Pg_S0835.7	---missing---	doublet
Pg_S0595.24	Pg_S0835.8	---missing---	doublet
Pg_S0595.25	Pg_S0835.9	---missing---	doublet
Pg_S0595.26	Pg_S0835.10	---missing---	doublet
Pg_S0595.26	Pg_S0835.11	---missing---	doublet
Pg_S0595.27	Pg_S0835.12	---missing---	doublet
Pg_S0600.1	Pg_S1290.29	---missing---	doublet
Pg_S0600.2	Pg_S1290.28	---missing---	doublet
---missing---	Pg_S1290.27	---missing---	singleton
---missing---	Pg_S1290.26	---missing---	singleton
Pg_S0600.3	Pg_S1290.25	---missing---	doublet
Pg_S0600.4	Pg_S1290.24	---missing---	doublet
Pg_S0600.5	Pg_S1290.23	---missing---	doublet
Pg_S0600.10	Pg_S1290.40	---missing---	doublet
---missing---	Pg_S1290.39	---missing---	singleton
Pg_S0600.10	Pg_S1290.22	---missing---	doublet
Pg_S0602.14	Pg_S3572.1	---missing---	doublet
---missing---	Pg_S3572.2	---missing---	singleton
Pg_S0602.15	---missing---	---missing---	singleton
Pg_S0602.16	Pg_S3572.3	---missing---	doublet
Pg_S0602.17	Pg_S3572.4	---missing---	doublet
Pg_S0602.18	Pg_S3572.5	---missing---	doublet
Pg_S0602.19	Pg_S3572.6	---missing---	doublet
Pg_S0602.20	Pg_S3572.7	---missing---	doublet
Pg_S0602.21	Pg_S3572.8	---missing---	doublet
Pg_S0602.21	Pg_S3572.7	---missing---	doublet
Pg_S0602.22	Pg_S3572.9	---missing---	doublet
Pg_S0602.22	Pg_S3572.10	---missing---	doublet
---missing---	Pg_S3572.11	---missing---	singleton
Pg_S0602.23	Pg_S3572.12	---missing---	doublet
Pg_S0605.5	Pg_S6583.8	---missing---	doublet
Pg_S0605.6	Pg_S6583.7	---missing---	doublet
Pg_S0605.7	Pg_S6583.6	---missing---	doublet
Pg_S0605.8	Pg_S6583.5	---missing---	doublet
Pg_S0605.9	Pg_S6583.4	---missing---	doublet
Pg_S0612.34	Pg_S2143.1	---missing---	doublet
Pg_S0612.35	Pg_S2143.2	---missing---	doublet
Pg_S0612.36	Pg_S2143.3	---missing---	doublet
Pg_S0612.37	Pg_S2143.4	---missing---	doublet
Pg_S0612.38	Pg_S2143.5	---missing---	doublet
Pg_S0612.39	---missing---	---missing---	singleton
Pg_S0612.40	Pg_S2143.6	---missing---	doublet
Pg_S0612.41	Pg_S2143.7	---missing---	doublet
Pg_S0612.42	Pg_S2143.7	---missing---	doublet
Pg_S0612.43	Pg_S2143.8	---missing---	doublet
Pg_S0612.44	Pg_S2143.9	---missing---	doublet
Pg_S0612.45	Pg_S2143.10	---missing---	doublet
---missing---	Pg_S2143.11	---missing---	singleton
Pg_S0612.46	Pg_S2143.12	---missing---	doublet
Pg_S0614.56	Pg_S1935.34	Pjap14269	triplet
Pg_S0614.57	Pg_S1935.37	Pjap00803	triplet
Pg_S0614.57	Pg_S1935.36	Pjap02955	triplet
Pg_S0614.58	Pg_S1935.33	Pjap23763	triplet
Pg_S0614.59	Pg_S1935.32	Pjap29625	triplet
Pg_S0614.60	Pg_S1935.31	Pjap33220	triplet
Pg_S0614.61	Pg_S1935.30	Pjap15801	triplet
Pg_S0614.62	Pg_S1935.30	Pjap15801	triplet
Pg_S0614.63	Pg_S1935.29	Pjap25342	triplet
Pg_S0637.1	Pg_S3887.28	Pjap07303	triplet
Pg_S0637.2	Pg_S3887.29	Pjap13979	triplet
Pg_S0637.3	---missing---	---missing---	singleton
Pg_S0637.4	Pg_S3887.28	Pjap07303	triplet
Pg_S0637.5	Pg_S3887.10	Pjap11098	triplet
Pg_S0637.6	Pg_S3887.9	Pjap31903	triplet
Pg_S0637.7	Pg_S3887.8	Pjap01186	triplet
Pg_S0637.8	Pg_S3887.8	Pjap01186	triplet
Pg_S0637.9	---missing---	---missing---	singleton
Pg_S0637.10	Pg_S3887.7	Pjap22013	triplet
---missing---	Pg_S3887.6	Pjap03780	singleton
Pg_S0637.11	Pg_S3887.5	---missing---	doublet
Pg_S0637.29	---missing---	---missing---	singleton
Pg_S0637.11	Pg_S3887.4	---missing---	doublet
Pg_S0637.12	---missing---	---missing---	singleton
Pg_S0637.13	Pg_S3887.3	Pjap01283	triplet
Pg_S0637.14	Pg_S3887.2	---missing---	doublet
Pg_S0637.15	---missing---	---missing---	singleton
Pg_S0637.16	Pg_S3887.2	---missing---	doublet
Pg_S0637.17	Pg_S3887.1	---missing---	doublet
Pg_S0637.18	Pg_S3887.27	Pjap21443	triplet
Pg_S0640.4	Pg_S3998.2	---missing---	doublet
Pg_S0640.5	Pg_S3998.3	---missing---	doublet
Pg_S0640.6	Pg_S3998.4	---missing---	doublet
Pg_S0640.7	Pg_S3998.4	---missing---	doublet
Pg_S0640.8	Pg_S3998.5	---missing---	doublet
Pg_S0640.8	Pg_S3998.6	---missing---	doublet
Pg_S0640.9	Pg_S3998.7	---missing---	doublet
---missing---	Pg_S3998.8	---missing---	singleton
Pg_S0640.10	Pg_S3998.9	---missing---	doublet
Pg_S0640.11	Pg_S3998.9	---missing---	doublet
Pg_S0640.12	Pg_S3998.10	---missing---	doublet
Pg_S0640.13	Pg_S3998.11	---missing---	doublet
Pg_S0640.14	---missing---	---missing---	singleton
Pg_S0640.25	Pg_S3998.13	---missing---	doublet
Pg_S0642.1	Pg_S3928.9	---missing---	doublet
Pg_S0642.2	---missing---	---missing---	singleton
Pg_S0642.3	Pg_S3928.20	Pjap18704	triplet
Pg_S0642.4	---missing---	---missing---	singleton
Pg_S0642.5	Pg_S3928.10	Pjap11782	triplet
Pg_S0642.6	Pg_S3928.11	---missing---	doublet
Pg_S0642.7	Pg_S3928.12	---missing---	doublet
Pg_S0642.8	Pg_S3928.13	---missing---	doublet
Pg_S0642.9	Pg_S3928.14	---missing---	doublet
Pg_S0642.10	Pg_S3928.15	---missing---	doublet
Pg_S0642.11	Pg_S3928.21	---missing---	doublet
Pg_S0642.12	Pg_S3928.16	---missing---	doublet
Pg_S0649.1	Pg_S0747.4	---missing---	doublet
Pg_S0649.2	Pg_S0747.5	---missing---	doublet
Pg_S0649.3	Pg_S0747.6	---missing---	doublet
Pg_S0649.4	Pg_S0747.7	---missing---	doublet
Pg_S0649.4	Pg_S0747.8	---missing---	doublet
---missing---	Pg_S0747.9	---missing---	singleton
Pg_S0649.5	---missing---	---missing---	singleton
Pg_S0649.6	Pg_S0747.10	Pjap09993	triplet
Pg_S0649.7	Pg_S0747.11	---missing---	doublet
Pg_S0649.8	Pg_S0747.12	Pjap00900	triplet
Pg_S0649.9	Pg_S0747.13	Pjap31916	triplet
Pg_S0649.10	Pg_S0747.14	Pjap33481	triplet
---missing---	Pg_S0747.15	---missing---	singleton
Pg_S0649.11	---missing---	---missing---	singleton
Pg_S0649.12	Pg_S0747.16	Pjap22132	triplet
Pg_S0649.13	Pg_S0747.17	Pjap24334	triplet
Pg_S0649.14	Pg_S0747.18	Pjap02285	triplet
Pg_S0652.4	Pg_S5052.4	---missing---	doublet
Pg_S0652.5	Pg_S5052.3	---missing---	doublet
Pg_S0652.11	Pg_S5052.2	---missing---	doublet
Pg_S0652.12	Pg_S5052.1	---missing---	doublet
Pg_S0652.6	Pg_S5052.10	---missing---	doublet
Pg_S0654.3	Pg_S0857.20	Pjap25890	triplet
Pg_S0654.4	Pg_S0857.19	Pjap10533	triplet
Pg_S0654.5	Pg_S0857.18	Pjap03310	triplet
Pg_S0654.6	Pg_S0857.17	Pjap31538	triplet
Pg_S0654.7	Pg_S0857.53	Pjap28135	triplet
Pg_S0659.5	Pg_S1864.10	---missing---	doublet
Pg_S0659.6	Pg_S1864.9	---missing---	doublet
Pg_S0659.7	Pg_S1864.8	---missing---	doublet
---missing---	Pg_S1864.7	---missing---	singleton
Pg_S0659.8	Pg_S1864.6	---missing---	doublet
Pg_S0659.58	Pg_S1864.5	---missing---	doublet
---missing---	Pg_S1864.4	---missing---	singleton
Pg_S0659.11	Pg_S1864.3	---missing---	doublet
Pg_S0659.9	Pg_S1864.2	---missing---	doublet
Pg_S0659.10	Pg_S1864.1	---missing---	doublet
Pg_S0662.19	Pg_S2369.26	---missing---	doublet
Pg_S0662.20	Pg_S2369.25	---missing---	doublet
Pg_S0662.21	Pg_S2369.24	---missing---	doublet
Pg_S0662.22	Pg_S2369.23	---missing---	doublet
Pg_S0662.23	Pg_S2369.22	---missing---	doublet
Pg_S0662.24	Pg_S2369.21	Pjap06529	triplet
Pg_S0662.25	Pg_S2369.20	---missing---	doublet
Pg_S0662.25	Pg_S2369.19	---missing---	doublet
Pg_S0662.26	Pg_S2369.18	Pjap28286	triplet
Pg_S0662.27	Pg_S2369.17	Pjap14827	triplet
Pg_S0662.66	Pg_S2369.17	Pjap14827	triplet
Pg_S0662.28	Pg_S2369.16	Pjap05299	triplet
Pg_S0662.29	Pg_S2369.15	Pjap26107	triplet
Pg_S0662.30	Pg_S2369.14	Pjap23006	triplet
Pg_S0662.31	Pg_S2369.13	Pjap25369	triplet
---missing---	Pg_S2369.12	---missing---	singleton
---missing---	Pg_S2369.11	---missing---	singleton
Pg_S0662.32	Pg_S2369.10	---missing---	doublet
---missing---	Pg_S2369.9	Pjap15073	singleton
Pg_S0662.33	Pg_S2369.8	---missing---	doublet
Pg_S0662.34	Pg_S2369.7	Pjap02809	triplet
---missing---	Pg_S2369.6	---missing---	singleton
Pg_S0662.35	Pg_S2369.5	Pjap24788	triplet
---missing---	Pg_S2369.4	---missing---	singleton
Pg_S0662.36	Pg_S2369.3	---missing---	doublet
Pg_S0666.1	Pg_S3574.13	---missing---	doublet
Pg_S0666.2	Pg_S3574.14	---missing---	doublet
Pg_S0666.3	Pg_S3574.15	---missing---	doublet
Pg_S0666.4	Pg_S3574.16	---missing---	doublet
Pg_S0666.5	Pg_S3574.17	---missing---	doublet
Pg_S0680.1	Pg_S5127.2	---missing---	doublet
Pg_S0680.2	Pg_S5127.3	---missing---	doublet
Pg_S0680.3	Pg_S5127.4	---missing---	doublet
Pg_S0680.4	Pg_S5127.5	---missing---	doublet
Pg_S0680.5	Pg_S5127.6	---missing---	doublet
Pg_S0680.6	Pg_S5127.7	---missing---	doublet
Pg_S0680.7	Pg_S5127.8	---missing---	doublet
Pg_S0680.8	Pg_S5127.9	---missing---	doublet
Pg_S0680.9	Pg_S5127.10	---missing---	doublet
---missing---	Pg_S5127.11	---missing---	singleton
Pg_S0680.10	Pg_S5127.12	---missing---	doublet
Pg_S0682.17	Pg_S5750.1	---missing---	doublet
Pg_S0682.18	Pg_S5750.2	---missing---	doublet
Pg_S0682.19	Pg_S5750.3	---missing---	doublet
Pg_S0682.20	Pg_S5750.4	---missing---	doublet
Pg_S0682.51	Pg_S5750.7	---missing---	doublet
Pg_S0682.52	---missing---	---missing---	singleton
Pg_S0682.21	Pg_S5750.5	---missing---	doublet
Pg_S0682.22	Pg_S5750.6	---missing---	doublet
Pg_S0684.19	Pg_S0938.2	---missing---	doublet
---missing---	Pg_S0938.3	---missing---	singleton
Pg_S0684.20	Pg_S0938.4	---missing---	doublet
Pg_S0684.21	Pg_S0938.5	---missing---	doublet
Pg_S0684.22	Pg_S0938.6	---missing---	doublet
Pg_S0684.23	---missing---	---missing---	singleton
Pg_S0684.24	Pg_S0938.7	---missing---	doublet
Pg_S0684.25	Pg_S0938.8	---missing---	doublet
Pg_S0684.26	---missing---	---missing---	singleton
Pg_S0684.27	---missing---	---missing---	singleton
Pg_S0684.28	Pg_S0938.9	---missing---	doublet
Pg_S0684.29	Pg_S0938.22	---missing---	doublet
Pg_S0693.12	Pg_S0804.50	---missing---	doublet
Pg_S0693.28	Pg_S0804.49	Pjap32825	triplet
Pg_S0693.13	Pg_S0804.48	Pjap19410	triplet
Pg_S0693.14	---missing---	---missing---	singleton
Pg_S0693.15	Pg_S0804.47	Pjap25840	triplet
Pg_S0693.16	Pg_S0804.46	Pjap09035	triplet
Pg_S0693.17	Pg_S0804.45	Pjap06220	triplet
Pg_S0693.18	Pg_S0804.44	---missing---	doublet
---missing---	Pg_S0804.43	---missing---	singleton
---missing---	Pg_S0804.42	Pjap16027	singleton
Pg_S0693.18	Pg_S0804.41	---missing---	doublet
Pg_S0701.23	Pg_S1958.6	---missing---	doublet
Pg_S0701.24	Pg_S1958.7	---missing---	doublet
Pg_S0701.25	---missing---	---missing---	singleton
Pg_S0701.26	Pg_S1958.8	---missing---	doublet
Pg_S0701.27	Pg_S1958.9	---missing---	doublet
Pg_S0701.28	Pg_S1958.10	---missing---	doublet
Pg_S0701.29	Pg_S1958.11	---missing---	doublet
Pg_S0701.30	Pg_S1958.12	Pjap10316	triplet
Pg_S0701.31	Pg_S1958.13	Pjap15404	triplet
Pg_S0701.32	Pg_S1958.14	Pjap26705	triplet
Pg_S0701.33	Pg_S1958.15	Pjap31548	triplet
Pg_S0701.34	Pg_S1958.16	Pjap20892	triplet
Pg_S0701.35	Pg_S1958.17	Pjap06514	triplet
Pg_S0701.36	Pg_S1958.18	Pjap28772	triplet
Pg_S0701.37	Pg_S1958.19	Pjap12841	triplet
Pg_S0701.38	---missing---	---missing---	singleton
Pg_S0701.39	Pg_S1958.20	Pjap00053	triplet
Pg_S0701.40	---missing---	---missing---	singleton
Pg_S0701.41	---missing---	---missing---	singleton
Pg_S0701.42	Pg_S1958.21	---missing---	doublet
Pg_S0708.27	Pg_S2005.3	Pjap28809	triplet
Pg_S0708.14	Pg_S2005.4	Pjap04818	triplet
Pg_S0708.15	Pg_S2005.5	---missing---	doublet
Pg_S0708.16	Pg_S2005.6	Pjap15539	triplet
Pg_S0708.17	Pg_S2005.7	Pjap12622	triplet
Pg_S0708.18	Pg_S2005.8	Pjap09721	triplet
Pg_S0708.19	Pg_S2005.9	Pjap20231	triplet
Pg_S0710.2	Pg_S5965.5	---missing---	doublet
Pg_S0710.3	---missing---	---missing---	singleton
Pg_S0710.4	---missing---	---missing---	singleton
Pg_S0710.5	Pg_S5965.4	---missing---	doublet
Pg_S0710.6	Pg_S5965.3	---missing---	doublet
Pg_S0710.7	Pg_S5965.2	---missing---	doublet
Pg_S0710.8	---missing---	---missing---	singleton
Pg_S0710.9	---missing---	---missing---	singleton
Pg_S0710.10	---missing---	---missing---	singleton
Pg_S0710.11	Pg_S5965.11	---missing---	doublet
Pg_S0710.12	Pg_S5965.1	---missing---	doublet
Pg_S0713.5	Pg_S5535.7	---missing---	doublet
Pg_S0713.6	Pg_S5535.6	---missing---	doublet
Pg_S0713.7	Pg_S5535.5	---missing---	doublet
Pg_S0713.8	Pg_S5535.4	---missing---	doublet
Pg_S0713.9	Pg_S5535.3	---missing---	doublet
Pg_S0713.10	Pg_S5535.2	---missing---	doublet
Pg_S0713.11	Pg_S5535.1	---missing---	doublet
Pg_S0724.46	Pg_S5403.2	---missing---	doublet
Pg_S0724.47	Pg_S5403.3	---missing---	doublet
Pg_S0724.47	Pg_S5403.4	---missing---	doublet
Pg_S0724.48	Pg_S5403.3	---missing---	doublet
Pg_S0724.49	Pg_S5403.5	---missing---	doublet
Pg_S0724.50	Pg_S5403.6	---missing---	doublet
Pg_S0724.51	Pg_S5403.7	---missing---	doublet
Pg_S0724.52	Pg_S5403.7	---missing---	doublet
Pg_S0724.53	Pg_S5403.8	---missing---	doublet
Pg_S0727.25	Pg_S4917.1	---missing---	doublet
Pg_S0727.26	Pg_S4917.2	---missing---	doublet
Pg_S0727.27	Pg_S4917.3	---missing---	doublet
Pg_S0727.28	Pg_S4917.4	---missing---	doublet
Pg_S0727.29	---missing---	---missing---	singleton
Pg_S0727.30	Pg_S4917.4	---missing---	doublet
Pg_S0727.31	Pg_S4917.5	---missing---	doublet
Pg_S0727.32	Pg_S4917.6	---missing---	doublet
---missing---	Pg_S4917.7	---missing---	singleton
---missing---	Pg_S4917.8	---missing---	singleton
Pg_S0727.33	Pg_S4917.9	---missing---	doublet
Pg_S0727.34	Pg_S4917.10	---missing---	doublet
Pg_S0727.38	Pg_S4917.11	---missing---	doublet
Pg_S0727.39	Pg_S4917.12	---missing---	doublet
Pg_S0727.35	Pg_S4917.13	---missing---	doublet
Pg_S0727.36	Pg_S4917.14	---missing---	doublet
---missing---	Pg_S4917.15	---missing---	singleton
Pg_S0727.40	Pg_S4917.16	---missing---	doublet
Pg_S0731.5	Pg_S1010.10	---missing---	doublet
Pg_S0731.6	Pg_S1010.9	---missing---	doublet
Pg_S0731.6	Pg_S1010.8	---missing---	doublet
Pg_S0731.7	---missing---	---missing---	singleton
Pg_S0731.8	Pg_S1010.7	---missing---	doublet
---missing---	Pg_S1010.6	---missing---	singleton
Pg_S0731.9	Pg_S1010.5	---missing---	doublet
Pg_S0731.10	Pg_S1010.4	---missing---	doublet
Pg_S0731.11	Pg_S1010.3	---missing---	doublet
Pg_S0736.3	Pg_S1894.11	---missing---	doublet
Pg_S0736.4	Pg_S1894.12	---missing---	doublet
Pg_S0736.5	Pg_S1894.13	---missing---	doublet
Pg_S0736.6	Pg_S1894.14	---missing---	doublet
Pg_S0736.7	Pg_S1894.15	---missing---	doublet
Pg_S0738.1	Pg_S0785.14	Pjap18152	triplet
Pg_S0738.2	Pg_S0785.13	Pjap30363	triplet
Pg_S0738.3	Pg_S0785.12	Pjap29565	triplet
Pg_S0738.4	Pg_S0785.11	Pjap19267	triplet
Pg_S0738.5	Pg_S0785.10	Pjap02826	triplet
Pg_S0738.6	Pg_S0785.9	---missing---	doublet
Pg_S0738.11	Pg_S0785.8	Pjap08441	triplet
Pg_S0738.12	Pg_S0785.7	Pjap20619	triplet
Pg_S0738.13	Pg_S0785.6	Pjap17402	triplet
Pg_S0738.14	Pg_S0785.5	Pjap05077	triplet
Pg_S0738.15	Pg_S0785.5	Pjap05077	triplet
Pg_S0738.16	Pg_S0785.4	Pjap33565	triplet
Pg_S0738.17	---missing---	---missing---	singleton
Pg_S0738.18	Pg_S0785.64	Pjap05281	triplet
Pg_S0740.36	Pg_S1171.1	---missing---	doublet
Pg_S0740.37	Pg_S1171.38	---missing---	doublet
Pg_S0740.38	Pg_S1171.39	---missing---	doublet
Pg_S0740.39	Pg_S1171.2	---missing---	doublet
Pg_S0740.40	Pg_S1171.3	---missing---	doublet
Pg_S0740.41	---missing---	---missing---	singleton
Pg_S0740.42	Pg_S1171.4	---missing---	doublet
Pg_S0740.43	---missing---	---missing---	singleton
Pg_S0740.44	Pg_S1171.5	---missing---	doublet
Pg_S0740.45	Pg_S1171.6	---missing---	doublet
Pg_S0740.46	Pg_S1171.7	---missing---	doublet
Pg_S0740.47	Pg_S1171.8	---missing---	doublet
Pg_S0740.48	Pg_S1171.9	---missing---	doublet
Pg_S0741.39	Pg_S1031.25	---missing---	doublet
Pg_S0741.40	Pg_S1031.24	---missing---	doublet
---missing---	Pg_S1031.23	---missing---	singleton
Pg_S0741.43	Pg_S1031.22	---missing---	doublet
Pg_S0741.41	Pg_S1031.21	---missing---	doublet
---missing---	Pg_S1031.20	---missing---	singleton
Pg_S0741.42	Pg_S1031.15	---missing---	doublet
Pg_S0741.43	Pg_S1031.22	---missing---	doublet
Pg_S0741.44	Pg_S1031.19	---missing---	doublet
Pg_S0741.45	Pg_S1031.18	---missing---	doublet
Pg_S0741.46	Pg_S1031.17	---missing---	doublet
Pg_S0741.47	Pg_S1031.16	---missing---	doublet
Pg_S0741.48	Pg_S1031.15	---missing---	doublet
Pg_S0741.49	Pg_S1031.14	---missing---	doublet
Pg_S0741.62	Pg_S1031.13	---missing---	doublet
Pg_S0741.62	Pg_S1031.12	---missing---	doublet
Pg_S0741.63	Pg_S1031.11	---missing---	doublet
Pg_S0741.50	Pg_S1031.10	---missing---	doublet
Pg_S0745.41	Pg_S2936.23	---missing---	doublet
---missing---	Pg_S2936.22	---missing---	singleton
Pg_S0745.9	Pg_S2936.21	---missing---	doublet
Pg_S0745.10	Pg_S2936.20	---missing---	doublet
Pg_S0745.11	Pg_S2936.19	Pjap34117	triplet
Pg_S0745.12	Pg_S2936.18	Pjap12334	triplet
Pg_S0745.13	Pg_S2936.18	Pjap12334	triplet
Pg_S0745.14	Pg_S2936.17	Pjap12941	triplet
Pg_S0745.15	Pg_S2936.16	---missing---	doublet
Pg_S0745.16	Pg_S2936.15	Pjap05656	triplet
Pg_S0745.17	Pg_S2936.14	Pjap07849	triplet
Pg_S0745.18	---missing---	---missing---	singleton
Pg_S0745.19	Pg_S2936.13	Pjap11539	triplet
Pg_S0745.20	Pg_S2936.25	---missing---	doublet
Pg_S0745.21	Pg_S2936.24	---missing---	doublet
Pg_S0745.22	Pg_S2936.12	---missing---	doublet
Pg_S0745.23	Pg_S2936.11	Pjap09257	triplet
Pg_S0745.24	Pg_S2936.10	Pjap20033	triplet
Pg_S0745.25	Pg_S2936.9	---missing---	doublet
Pg_S0745.26	---missing---	---missing---	singleton
Pg_S0745.27	Pg_S2936.8	---missing---	doublet
Pg_S0745.28	Pg_S2936.7	---missing---	doublet
Pg_S0745.29	Pg_S2936.6	---missing---	doublet
---missing---	Pg_S2936.5	---missing---	singleton
Pg_S0745.42	Pg_S2936.4	---missing---	doublet
---missing---	Pg_S2936.3	---missing---	singleton
Pg_S0745.30	Pg_S2936.2	---missing---	doublet
Pg_S0747.30	Pg_S2953.28	Pjap17494	triplet
Pg_S0747.31	Pg_S2953.29	Pjap30369	triplet
Pg_S0747.32	Pg_S2953.30	Pjap25448	triplet
Pg_S0747.33	Pg_S2953.31	Pjap02296	triplet
Pg_S0747.58	Pg_S2953.32	---missing---	doublet
---missing---	Pg_S2953.33	---missing---	singleton
Pg_S0747.34	Pg_S2953.34	---missing---	doublet
Pg_S0753.21	Pg_S4898.2	Pjap06818	triplet
Pg_S0753.22	Pg_S4898.2	Pjap06818	triplet
Pg_S0753.23	Pg_S4898.3	---missing---	doublet
Pg_S0753.24	Pg_S4898.4	Pjap19016	triplet
Pg_S0753.25	Pg_S4898.5	Pjap13011	triplet
Pg_S0753.26	Pg_S4898.6	Pjap26346	triplet
Pg_S0753.27	Pg_S4898.7	Pjap00071	triplet
Pg_S0753.28	Pg_S4898.8	---missing---	doublet
Pg_S0753.29	Pg_S4898.9	Pjap13478	triplet
Pg_S0753.30	Pg_S4898.10	Pjap11241	triplet
Pg_S0753.31	Pg_S4898.11	---missing---	doublet
Pg_S0753.32	Pg_S4898.12	Pjap24435	triplet
Pg_S0756.8	Pg_S2023.13	---missing---	doublet
Pg_S0756.8	Pg_S2023.14	---missing---	doublet
Pg_S0756.9	Pg_S2023.15	---missing---	doublet
Pg_S0756.10	Pg_S2023.16	---missing---	doublet
Pg_S0756.11	Pg_S2023.17	---missing---	doublet
Pg_S0756.14	Pg_S2023.18	---missing---	doublet
Pg_S0756.12	Pg_S2023.19	---missing---	doublet
Pg_S0758.1	Pg_S2093.27	---missing---	doublet
Pg_S0758.2	---missing---	---missing---	singleton
Pg_S0758.3	Pg_S2093.26	---missing---	doublet
Pg_S0758.4	Pg_S2093.25	---missing---	doublet
Pg_S0758.5	Pg_S2093.24	---missing---	doublet
Pg_S0758.6	---missing---	---missing---	singleton
Pg_S0758.7	Pg_S2093.23	---missing---	doublet
Pg_S0758.8	Pg_S2093.22	---missing---	doublet
Pg_S0758.9	Pg_S2093.21	---missing---	doublet
Pg_S0758.9	Pg_S2093.20	---missing---	doublet
Pg_S0760.42	Pg_S1378.5	Pjap03235	triplet
Pg_S0760.48	Pg_S1378.4	Pjap07947	triplet
Pg_S0760.43	Pg_S1378.3	Pjap25202	triplet
Pg_S0760.44	Pg_S1378.2	Pjap13715	triplet
Pg_S0760.45	Pg_S1378.1	Pjap26382	triplet
Pg_S0762.32	Pg_S2798.16	---missing---	doublet
---missing---	Pg_S2798.15	Pjap24635	singleton
Pg_S0762.33	---missing---	---missing---	singleton
Pg_S0762.34	Pg_S2798.14	Pjap33521	triplet
Pg_S0762.64	---missing---	---missing---	singleton
Pg_S0762.35	Pg_S2798.13	Pjap19716	triplet
Pg_S0762.36	Pg_S2798.13	Pjap19716	triplet
Pg_S0762.37	---missing---	---missing---	singleton
Pg_S0762.38	Pg_S2798.12	---missing---	doublet
Pg_S0762.39	---missing---	---missing---	singleton
Pg_S0762.40	Pg_S2798.11	Pjap11778	triplet
Pg_S0762.41	---missing---	---missing---	singleton
Pg_S0762.42	Pg_S2798.10	Pjap08776	triplet
---missing---	Pg_S2798.9	---missing---	singleton
Pg_S0762.43	Pg_S2798.10	Pjap08776	triplet
Pg_S0762.65	Pg_S2798.8	Pjap13162	triplet
Pg_S0765.15	Pg_S3971.8	---missing---	doublet
Pg_S0765.16	Pg_S3971.9	---missing---	doublet
Pg_S0765.17	Pg_S3971.10	---missing---	doublet
Pg_S0765.18	Pg_S3971.11	---missing---	doublet
Pg_S0765.19	Pg_S3971.12	---missing---	doublet
Pg_S0781.1	Pg_S1514.24	---missing---	doublet
Pg_S0781.2	Pg_S1514.12	---missing---	doublet
Pg_S0781.3	Pg_S1514.13	---missing---	doublet
Pg_S0781.4	Pg_S1514.14	---missing---	doublet
Pg_S0781.4	Pg_S1514.13	---missing---	doublet
Pg_S0781.5	Pg_S1514.15	---missing---	doublet
Pg_S0781.6	Pg_S1514.16	---missing---	doublet
Pg_S0781.7	Pg_S1514.17	---missing---	doublet
---missing---	Pg_S1514.18	---missing---	singleton
Pg_S0781.8	Pg_S1514.19	---missing---	doublet
Pg_S0783.9	Pg_S5560.8	---missing---	doublet
Pg_S0783.10	Pg_S5560.7	---missing---	doublet
Pg_S0783.11	Pg_S5560.6	---missing---	doublet
Pg_S0783.12	Pg_S5560.5	---missing---	doublet
Pg_S0783.13	Pg_S5560.4	---missing---	doublet
Pg_S0783.14	Pg_S5560.3	---missing---	doublet
Pg_S0783.15	Pg_S5560.2	---missing---	doublet
Pg_S0783.16	Pg_S5560.1	---missing---	doublet
Pg_S0785.53	Pg_S2524.1	---missing---	doublet
Pg_S0785.54	---missing---	---missing---	singleton
Pg_S0785.55	---missing---	---missing---	singleton
Pg_S0785.56	Pg_S2524.30	---missing---	doublet
Pg_S0785.57	Pg_S2524.2	---missing---	doublet
Pg_S0785.58	---missing---	---missing---	singleton
Pg_S0785.59	Pg_S2524.3	---missing---	doublet
Pg_S0785.60	Pg_S2524.4	---missing---	doublet
Pg_S0785.60	Pg_S2524.5	---missing---	doublet
Pg_S0785.61	Pg_S2524.6	---missing---	doublet
Pg_S0785.62	Pg_S2524.7	---missing---	doublet
Pg_S0785.63	Pg_S2524.8	---missing---	doublet
Pg_S0786.6	Pg_S3765.1	Pjap33910	triplet
Pg_S0786.7	Pg_S3765.2	Pjap22436	triplet
Pg_S0786.8	Pg_S3765.3	Pjap28843	triplet
Pg_S0786.8	Pg_S3765.2	Pjap22436	triplet
Pg_S0786.9	Pg_S3765.4	Pjap24996	triplet
Pg_S0786.10	Pg_S3765.5	---missing---	doublet
---missing---	Pg_S3765.6	---missing---	singleton
Pg_S0786.11	Pg_S3765.7	Pjap23541	triplet
Pg_S0786.12	Pg_S3765.8	Pjap15396	triplet
Pg_S0804.60	Pg_S6591.10	Pjap17430	triplet
Pg_S0804.61	Pg_S6591.9	Pjap29343	triplet
Pg_S0804.37	Pg_S6591.8	Pjap07748	triplet
---missing---	Pg_S6591.7	---missing---	singleton
Pg_S0804.38	Pg_S6591.6	Pjap20490	triplet
Pg_S0804.39	Pg_S6591.5	Pjap08286	triplet
Pg_S0804.40	Pg_S6591.4	Pjap10734	triplet
---missing---	Pg_S6591.3	---missing---	singleton
Pg_S0804.41	Pg_S6591.2	---missing---	doublet
Pg_S0804.42	Pg_S6591.1	---missing---	doublet
Pg_S0808.22	Pg_S5520.15	---missing---	doublet
Pg_S0808.22	Pg_S5520.16	---missing---	doublet
Pg_S0808.23	Pg_S5520.1	---missing---	doublet
Pg_S0808.24	Pg_S5520.2	---missing---	doublet
Pg_S0808.25	Pg_S5520.3	---missing---	doublet
Pg_S0808.26	Pg_S5520.4	---missing---	doublet
Pg_S0808.27	Pg_S5520.5	---missing---	doublet
Pg_S0810.9	Pg_S4910.10	---missing---	doublet
Pg_S0810.10	Pg_S4910.9	---missing---	doublet
Pg_S0810.11	Pg_S4910.8	---missing---	doublet
Pg_S0810.12	Pg_S4910.7	---missing---	doublet
Pg_S0810.13	Pg_S4910.6	---missing---	doublet
Pg_S0810.14	Pg_S4910.5	---missing---	doublet
Pg_S0810.15	Pg_S4910.4	---missing---	doublet
Pg_S0810.16	Pg_S4910.3	---missing---	doublet
Pg_S0810.17	Pg_S4910.2	---missing---	doublet
Pg_S0812.3	Pg_S3171.14	---missing---	doublet
Pg_S0812.4	Pg_S3171.13	---missing---	doublet
Pg_S0812.5	Pg_S3171.13	---missing---	doublet
Pg_S0812.6	Pg_S3171.12	---missing---	doublet
Pg_S0812.7	Pg_S3171.11	---missing---	doublet
Pg_S0812.8	Pg_S3171.10	---missing---	doublet
Pg_S0812.9	Pg_S3171.9	---missing---	doublet
Pg_S0812.10	Pg_S3171.8	---missing---	doublet
Pg_S0812.11	Pg_S3171.7	---missing---	doublet
Pg_S0812.12	Pg_S3171.6	---missing---	doublet
Pg_S0812.14	Pg_S3171.5	---missing---	doublet
Pg_S0812.13	---missing---	---missing---	singleton
Pg_S0812.14	Pg_S3171.4	---missing---	doublet
Pg_S0812.15	Pg_S3171.6	---missing---	doublet
Pg_S0812.16	Pg_S3171.4	---missing---	doublet
Pg_S0812.17	Pg_S3171.5	---missing---	doublet
Pg_S0812.18	Pg_S3171.17	---missing---	doublet
Pg_S0812.19	Pg_S3171.16	---missing---	doublet
Pg_S0812.20	---missing---	---missing---	singleton
Pg_S0812.21	Pg_S3171.3	---missing---	doublet
Pg_S0812.22	Pg_S3171.2	---missing---	doublet
Pg_S0812.23	Pg_S3171.1	---missing---	doublet
Pg_S0813.1	Pg_S4549.9	Pjap33264	triplet
Pg_S0813.2	Pg_S4549.10	Pjap11273	triplet
Pg_S0813.3	Pg_S4549.11	Pjap06507	triplet
Pg_S0813.4	Pg_S4549.12	Pjap03344	triplet
Pg_S0813.5	Pg_S4549.13	---missing---	doublet
Pg_S0813.6	Pg_S4549.14	Pjap13590	triplet
Pg_S0813.7	Pg_S4549.15	Pjap26031	triplet
Pg_S0813.8	Pg_S4549.16	Pjap18494	triplet
Pg_S0817.18	Pg_S2924.1	---missing---	doublet
Pg_S0817.19	---missing---	---missing---	singleton
Pg_S0817.20	Pg_S2924.2	---missing---	doublet
Pg_S0817.21	Pg_S2924.3	---missing---	doublet
Pg_S0817.22	---missing---	---missing---	singleton
Pg_S0817.23	---missing---	---missing---	singleton
Pg_S0817.24	Pg_S2924.4	---missing---	doublet
Pg_S0817.25	Pg_S2924.5	---missing---	doublet
Pg_S0817.26	Pg_S2924.6	---missing---	doublet
---missing---	Pg_S2924.7	---missing---	singleton
Pg_S0817.27	---missing---	---missing---	singleton
Pg_S0817.28	Pg_S2924.8	Pjap14790	triplet
Pg_S0817.29	Pg_S2924.9	Pjap28195	triplet
Pg_S0817.30	Pg_S2924.10	Pjap24360	triplet
Pg_S0818.1	Pg_S1183.15	---missing---	doublet
Pg_S0818.2	Pg_S1183.14	---missing---	doublet
Pg_S0818.3	Pg_S1183.13	---missing---	doublet
Pg_S0818.4	---missing---	---missing---	singleton
Pg_S0818.5	Pg_S1183.12	---missing---	doublet
Pg_S0818.6	Pg_S1183.11	---missing---	doublet
Pg_S0818.7	Pg_S1183.10	---missing---	doublet
Pg_S0818.8	Pg_S1183.9	---missing---	doublet
Pg_S0822.1	Pg_S1613.11	Pjap12855	triplet
Pg_S0822.2	---missing---	---missing---	singleton
Pg_S0822.3	Pg_S1613.10	Pjap20478	triplet
Pg_S0822.4	---missing---	---missing---	singleton
Pg_S0822.5	Pg_S1613.9	Pjap10412	triplet
Pg_S0822.6	Pg_S1613.8	---missing---	doublet
Pg_S0822.7	Pg_S1613.7	Pjap05252	triplet
Pg_S0822.8	Pg_S1613.6	Pjap09011	triplet
Pg_S0822.8	Pg_S1613.5	Pjap09281	triplet
Pg_S0822.9	Pg_S1613.4	---missing---	doublet
Pg_S0822.9	Pg_S1613.3	Pjap30357	triplet
[truncated: 5,827 more rows]

## Sheet: Table S3
Table 3. Differentially methylated genes (DMGs) at the CG site of the four Panax species. Each DMG contains multiple 100 bp differentially methylated bins. Only these genes that more than 10% of the total length are differential methylated (CMH test, p value < 0.01) are defined as DMG. Odds ratio means the ratio of methylation between the two species.
Gene	Scaffold	Bin start	Bin end	Odds ratio	Panax ginseng	Panax japonicus	Corrected p-value		Gene	Scaffold	Bin start	Bin end	Odds ratio	Panax ginseng	Panax quinquefolius	Corrected p-value		Gene	Scaffold	Bin start	Bin end	Odds ratio	Panax quinquefolius	Panax japonicus	Corrected p-value		Gene	Scaffold	Bin start	Bin end	Odds ratio	Panax ginseng	Panax notoginseng	Corrected p-value		Gene	Scaffold	Bin start	Bin end	Odds ratio	Panax quinquefolius	Panax notoginseng	Corrected p-value		Gene	Scaffold	Bin start	Bin end	Odds ratio
Pg_S7114.6	Pg_scaffold7114	25432	25532	0.296796	0.274547	0.928163	4.24459e-05		Pg_S7114.4	Pg_scaffold7114	20426	20526	0	0	0.9095	6.01502e-09		Pg_S7114.4	Pg_scaffold7114	20326	20426	Inf	0.981818	0	0.000136302		Pg_S7114.6	Pg_scaffold7114	28632	28732	4.59005	0.97561	0.257442	4.81195e-08		Pg_S7114.4	Pg_scaffold7114	20326	20426	Inf	0.978066	0	1.24389e-12		Pg_S0568.3	Pg_scaffold0568	479642	479742	Inf
Pg_S1133.5	Pg_scaffold1133	601543	601643	Inf	0.962963	0	3.1791e-06		Pg_S7114.6	Pg_scaffold7114	30832	30932	18.4069	0.942857	0.05	0.00992641		Pg_S7114.4	Pg_scaffold7114	20426	20526	Inf	0.920314	0	7.22365e-29		Pg_S7114.6	Pg_scaffold7114	28732	28832	Inf	0.957198	0	8.6628e-24		Pg_S7114.4	Pg_scaffold7114	20426	20526	Inf	0.9095	0	2.4862e-17		Pg_S0568.3	Pg_scaffold0568	479742	479842	Inf
Pg_S1133.7	Pg_scaffold1133	660767	660867	11.0532	0.570508	0.0516667	5.68864e-07		Pg_S1133.7	Pg_scaffold1133	662267	662367	Inf	0.56072	0	6.7193e-05		Pg_S7114.6	Pg_scaffold7114	25532	25632	0.187242	0.164342	0.864403	4.49833e-06		Pg_S7114.6	Pg_scaffold7114	28832	28932	Inf	0.924383	0	3.11597e-25		Pg_S7114.6	Pg_scaffold7114	28632	28732	6.33605	0.978563	0.180067	1.51483e-19		Pg_S1761.9	Pg_scaffold1761	108256	108356	6.1421
Pg_S1133.7	Pg_scaffold1133	662267	662367	9.6713	0.57973	0.0546097	2.37111e-13		Pg_S1761.15	Pg_scaffold1761	276406	276506	4.91389	0.947368	0.191176	0.000269174		Pg_S1133.7	Pg_scaffold1133	660767	660867	16.686	0.944889	0.0573333	1.42522e-13		Pg_S7114.6	Pg_scaffold7114	28932	29032	13.5727	0.948085	0.0698279	6.39525e-11		Pg_S7114.6	Pg_scaffold7114	28732	28832	Inf	0.937151	0	2.10688e-24		Pg_S1761.18	Pg_scaffold1761	433500	433600	Inf
Pg_S1758.1	Pg_scaffold1758	57719	57819	Inf	0.954545	0	1.36633e-08		Pg_S1761.15	Pg_scaffold1761	276506	276606	5.91132	0.991379	0.168062	2.2599e-11		Pg_S1761.15	Pg_scaffold1761	276406	276506	0.201384	0.191176	0.955056	3.46036e-05		Pg_S7114.6	Pg_scaffold7114	29132	29232	Inf	0.967742	0	2.41688e-05		Pg_S7114.6	Pg_scaffold7114	28832	28932	Inf	0.985169	0	3.09024e-33		Pg_S1758.5	Pg_scaffold1758	80865	80965	Inf
Pg_S1758.6	Pg_scaffold1758	89344	89444	0	0	0.697674	0.00273855		Pg_S1761.15	Pg_scaffold1761	277406	277506	4.70697	0.927273	0.195122	0.00789224		Pg_S1761.15	Pg_scaffold1761	276506	276606	0.169657	0.168062	0.989615	3.55798e-13		Pg_S0568.1	Pg_scaffold0568	309446	309546	0	0	0.535714	0.00630081		Pg_S7114.6	Pg_scaffold7114	28932	29032	13.5531	0.950607	0.0698279	8.79883e-12		Pg_S1758.6	Pg_scaffold1758	90344	90444	0
Pg_S1758.9	Pg_scaffold1758	105482	105582	Inf	0.832623	0	1.8419e-14		Pg_S1761.15	Pg_scaffold1761	277506	277606	4.45435	0.944388	0.211111	5.46723e-05		Pg_S1761.15	Pg_scaffold1761	277406	277506	0.202199	0.195122	0.970588	0.00106199		Pg_S0568.6	Pg_scaffold0568	737172	737272	Inf	0.9375	0	0.00455536		Pg_S7114.6	Pg_scaffold7114	29132	29232	Inf	0.653846	0	0.000305902		Pg_S1758.6	Pg_scaffold1758	90544	90644	0
Pg_S1758.9	Pg_scaffold1758	105582	105682	64.3165	0.864935	0.0131579	1.56745e-09		Pg_S1761.15	Pg_scaffold1761	280906	281006	4.11856	0.980095	0.242965	0.000428222		Pg_S1761.15	Pg_scaffold1761	277506	277606	0.217348	0.211111	0.973492	1.67749e-06		Pg_S1761.9	Pg_scaffold1761	108256	108356	6.03608	0.978723	0.16	0.00868724		Pg_S1758.23	Pg_scaffold1758	346259	346359	Inf	0.736842	0	0.00672782		Pg_S1758.7	Pg_scaffold1758	96332	96432	0
Pg_S1758.9	Pg_scaffold1758	105682	105782	Inf	0.972222	0	0.001417		Pg_S1758.9	Pg_scaffold1758	105482	105582	Inf	0.832623	0	1.16874e-06		Pg_S1761.15	Pg_scaffold1761	281106	281206	0.28715	0.277778	0.967376	0.000260934		Pg_S1758.4	Pg_scaffold1758	74688	74788	2.69869	0.830244	0.183544	0.00360551		Pg_S0385.12	Pg_scaffold0385	507159	507259	Inf	0.944444	0	0.0011842		Pg_S1758.10	Pg_scaffold1758	153632	153732	0
Pg_S1758.10	Pg_scaffold1758	157532	157632	Inf	0.75	0	0.000906491		Pg_S1758.9	Pg_scaffold1758	105582	105682	Inf	0.864935	0	7.68067e-06		Pg_S1761.15	Pg_scaffold1761	282006	282106	0.0550033	0.0555556	0.904242	0.00029573		Pg_S1758.6	Pg_scaffold1758	89344	89444	0	0	0.615385	0.00429317		Pg_S7412.1	Pg_scaffold7412	25999	26099	Inf	0.866667	0	0.00148782		Pg_S1758.24	Pg_scaffold1758	413538	413638	0
Pg_S1758.22	Pg_scaffold1758	337494	337594	0	0	0.904762	5.51284e-05		Pg_S1758.20	Pg_scaffold1758	328942	329042	Inf	0.933046	0	9.96899e-11		Pg_S1758.6	Pg_scaffold1758	90344	90444	Inf	0.958333	0	3.32703e-08		Pg_S0385.9	Pg_scaffold0385	478007	478107	Inf	0.950957	0	1.51339e-07		Pg_S3020.4	Pg_scaffold3020	304817	304917	0	0	0.72	0.00103048		Pg_S0385.9	Pg_scaffold0385	477907	478007	Inf
Pg_S1758.23	Pg_scaffold1758	346359	346459	20.4626	0.650794	0.0330688	2.93049e-08		Pg_S1758.22	Pg_scaffold1758	337494	337594	0	0	0.941176	0.000930021		Pg_S1758.23	Pg_scaffold1758	346259	346359	31.0343	0.736842	0.0227273	0.000494454		Pg_S0385.9	Pg_scaffold0385	478107	478207	40.2333	0.916667	0.02	3.38241e-05		Pg_S0960.12	Pg_scaffold0960	438326	438426	45.9528	0.690476	0.0147059	1.74281e-07		Pg_S0385.9	Pg_scaffold0385	478007	478107	Inf
Pg_S1758.23	Pg_scaffold1758	346759	346859	4.35317	0.887955	0.205128	0.00429033		Pg_S3020.1	Pg_scaffold3020	135932	136032	6.41644	0.96	0.147059	0.000842566		Pg_S1758.23	Pg_scaffold1758	346359	346459	27.8371	0.914045	0.0330688	8.65858e-13		Pg_S7548.1	Pg_scaffold7548	13360	13460	Inf	0.941176	0	0.000437989		Pg_S0960.17	Pg_scaffold0960	638996	639096	3.45832	0.961376	0.32381	1.62773e-05		Pg_S0385.9	Pg_scaffold0385	478107	478207	42.7057
Pg_S1758.24	Pg_scaffold1758	413538	413638	Inf	0.882353	0	0.000215419		Pg_S0960.3	Pg_scaffold0960	192947	193047	Inf	0.944444	0	0.00116596		Pg_S0324.5	Pg_scaffold0324	622518	622618	9.58185	0.689103	0.0702619	1.31907e-06		Pg_S4870.5	Pg_scaffold4870	33486	33586	Inf	0.941176	0	0.000784811		Pg_S0960.18	Pg_scaffold0960	644358	644458	22.3125	0.65625	0.0294118	0.00578712		Pg_S0385.12	Pg_scaffold0385	506959	507059	Inf
Pg_S0385.15	Pg_scaffold0385	1016382	1016482	0.275081	0.266222	0.96347	1.65692e-05		Pg_S0960.10	Pg_scaffold0960	297070	297170	0.0160222	0.0128205	0.833333	4.66039e-08		Pg_S0960.3	Pg_scaffold0960	192947	193047	0	0	0.987654	0.000251085		Pg_S4870.14	Pg_scaffold4870	125082	125182	Inf	0.944444	0	0.00261567		Pg_S0960.18	Pg_scaffold0960	645758	645858	8.36993	0.925926	0.108108	0.00199792		Pg_S0385.12	Pg_scaffold0385	507159	507259	Inf
Pg_S0324.5	Pg_scaffold0324	622518	622618	13.7516	0.958333	0.0677966	2.59643e-05		Pg_S0960.10	Pg_scaffold0960	297170	297270	0.0234495	0.0217391	0.948718	8.40094e-07		Pg_S2609.5	Pg_scaffold2609	311300	311400	Inf	1	0	0.00698272		Pg_S3020.4	Pg_scaffold3020	304817	304917	0	0	0.72	0.00484932		Pg_S2609.5	Pg_scaffold2609	311300	311400	39.3594	1	0.0243902	2.29254e-05		Pg_S0385.15	Pg_scaffold0385	1021182	1021282	Inf
Pg_S0324.6	Pg_scaffold0324	715629	715729	Inf	1	0	1.38362e-07		Pg_S0960.16	Pg_scaffold0960	610436	610536	12.9119	0.906977	0.0689655	0.00146705		Pg_S2609.5	Pg_scaffold2609	311700	311800	Inf	0.981481	0	1.99669e-05		Pg_S0960.17	Pg_scaffold0960	640496	640596	Inf	0.9375	0	0.00445057		Pg_S2609.5	Pg_scaffold2609	311700	311800	Inf	0.981481	0	1.28343e-07		Pg_S7836.4	Pg_scaffold7836	32399	32499	0
Pg_S2609.5	Pg_scaffold2609	311700	311800	Inf	1	0	0.000330956		Pg_S0960.26	Pg_scaffold0960	719397	719497	Inf	0.891892	0	3.31348e-07		Pg_S2609.5	Pg_scaffold2609	312400	312500	40.2489	0.977778	0.0238095	1.06808e-06		Pg_S0960.18	Pg_scaffold0960	645758	645858	3.18124	0.955437	0.317943	0.00302232		Pg_S4373.4	Pg_scaffold4373	112172	112272	8.55419	0.701795	0.0824916	0.000493592		Pg_S7548.1	Pg_scaffold7548	13260	13360	17.0104
Pg_S2609.5	Pg_scaffold2609	311800	311900	Inf	0.952381	0	0.000703946		Pg_S2640.2	Pg_scaffold2640	74752	74852	Inf	0.965938	0	4.62463e-21		Pg_S1755.7	Pg_scaffold1755	329680	329780	0	0	0.523077	0.00143839		Pg_S2609.5	Pg_scaffold2609	311700	311800	Inf	1	0	1.06258e-05		Pg_S0506.10	Pg_scaffold0506	599558	599658	Inf	0.795455	0	0.00117595		Pg_S7548.1	Pg_scaffold7548	13360	13460	Inf
Pg_S2609.5	Pg_scaffold2609	312400	312500	40.3176	1	0.0238095	1.81943e-05		Pg_S2640.2	Pg_scaffold2640	74852	74952	Inf	0.971525	0	2.81871e-10		Pg_S4373.4	Pg_scaffold4373	112172	112272	5.78049	0.701795	0.125186	2.32265e-07		Pg_S2609.5	Pg_scaffold2609	311800	311900	Inf	0.952381	0	7.14426e-06		Pg_S0506.10	Pg_scaffold0506	599658	599758	21.4832	0.716184	0.0327957	3.99565e-06		Pg_S7548.1	Pg_scaffold7548	13460	13560	9.18647
Pg_S4373.4	Pg_scaffold4373	112172	112272	6.11031	1	0.161765	7.20746e-05		Pg_S2640.2	Pg_scaffold2640	74952	75052	Inf	1	0	0.00140833		Pg_S4373.4	Pg_scaffold4373	112572	112672	3.56191	0.916667	0.257282	9.73931e-07		Pg_S1755.3	Pg_scaffold1755	297168	297268	10.5542	0.767442	0.0714286	0.00352141		Pg_S0506.10	Pg_scaffold0506	599758	599858	19.2523	0.733333	0.037037	0.00367263		Pg_S7548.1	Pg_scaffold7548	13960	14060	Inf
Pg_S4373.4	Pg_scaffold4373	112572	112672	3.74477	0.963335	0.257282	2.88962e-09		Pg_S2640.2	Pg_scaffold2640	75252	75352	Inf	0.959184	0	0.000194376		Pg_S2640.12	Pg_scaffold2640	167614	167714	Inf	0.913043	0	1.87854e-07		Pg_S1755.7	Pg_scaffold1755	328080	328180	0.0912365	0.0588235	0.653983	0.00527501		Pg_S3588.3	Pg_scaffold3588	22338	22438	0	0	0.538462	0.000424053		Pg_S6465.3	Pg_scaffold6465	39267	39367	0
Pg_S0506.10	Pg_scaffold0506	599858	599958	7.25048	0.608696	0.0821918	0.00566553		Pg_S3588.3	Pg_scaffold3588	22138	22238	11.097	0.955224	0.0851064	8.27316e-06		Pg_S2640.12	Pg_scaffold2640	167714	167814	Inf	1	0	5.9846e-07		Pg_S1755.9	Pg_scaffold1755	342950	343050	Inf	1	0	0.00168677		Pg_S7638.2	Pg_scaffold7638	21674	21774	5.73256	1	0.176108	0.000405316		Pg_S6465.3	Pg_scaffold6465	39367	39467	0.0219648
Pg_S2640.2	Pg_scaffold2640	74752	74852	160.174	0.964514	0.00568182	2.09661e-27		Pg_S3588.3	Pg_scaffold3588	22238	22338	21.78	0.745074	0.0326087	9.17342e-09		Pg_S2640.12	Pg_scaffold2640	167914	168014	Inf	0.857143	0	2.33178e-06		Pg_S4373.4	Pg_scaffold4373	112172	112272	10.8057	1	0.0909091	0.00288044		Pg_S7638.2	Pg_scaffold7638	21774	21874	55.9152	0.884838	0.015625	4.09232e-08		Pg_S6465.3	Pg_scaffold6465	39467	39567	0
Pg_S2640.2	Pg_scaffold2640	74852	74952	Inf	0.971525	0	3.05519e-08		Pg_S3588.3	Pg_scaffold3588	23338	23438	Inf	0.744812	0	3.17478e-10		Pg_S2640.12	Pg_scaffold2640	168114	168214	51.1903	0.880591	0.0196248	5.84012e-12		Pg_S0506.10	Pg_scaffold0506	599558	599658	Inf	0.870968	0	0.000766191		Pg_S7638.2	Pg_scaffold7638	21874	21974	15.1468	0.841615	0.0517241	5.30424e-05		Pg_S0324.6	Pg_scaffold0324	715229	715329	0
Pg_S2640.12	Pg_scaffold2640	166514	166614	Inf	0.941176	0	3.98213e-05		Pg_S3588.3	Pg_scaffold3588	24738	24838	Inf	0.933816	0	2.12073e-06		Pg_S2640.12	Pg_scaffold2640	168914	169014	Inf	1	0	0.00749446		Pg_S0506.10	Pg_scaffold0506	599658	599758	25.7699	0.848485	0.0327957	6.5587e-07		Pg_S0138.1	Pg_scaffold0138	21730	21830	2.35689	0.968046	0.395163	0.000761004		Pg_S7412.1	Pg_scaffold7412	25999	26099	Inf
Pg_S2640.12	Pg_scaffold2640	167614	167714	Inf	0.903226	0	3.11028e-08		Pg_S3588.3	Pg_scaffold3588	24838	24938	Inf	0.987805	0	3.88634e-06		Pg_S3588.3	Pg_scaffold3588	21938	22038	33.78	0.881856	0.0263338	1.57362e-10		Pg_S2208.1	Pg_scaffold2208	8086	8186	0	0	0.923077	0.00419684		Pg_S0138.1	Pg_scaffold0138	21830	21930	4.84995	0.968085	0.192744	6.283e-09		Pg_S7918.1	Pg_scaffold7918	8840	8940	Inf
Pg_S2640.12	Pg_scaffold2640	167714	167814	Inf	0.925926	0	3.04722e-07		Pg_S3588.5	Pg_scaffold3588	56934	57034	0	0	0.970238	5.56887e-06		Pg_S3588.3	Pg_scaffold3588	24738	24838	0	0	0.698906	4.73232e-05		Pg_S2208.1	Pg_scaffold2208	8386	8486	0.361236	0.368966	0.964286	0.00315706		Pg_S0138.1	Pg_scaffold0138	21930	22030	Inf	0.96	0	1.08283e-14		Pg_S4870.5	Pg_scaffold4870	31186	31286	Inf
Pg_S2640.12	Pg_scaffold2640	167914	168014	Inf	0.913043	0	5.72374e-07		Pg_S3588.13	Pg_scaffold3588	191110	191210	Inf	0.981818	0	0.00111321		Pg_S3588.3	Pg_scaffold3588	24838	24938	0	0	0.734954	7.64697e-05		Pg_S7638.2	Pg_scaffold7638	21674	21774	4.25584	0.757123	0.176108	0.00613753		Pg_S0138.1	Pg_scaffold0138	22030	22130	Inf	0.946237	0	3.58818e-10		Pg_S4870.11	Pg_scaffold4870	75136	75236	Inf
Pg_S2640.12	Pg_scaffold2640	168114	168214	Inf	0.882353	0	1.25509e-05		Pg_S2208.11	Pg_scaffold2208	151847	151947	0.120898	0.0967742	0.8125	0.00592396		Pg_S3588.3	Pg_scaffold3588	36138	36238	4.11982	0.977778	0.235294	0.00143753		Pg_S7638.2	Pg_scaffold7638	21774	21874	45.4524	0.632353	0.015625	1.59395e-05		Pg_S0138.1	Pg_scaffold0138	22530	22630	16.8828	0.933333	0.0545455	1.72967e-07		Pg_S4870.14	Pg_scaffold4870	125082	125182	Inf
Pg_S3588.3	Pg_scaffold3588	22138	22238	29.8653	0.955224	0.0315789	1.92118e-13		Pg_S6934.7	Pg_scaffold6934	78093	78193	0.0439685	0.0384615	0.9	0.00249965		Pg_S3588.3	Pg_scaffold3588	38738	38838	0	0	0.975641	0.000270555		Pg_S6934.6	Pg_scaffold6934	73348	73448	0	0	0.666667	0.00619514		Pg_S0138.1	Pg_scaffold0138	22630	22730	5.61525	0.847826	0.15	3.23763e-05		Pg_S0960.6	Pg_scaffold0960	260983	261083	29.0732
Pg_S3588.3	Pg_scaffold3588	22238	22338	66.4117	0.745074	0.0107527	1.15921e-18		Pg_S4034.3	Pg_scaffold4034	36780	36880	23.62	0.570393	0.0227273	0.00593934		Pg_S3588.5	Pg_scaffold3588	56934	57034	Inf	0.970238	0	3.67078e-08		Pg_S0138.1	Pg_scaffold0138	21730	21830	2.41566	0.96824	0.395163	4.79582e-05		Pg_S0138.6	Pg_scaffold0138	350596	350696	Inf	0.947368	0	0.000238634		Pg_S0960.18	Pg_scaffold0960	645758	645858	3.05
Pg_S3588.3	Pg_scaffold3588	22438	22538	Inf	0.77621	0	2.80642e-09		Pg_S0050.2	Pg_scaffold0050	375032	375132	3.53996	0.864253	0.22093	0.00263972		Pg_S7638.2	Pg_scaffold7638	21774	21874	2.98021	0.884838	0.313636	0.00607539		Pg_S0138.1	Pg_scaffold0138	21830	21930	4.81709	0.940635	0.192744	1.05786e-09		Pg_S0831.1	Pg_scaffold0831	136998	137098	0.145212	0.135135	0.945946	0.00186853		Pg_S0506.3	Pg_scaffold0506	86971	87071	11.3635
Pg_S3588.3	Pg_scaffold3588	22838	22938	Inf	0.941176	0	0.0053274		Pg_S0675.4	Pg_scaffold0675	704042	704142	0	0	0.732639	7.72791e-05		Pg_S6934.6	Pg_scaffold6934	73348	73448	7.39875	0.941176	0.123355	0.000191161		Pg_S0138.1	Pg_scaffold0138	22030	22130	Inf	0.962217	0	7.42304e-14		Pg_S0831.4	Pg_scaffold0831	158435	158535	0.347476	0.369215	0.937164	0.00423632		Pg_S0506.10	Pg_scaffold0506	594858	594958	0.249225
Pg_S3588.3	Pg_scaffold3588	22938	23038	Inf	0.875	0	0.00944247		Pg_S2223.10	Pg_scaffold2223	288665	288765	0.0459866	0.041958	0.9	0.000108289		Pg_S0138.3	Pg_scaffold0138	130783	130883	6.29525	0.814171	0.133929	6.69035e-06		Pg_S0138.1	Pg_scaffold0138	22530	22630	16.4921	0.912281	0.0545455	2.46018e-07		Pg_S6717.2	Pg_scaffold6717	32528	32628	Inf	0.896552	0	1.63193e-05		Pg_S2640.12	Pg_scaffold2640	166214	166314	0
Pg_S3588.3	Pg_scaffold3588	23238	23338	29.1447	0.833333	0.0277778	0.000199762		Pg_S0443.3	Pg_scaffold0443	62190	62290	0	0	0.864899	1.56625e-07		Pg_S0600.2	Pg_scaffold0600	40572	40672	0	0	0.60778	0.000364177		Pg_S0138.1	Pg_scaffold0138	22630	22730	6.50452	0.984615	0.15	9.82864e-06		Pg_S6717.7	Pg_scaffold6717	89370	89470	0.0512991	0.047619	0.958333	4.72724e-05		Pg_S2640.12	Pg_scaffold2640	166314	166414	0
Pg_S3588.3	Pg_scaffold3588	23338	23438	40.6049	0.76766	0.0142005	1.02556e-17		Pg_S0443.3	Pg_scaffold0443	62390	62490	0	0	0.913194	4.50868e-07		Pg_S0600.2	Pg_scaffold0600	40672	40772	0	0	0.746622	2.87316e-05		Pg_S0138.6	Pg_scaffold0138	350496	350596	Inf	0.888889	0	0.000156113		Pg_S4862.3	Pg_scaffold4862	23034	23134	3.70947	0.906615	0.243902	0.00219083		Pg_S2640.12	Pg_scaffold2640	166414	166514	0
Pg_S3588.3	Pg_scaffold3588	38638	38738	0	0	0.914286	0.000348631		Pg_S0443.3	Pg_scaffold0443	62490	62590	0	0	0.930693	1.60232e-12		Pg_S0600.2	Pg_scaffold0600	40772	40872	0	0	0.719885	1.00164e-06		Pg_S0138.6	Pg_scaffold0138	350596	350696	Inf	0.833333	0	0.000801938		Pg_S4862.3	Pg_scaffold4862	23234	23334	4.79863	0.935065	0.194444	0.000731017		Pg_S2640.12	Pg_scaffold2640	166514	166614	0
Pg_S3588.3	Pg_scaffold3588	38738	38838	0	0	0.952487	2.80391e-21		Pg_S0443.3	Pg_scaffold0443	62590	62690	0	0	0.956522	4.37998e-16		Pg_S0600.2	Pg_scaffold0600	41072	41172	Inf	0.941176	0	0.000352607		Pg_S0600.1	Pg_scaffold0600	22602	22702	Inf	0.866667	0	0.000222408		Pg_S4862.3	Pg_scaffold4862	23334	23434	5.75848	0.915269	0.158824	4.7581e-07		Pg_S2640.12	Pg_scaffold2640	167614	167714	0
Pg_S6934.7	Pg_scaffold6934	78093	78193	0.0569825	0.0384615	0.686275	0.00519357		Pg_S0443.3	Pg_scaffold0443	62690	62790	0.0102525	0.00847458	0.84846	7.54218e-16		Pg_S0831.1	Pg_scaffold0831	136998	137098	0.267198	0.252753	0.878446	0.000902253		Pg_S0831.4	Pg_scaffold0831	158435	158535	0	0	0.979592	1.72891e-07		Pg_S2902.12	Pg_scaffold2902	317820	317920	0.0485241	0.0327869	0.6875	2.28739e-06		Pg_S2640.12	Pg_scaffold2640	167714	167814	0
Pg_S0600.2	Pg_scaffold0600	40572	40672	0	0	0.60778	2.87225e-05		Pg_S0443.3	Pg_scaffold0443	62790	62890	0	0	0.606184	5.40383e-08		Pg_S0831.6	Pg_scaffold0831	291094	291194	10.3193	0.909939	0.0902868	2.62922e-08		Pg_S6717.2	Pg_scaffold6717	32528	32628	Inf	0.714286	0	0.000110094		Pg_S2902.12	Pg_scaffold2902	317920	318020	0	0	0.923077	4.35977e-06		Pg_S3588.3	Pg_scaffold3588	22338	22438	0.0107688
Pg_S0600.2	Pg_scaffold0600	40672	40772	0	0	0.746622	3.24569e-06		Pg_S0443.3	Pg_scaffold0443	63190	63290	0	0	0.970588	0.00104692		Pg_S0443.7	Pg_scaffold0443	656294	656394	0	0	0.967742	0.00161909		Pg_S6717.7	Pg_scaffold6717	89370	89470	0.0196778	0.0181818	0.958333	3.57656e-07		Pg_S4646.7	Pg_scaffold4646	84674	84774	Inf	0.924501	0	4.5681e-14		Pg_S3588.3	Pg_scaffold3588	38538	38638	Inf
Pg_S0600.2	Pg_scaffold0600	40772	40872	0.0219788	0.016129	0.719885	3.40279e-08		Pg_S0443.7	Pg_scaffold0443	656294	656394	Inf	0.961538	0	0.00574456		Pg_S0443.7	Pg_scaffold0443	656394	656494	0.0802374	0.0740741	0.931818	0.00059248		Pg_S0675.4	Pg_scaffold0675	704042	704142	0	0	0.942143	4.63863e-06		Pg_S4646.7	Pg_scaffold4646	84774	84874	Inf	0.854167	0	1.67564e-08		Pg_S3588.3	Pg_scaffold3588	38638	38738	Inf
Pg_S0600.8	Pg_scaffold0600	170588	170688	Inf	0.866667	0	0.00209649		Pg_S0443.7	Pg_scaffold0443	656394	656494	11.6318	0.878049	0.0740741	0.00445542		Pg_S0443.7	Pg_scaffold0443	656494	656594	0	0	0.968421	6.8201e-07		Pg_S0443.3	Pg_scaffold0443	62590	62690	0	0	0.769231	4.47005e-10		Pg_S0292.11	Pg_scaffold0292	804904	805004	6.75735	0.978723	0.142857	0.00329263		Pg_S3588.3	Pg_scaffold3588	38738	38838	Inf
Pg_S0600.8	Pg_scaffold0600	170688	170788	Inf	0.928571	0	0.00039625		Pg_S0443.7	Pg_scaffold0443	656494	656594	Inf	0.9	0	1.83706e-05		Pg_S5873.10	Pg_scaffold5873	96528	96628	28.592	0.854192	0.025	1.86279e-10		Pg_S0443.3	Pg_scaffold0443	62690	62790	0.00437383	0.00423729	0.987322	1.74222e-34		Pg_S0292.15	Pg_scaffold0292	837797	837897	Inf	0.833333	0	0.00026625		Pg_S0138.1	Pg_scaffold0138	21730	21830	2.78454
Pg_S0831.6	Pg_scaffold0831	291094	291194	11.0282	0.973684	0.0902868	5.43385e-09		Pg_S4862.3	Pg_scaffold4862	22934	23034	0	0	0.910526	0.00285595		Pg_S4862.3	Pg_scaffold4862	22634	22734	Inf	0.869565	0	3.51593e-09		Pg_S0443.3	Pg_scaffold0443	62790	62890	0	0	0.967742	4.6154e-08		Pg_S1194.1	Pg_scaffold1194	57657	57757	0	0	0.958333	0.00403542		Pg_S0138.1	Pg_scaffold0138	21830	21930	4.91535
Pg_S6717.7	Pg_scaffold6717	87370	87470	0.290985	0.335791	0.926901	0.00140955		Pg_S4862.3	Pg_scaffold4862	23034	23134	0	0	0.906615	1.57917e-06		Pg_S4862.3	Pg_scaffold4862	22734	22834	Inf	0.967799	0	7.98096e-29		Pg_S5955.1	Pg_scaffold5955	5004	5104	0	0	0.9	0.00072914		Pg_S1194.1	Pg_scaffold1194	57757	57857	0.0318967	0.0294118	0.977273	0.000287509		Pg_S0138.1	Pg_scaffold0138	21930	22030	Inf
Pg_S6717.7	Pg_scaffold6717	88870	88970	2.79659	0.885093	0.337906	0.000503378		Pg_S4862.3	Pg_scaffold4862	23234	23334	0	0	0.935065	0.00013611		Pg_S4862.3	Pg_scaffold4862	22934	23034	Inf	0.910526	0	4.12996e-10		Pg_S5955.1	Pg_scaffold5955	7904	8004	Inf	1	0	7.02e-05		Pg_S2950.2	Pg_scaffold2950	55352	55452	Inf	0.958333	0	0.00203541		Pg_S0138.1	Pg_scaffold0138	22030	22130	Inf
Pg_S0675.2	Pg_scaffold0675	637755	637855	0.0601949	0.0517241	0.862416	1.91397e-07		Pg_S4862.3	Pg_scaffold4862	23334	23434	0	0	0.915269	4.53433e-09		Pg_S4862.3	Pg_scaffold4862	23034	23134	Inf	0.906615	0	4.11465e-15		Pg_S2902.8	Pg_scaffold2902	110818	110918	0.0111813	0.00980392	0.773551	1.97753e-13		Pg_S2950.6	Pg_scaffold2950	134606	134706	0	0	0.615385	0.0079865		Pg_S0138.1	Pg_scaffold0138	22530	22630	17.8183
Pg_S2223.10	Pg_scaffold2223	288665	288765	0.0332596	0.027972	0.856238	3.91696e-09		Pg_S4646.5	Pg_scaffold4646	66414	66514	0	0	0.846154	0.00179176		Pg_S4862.3	Pg_scaffold4862	23234	23334	Inf	0.935065	0	6.74362e-17		Pg_S2902.10	Pg_scaffold2902	144247	144347	0.0416511	0.0333333	0.749112	9.37008e-07		Pg_S2950.13	Pg_scaffold2950	313945	314045	0.18158	0.151111	0.827822	4.18891e-09		Pg_S0138.1	Pg_scaffold0138	22630	22730	6.53593
Pg_S0443.3	Pg_scaffold0443	62190	62290	0	0	0.927368	3.36152e-07		Pg_S4646.7	Pg_scaffold4646	84774	84874	0	0	0.854167	1.57201e-05		Pg_S4862.3	Pg_scaffold4862	23334	23434	Inf	0.915269	0	1.05422e-17		Pg_S2902.12	Pg_scaffold2902	317920	318020	0	0	0.923077	1.47861e-08		Pg_S0077.19	Pg_scaffold0077	1299511	1299611	Inf	1	0	4.31814e-05		Pg_S0138.6	Pg_scaffold0138	350596	350696	Inf
Pg_S0443.3	Pg_scaffold0443	62390	62490	0	0	0.913265	4.2766e-07		Pg_S0292.13	Pg_scaffold0292	819507	819607	Inf	0.95	0	0.00901079		Pg_S5955.2	Pg_scaffold5955	19630	19730	Inf	0.555556	0	0.000515894		Pg_S2902.12	Pg_scaffold2902	327520	327620	15.4337	0.613219	0.0393519	0.000271504		Pg_S0077.22	Pg_scaffold0077	1344356	1344456	12.1405	0.892857	0.0701754	1.01094e-07		Pg_S0600.1	Pg_scaffold0600	22602	22702	Inf
Pg_S0443.3	Pg_scaffold0443	62590	62690	0	0	0.957895	4.35074e-15		Pg_S0292.14	Pg_scaffold0292	831790	831890	Inf	1	0	0.00351627		Pg_S2902.7	Pg_scaffold2902	87546	87646	Inf	0.966667	0	1.15188e-05		Pg_S0292.11	Pg_scaffold0292	804904	805004	6.61868	0.958333	0.142857	0.00512471		Pg_S0077.22	Pg_scaffold0077	1344556	1344656	Inf	0.914855	0	3.39753e-08		Pg_S0600.2	Pg_scaffold0600	40172	40272	Inf
Pg_S0443.3	Pg_scaffold0443	62690	62790	0.0060197	0.00564972	0.950622	3.43727e-26		Pg_S0292.18	Pg_scaffold0292	867544	867644	Inf	0.909091	0	0.00446621		Pg_S2902.7	Pg_scaffold2902	87646	87746	3.57185	0.972222	0.304545	0.00478468		Pg_S0292.13	Pg_scaffold0292	819507	819607	20.0638	0.95	0.0454545	0.00400797		Pg_S0077.43	Pg_scaffold0077	1596008	1596108	0.00646248	0.00460829	0.683616	1.22506e-24		Pg_S0600.2	Pg_scaffold0600	40672	40772	Inf
Pg_S0443.3	Pg_scaffold0443	62790	62890	0	0	0.95	4.41108e-09		Pg_S3179.4	Pg_scaffold3179	150318	150418	0.0527326	0.05	0.971429	0.00985661		Pg_S4646.5	Pg_scaffold4646	66414	66514	Inf	0.846154	0	0.00046527		Pg_S0292.18	Pg_scaffold0292	867544	867644	Inf	0.909091	0	0.000170619		Pg_S0077.43	Pg_scaffold0077	1596108	1596208	0	0	0.714718	2.39544e-05		Pg_S0600.2	Pg_scaffold0600	40772	40872	Inf
Pg_S0443.3	Pg_scaffold0443	63190	63290	0	0	0.959064	8.38199e-06		Pg_S3179.4	Pg_scaffold3179	150418	150518	0.0756043	0.0738095	0.958734	0.000152506		Pg_S4646.7	Pg_scaffold4646	84674	84774	Inf	0.888889	0	0.000289743		Pg_S0292.24	Pg_scaffold0292	923882	923982	26.8419	0.892857	0.0322581	0.000217394		Pg_S0159.1	Pg_scaffold0159	27338	27438	Inf	0.8	0	8.07685e-05		Pg_S0600.5	Pg_scaffold0600	108622	108722	0
Pg_S7148.1	Pg_scaffold7148	13748	13848	10.5628	1	0.0909091	0.00833429		Pg_S1194.1	Pg_scaffold1194	57657	57757	Inf	0.96	0	0.00411156		Pg_S4646.7	Pg_scaffold4646	84774	84874	Inf	0.875	0	1.41833e-06		Pg_S6371.4	Pg_scaffold6371	42345	42445	Inf	1	0	0.000501173		Pg_S0159.4	Pg_scaffold0159	73732	73832	Inf	0.941176	0	0.00546518		Pg_S0600.5	Pg_scaffold0600	108722	108822	0
Pg_S7148.1	Pg_scaffold7148	16948	17048	Inf	0.833333	0	0.000576344		Pg_S1194.1	Pg_scaffold1194	57757	57857	27.96	0.8975	0.0294118	0.00154943		Pg_S4646.8	Pg_scaffold4646	96450	96550	9.33221	0.941176	0.097561	0.00555728		Pg_S2950.2	Pg_scaffold2950	55352	55452	Inf	0.95	0	0.000872007		Pg_S0159.4	Pg_scaffold0159	73832	73932	4.80639	0.904545	0.190837	0.000491809		Pg_S0600.8	Pg_scaffold0600	170388	170488	0
Pg_S5873.8	Pg_scaffold5873	61854	61954	0	0	0.958333	0.00798964		Pg_S2950.5	Pg_scaffold2950	113404	113504	Inf	0.914286	0	0.00110456		Pg_S0292.1	Pg_scaffold0292	145694	145794	Inf	0.7	0	6.75778e-05		Pg_S0077.7	Pg_scaffold0077	1086897	1086997	0	0	0.8	0.00131393		Pg_S0159.4	Pg_scaffold0159	74132	74232	5.80748	0.964912	0.164706	4.13224e-06		Pg_S0600.8	Pg_scaffold0600	170488	170588	0
Pg_S5873.10	Pg_scaffold5873	94028	94128	Inf	0.84375	0	0.00156777		Pg_S2950.13	Pg_scaffold2950	313945	314045	5.34136	0.821239	0.151111	6.74026e-09		Pg_S0292.11	Pg_scaffold0292	807104	807204	11.3069	0.583333	0.0506329	0.000123169		Pg_S0077.19	Pg_scaffold0077	1299511	1299611	Inf	0.983333	0	4.24273e-05		Pg_S0159.4	Pg_scaffold0159	74232	74332	4.29847	0.973684	0.224138	0.0023131		Pg_S0600.8	Pg_scaffold0600	170588	170688	0
Pg_S5873.10	Pg_scaffold5873	96028	96128	7.81984	0.928571	0.116279	0.00166063		Pg_S0077.16	Pg_scaffold0077	1276754	1276854	9.76998	0.572454	0.0587879	0.000310054		Pg_S0292.14	Pg_scaffold0292	831790	831890	0	0	0.886792	0.00624131		Pg_S0077.22	Pg_scaffold0077	1344356	1344456	6.69626	0.958333	0.140351	0.000775846		Pg_S0159.4	Pg_scaffold0159	74532	74632	11.9484	1	0.08	0.00834705		Pg_S0600.8	Pg_scaffold0600	170688	170788	0
Pg_S5873.10	Pg_scaffold5873	96528	96628	31.0968	0.959321	0.025	1.43621e-11		Pg_S0077.19	Pg_scaffold0077	1297611	1297711	0	0	0.549379	1.15122e-21		Pg_S0292.21	Pg_scaffold0292	902611	902711	0	0	0.56047	0.00920275		Pg_S0077.22	Pg_scaffold0077	1344556	1344656	Inf	0.710526	0	1.26718e-06		Pg_S0159.55	Pg_scaffold0159	698548	698648	Inf	0.769231	0	0.0013188		Pg_S0600.8	Pg_scaffold0600	170788	170888	0
Pg_S4862.2	Pg_scaffold4862	17326	17426	0.18124	0.170401	0.96632	5.36385e-05		Pg_S0077.19	Pg_scaffold0077	1297711	1297811	0	0	0.559055	1.77666e-10		Pg_S0292.39	Pg_scaffold0292	1139929	1140029	3.04602	0.956723	0.323671	0.000502793		Pg_S0077.35	Pg_scaffold0077	1495374	1495474	17.0182	0.969697	0.0555556	0.00658427		Pg_S5767.3	Pg_scaffold5767	16144	16244	0.0648427	0.04	0.593543	1.73676e-06		Pg_S0600.8	Pg_scaffold0600	170988	171088	0
Pg_S2902.7	Pg_scaffold2902	87546	87646	Inf	0.717391	0	0.000420474		Pg_S0159.60	Pg_scaffold0159	1368670	1368770	0	0	0.944444	4.45992e-06		Pg_S7440.4	Pg_scaffold7440	35040	35140	Inf	0.565217	0	0.000130526		Pg_S0077.43	Pg_scaffold0077	1596008	1596108	0	0	0.683616	2.31519e-24		Pg_S4067.1	Pg_scaffold4067	24586	24686	Inf	0.928571	0	0.00773006		Pg_S4034.5	Pg_scaffold4034	63766	63866	4.00073
Pg_S2902.12	Pg_scaffold2902	315620	315720	Inf	0.954545	0	0.00165809		Pg_S0159.60	Pg_scaffold0159	1368870	1368970	0	0	0.979167	0.000190641		Pg_S1194.1	Pg_scaffold1194	57657	57757	0	0	0.95	0.00189551		Pg_S0077.43	Pg_scaffold0077	1596108	1596208	0	0	0.737623	8.15875e-20		Pg_S2445.1	Pg_scaffold2445	55388	55488	0	0	0.805068	7.10169e-12		Pg_S4034.5	Pg_scaffold4034	63866	63966	8.60966
Pg_S4646.3	Pg_scaffold4646	34990	35090	2.30115	0.939271	0.414381	0.0065748		Pg_S5767.3	Pg_scaffold5767	15944	16044	41.86	0.892857	0.0217391	2.04633e-05		Pg_S2950.3	Pg_scaffold2950	89793	89893	Inf	1	0	0.000676217		Pg_S0077.43	Pg_scaffold0077	1596208	1596308	0	0	0.75	5.08202e-06		Pg_S1464.22	Pg_scaffold1464	455654	455754	4.33098	0.913919	0.211207	0.00184642		Pg_S4034.5	Pg_scaffold4034	64366	64466	Inf
Pg_S4646.8	Pg_scaffold4646	100250	100350	Inf	0.75	0	0.000536883		Pg_S5767.3	Pg_scaffold5767	16044	16144	Inf	0.971429	0	0.00177743		Pg_S2950.3	Pg_scaffold2950	89993	90093	3.52807	0.957404	0.265783	0.00256273		Pg_S0159.4	Pg_scaffold0159	73732	73832	5.32148	0.877633	0.174074	0.00139731		Pg_S0139.1	Pg_scaffold0139	33949	34049	Inf	0.696895	0	1.48511e-24		Pg_S4034.5	Pg_scaffold4034	64466	64566	Inf
Pg_S4646.15	Pg_scaffold4646	168051	168151	0.0175693	0.0121951	0.666879	2.01867e-08		Pg_S5767.3	Pg_scaffold5767	16144	16244	22.9979	0.899632	0.04	1.64263e-09		Pg_S2950.3	Pg_scaffold2950	90193	90293	Inf	0.959445	0	6.11392e-05		Pg_S0159.4	Pg_scaffold0159	74132	74232	6.2214	1	0.160666	5.483e-11		Pg_S0139.1	Pg_scaffold0139	34049	34149	Inf	0.575455	0	4.19564e-06		Pg_S0831.4	Pg_scaffold0831	158435	158535	0.0908376
Pg_S0292.1	Pg_scaffold0292	145694	145794	Inf	0.970149	0	2.01506e-06		Pg_S0139.1	Pg_scaffold0139	33949	34049	0.0127718	0.00793651	0.698238	1.90156e-11		Pg_S2950.5	Pg_scaffold2950	113404	113504	0	0	0.894737	0.000361975		Pg_S0159.4	Pg_scaffold0159	74232	74332	4.40648	1	0.224138	0.00320003		Pg_S0139.5	Pg_scaffold0139	246508	246608	0	0	0.884615	2.1776e-05		Pg_S6717.2	Pg_scaffold6717	32528	32628	Inf
Pg_S0292.9	Pg_scaffold0292	785977	786077	0.044552	0.0243902	0.554054	0.000511706		Pg_S0139.6	Pg_scaffold0139	252418	252518	Inf	0.803571	0	1.9024e-06		Pg_S2950.13	Pg_scaffold2950	313945	314045	0.221197	0.151111	0.689775	7.49527e-08		Pg_S0159.14	Pg_scaffold0159	231853	231953	30.4897	1	0.0392157	1.25759e-08		Pg_S0139.5	Pg_scaffold0139	247108	247208	0.132524	0.129167	0.975	3.96015e-05		Pg_S6717.7	Pg_scaffold6717	89370	89470	0.0857541
Pg_S0292.13	Pg_scaffold0292	819507	819607	Inf	0.95	0	4.2241e-07		Pg_S0139.8	Pg_scaffold0139	420022	420122	Inf	0.877193	0	1.208e-05		Pg_S0077.4	Pg_scaffold0077	599211	599311	Inf	0.962071	0	1.88438e-30		Pg_S0159.46	Pg_scaffold0159	568516	568616	Inf	0.928571	0	0.000153567		Pg_S0139.6	Pg_scaffold0139	249518	249618	Inf	1	0	0.00812615		Pg_S5873.8	Pg_scaffold5873	61854	61954	Inf
Pg_S0292.18	Pg_scaffold0292	867544	867644	Inf	0.909091	0	0.00721532		Pg_S0139.8	Pg_scaffold0139	420122	420222	11.1317	0.924571	0.0826331	2.92113e-05		Pg_S0077.4	Pg_scaffold0077	599311	599411	Inf	0.912281	0	2.96492e-10		Pg_S5767.3	Pg_scaffold5767	16444	16544	19.2674	0.909091	0.0454545	0.00460354		Pg_S0139.6	Pg_scaffold0139	253618	253718	0.0301844	0.0294118	1	7.30205e-09		Pg_S5873.8	Pg_scaffold5873	61954	62054	Inf
Pg_S0292.19	Pg_scaffold0292	879247	879347	0.100934	0.0698413	0.701835	0.00110936		Pg_S6382.1	Pg_scaffold6382	96941	97041	0	0	0.928571	0.000644913		Pg_S0077.4	Pg_scaffold0077	599511	599611	Inf	1	0	1.52122e-07		Pg_S5767.3	Pg_scaffold5767	16744	16844	Inf	0.984848	0	0.00254385		Pg_S0139.6	Pg_scaffold0139	253818	253918	0	0	0.970588	5.27793e-11		Pg_S5873.8	Pg_scaffold5873	62354	62454	Inf
Pg_S0292.19	Pg_scaffold0292	879447	879547	0	0	0.582895	0.00337997		Pg_S6382.1	Pg_scaffold6382	97141	97241	0.0255454	0.0232558	0.95	6.32455e-05		Pg_S0077.4	Pg_scaffold0077	599611	599711	Inf	0.967742	0	1.40966e-09		Pg_S4067.1	Pg_scaffold4067	24586	24686	Inf	0.941176	0	0.0049964		Pg_S0139.8	Pg_scaffold0139	420022	420122	0	0	0.964912	1.93138e-06		Pg_S5955.1	Pg_scaffold5955	7904	8004	Inf
Pg_S0292.21	Pg_scaffold0292	902611	902711	0	0	0.56047	0.00461655		Pg_S6382.1	Pg_scaffold6382	97241	97341	0.156564	0.156113	0.987805	4.77559e-08		Pg_S0077.4	Pg_scaffold0077	599811	599911	Inf	0.980769	0	2.61492e-09		Pg_S2445.1	Pg_scaffold2445	55288	55388	0	0	0.8125	0.00495818		Pg_S0139.8	Pg_scaffold0139	420122	420222	0.0912416	0.0882353	0.966842	0.000183022		Pg_S5955.2	Pg_scaffold5955	18230	18330	0
Pg_S0292.21	Pg_scaffold0292	902711	902811	0	0	0.515749	0.000496181		Pg_S6308.9	Pg_scaffold6308	93602	93702	0.0562739	0.0388889	0.690347	2.5832e-06		Pg_S0077.23	Pg_scaffold0077	1345414	1345514	0.0418316	0.0277778	0.68248	0.00185388		Pg_S2445.1	Pg_scaffold2445	55388	55488	0.0206752	0.0175439	0.805068	2.08601e-06		Pg_S0139.18	Pg_scaffold0139	1112332	1112432	Inf	1	0	0.00315653		Pg_S2902.7	Pg_scaffold2902	87546	87646	0
Pg_S0292.25	Pg_scaffold0292	926687	926787	0	0	0.65377	2.13711e-05		Pg_S6308.9	Pg_scaffold6308	97902	98002	0	0	0.797672	8.56369e-10		Pg_S0077.42	Pg_scaffold0077	1579736	1579836	6.85691	1	0.142857	0.00173077		Pg_S1464.11	Pg_scaffold1464	220386	220486	0	0	0.855088	1.78011e-16		Pg_S0139.18	Pg_scaffold0139	1116632	1116732	0	0	0.9375	0.000725154		Pg_S2902.8	Pg_scaffold2902	110118	110218	0
Pg_S0292.25	Pg_scaffold0292	926787	926887	0	0	0.710784	0.000873234		Pg_S2993.2	Pg_scaffold2993	69489	69589	28.4089	1	0.0344828	0.000150518		Pg_S0159.11	Pg_scaffold0159	169808	169908	12.285	0.623016	0.0555556	0.000383039		Pg_S1464.22	Pg_scaffold1464	455654	455754	4.60738	0.986111	0.211207	0.000199244		Pg_S6016.1	Pg_scaffold6016	58170	58270	18.9624	1	0.0512821	4.94846e-05		Pg_S2902.8	Pg_scaffold2902	110818	110918	0
Pg_S0292.38	Pg_scaffold0292	1131454	1131554	Inf	0.952381	0	4.30501e-05		Pg_S1358.35	Pg_scaffold1358	466330	466430	0.088634	0.080107	0.835358	2.71313e-08		Pg_S0159.14	Pg_scaffold0159	221353	221453	Inf	0.92	0	0.000457645		Pg_S1464.26	Pg_scaffold1464	551192	551292	Inf	0.943158	0	1.56663e-11		Pg_S2613.5	Pg_scaffold2613	307632	307732	6.03353	0.961538	0.145299	0.00017587		Pg_S2902.10	Pg_scaffold2902	144247	144347	0.011305
Pg_S0292.39	Pg_scaffold0292	1139929	1140029	2.75653	0.853958	0.323671	0.00156076		Pg_S4798.1	Pg_scaffold4798	39332	39432	6.10288	0.972653	0.138889	0.000143534		Pg_S0159.51	Pg_scaffold0159	620166	620266	9.3702	0.96464	0.1125	7.83613e-08		Pg_S1464.26	Pg_scaffold1464	551292	551392	Inf	0.984672	0	4.66838e-10		Pg_S2613.5	Pg_scaffold2613	308132	308232	3.3608	0.964951	0.34881	4.05427e-05		Pg_S0292.11	Pg_scaffold0292	804904	805004	6.63329
Pg_S1194.7	Pg_scaffold1194	454670	454770	Inf	0.722222	0	0.00103146		Pg_S5263.5	Pg_scaffold5263	130167	130267	0.0686016	0.0606618	0.884615	0.00786323		Pg_S0159.55	Pg_scaffold0159	698548	698648	Inf	0.769231	0	1.27351e-06		Pg_S0139.5	Pg_scaffold0139	246508	246608	0.0582068	0.05	0.884615	0.00013159		Pg_S2613.5	Pg_scaffold2613	308332	308432	5.96478	0.94213	0.161429	3.22433e-08		Pg_S0292.16	Pg_scaffold0292	844103	844203	0.0576827
Pg_S6371.4	Pg_scaffold6371	42345	42445	3.24643	0.983333	0.264151	0.00550686		Pg_S0252.29	Pg_scaffold0252	1018064	1018164	0	0	0.873532	8.31518e-11		Pg_S0159.56	Pg_scaffold0159	702724	702824	43.4012	0.537121	0.0151515	2.83785e-09		Pg_S0139.5	Pg_scaffold0139	247008	247108	0.158878	0.15625	1	0.00506426		Pg_S2613.6	Pg_scaffold2613	358605	358705	0.201283	0.171429	0.846581	0.00259402		Pg_S0292.24	Pg_scaffold0292	923882	923982	19.7846
Pg_S0077.4	Pg_scaffold0077	599111	599211	Inf	0.9375	0	1.97578e-06		Pg_S0252.29	Pg_scaffold0252	1018164	1018264	0	0	0.782609	0.00025278		Pg_S0159.60	Pg_scaffold0159	1368870	1368970	Inf	0.979167	0	4.57917e-05		Pg_S0139.6	Pg_scaffold0139	252718	252818	Inf	0.9	0	4.35749e-05		Pg_S1358.9	Pg_scaffold1358	144916	145016	Inf	0.972222	0	0.00143565		Pg_S0292.25	Pg_scaffold0292	926587	926687	Inf
Pg_S0077.4	Pg_scaffold0077	599211	599311	Inf	0.940165	0	4.12125e-30		Pg_S0252.29	Pg_scaffold0252	1018664	1018764	0	0	0.916667	0.00145069		Pg_S0159.60	Pg_scaffold0159	1369170	1369270	Inf	0.84127	0	0.00416158		Pg_S0139.6	Pg_scaffold0139	253618	253718	0.0287199	0.0280374	1	9.15472e-12		Pg_S1358.20	Pg_scaffold1358	330398	330498	2.43594	0.920635	0.386971	0.00554008		Pg_S0292.25	Pg_scaffold0292	926687	926787	Inf
Pg_S0077.4	Pg_scaffold0077	599311	599411	Inf	0.959184	0	4.14078e-11		Pg_S0252.29	Pg_scaffold0252	1018764	1018864	0.331441	0.357124	0.967716	1.90685e-06		Pg_S0159.60	Pg_scaffold0159	1369270	1369370	51.2909	0.954023	0.0185185	1.33698e-06		Pg_S0139.6	Pg_scaffold0139	253818	253918	0.0199317	0.0188679	0.970588	1.62359e-12		Pg_S1358.20	Pg_scaffold1358	330498	330598	Inf	0.928571	0	0.000327271		Pg_S0292.25	Pg_scaffold0292	926787	926887	Inf
Pg_S0077.4	Pg_scaffold0077	599511	599611	Inf	0.972973	0	4.41199e-08		Pg_S3387.2	Pg_scaffold3387	77228	77328	Inf	1	0	0.000182332		Pg_S4719.1	Pg_scaffold4719	96708	96808	Inf	0.947368	0	3.30246e-06		Pg_S0139.18	Pg_scaffold0139	1112332	1112432	Inf	0.954545	0	0.00343502		Pg_S1358.20	Pg_scaffold1358	330598	330698	Inf	0.833333	0	0.00044351		Pg_S0292.33	Pg_scaffold0292	1087544	1087644	0.0553795
Pg_S0077.4	Pg_scaffold0077	599611	599711	Inf	0.975	0	2.08981e-10		Pg_S3387.3	Pg_scaffold3387	141653	141753	0	0	0.9	0.000318347		Pg_S2445.3	Pg_scaffold2445	303528	303628	0.143095	0.134387	0.929402	0.000465831		Pg_S0139.18	Pg_scaffold0139	1116632	1116732	0.0456474	0.0416667	0.9375	0.0010633		Pg_S1358.20	Pg_scaffold1358	330698	330798	Inf	0.877381	0	7.28829e-09		Pg_S1194.7	Pg_scaffold1194	454670	454770	0
Pg_S0077.4	Pg_scaffold0077	599811	599911	Inf	0.975703	0	3.10756e-16		Pg_S2634.7	Pg_scaffold2634	147542	147642	Inf	1	0	0.0056874		Pg_S1464.24	Pg_scaffold1464	521530	521630	3.59575	0.802684	0.21774	3.25715e-07		Pg_S6573.1	Pg_scaffold6573	3368	3468	0	0	0.586626	4.92438e-09		Pg_S1358.20	Pg_scaffold1358	330798	330898	Inf	1	0	4.77913e-05		Pg_S0077.10	Pg_scaffold0077	1203547	1203647	0
Pg_S0077.4	Pg_scaffold0077	600211	600311	Inf	0.884868	0	0.000177056		Pg_S7308.3	Pg_scaffold7308	36818	36918	Inf	0.794118	0	0.00455014		Pg_S0139.5	Pg_scaffold0139	247108	247208	0.132733	0.129167	0.972384	5.15442e-06		Pg_S4613.5	Pg_scaffold4613	71969	72069	3.52203	0.92899	0.315789	0.000380747		Pg_S1358.30	Pg_scaffold1358	412174	412274	Inf	0.875	0	2.26363e-06		Pg_S0077.22	Pg_scaffold0077	1344356	1344456	11.752
Pg_S0077.4	Pg_scaffold0077	600511	600611	9.99	1	0.100251	0.00206194		Pg_S2826.14	Pg_scaffold2826	176332	176432	0.0546925	0.0394737	0.677258	1.11247e-05		Pg_S0139.8	Pg_scaffold0139	416322	416422	0.0114926	0.00833333	0.656014	5.39795e-13		Pg_S4767.3	Pg_scaffold4767	55062	55162	Inf	1	0	0.000112967		Pg_S8277.1	Pg_scaffold8277	29834	29934	Inf	0.857143	0	0.00835049		Pg_S0077.22	Pg_scaffold0077	1344556	1344656	Inf
Pg_S0077.19	Pg_scaffold0077	1297611	1297711	0	0	0.959563	9.46855e-40		Pg_S5075.9	Pg_scaffold5075	161564	161664	0	0	0.845411	0.000114696		Pg_S0139.8	Pg_scaffold0139	420022	420122	0	0	0.617647	0.0008568		Pg_S6308.9	Pg_scaffold6308	97902	98002	0	0	0.740741	1.20225e-05		Pg_S0673.4	Pg_scaffold0673	734554	734654	0	0	0.909091	0.00828651		Pg_S0077.23	Pg_scaffold0077	1345414	1345514	8.97338
Pg_S0077.19	Pg_scaffold0077	1297711	1297811	0	0	0.974194	9.43185e-18		Pg_S4975.1	Pg_scaffold4975	16414	16514	29.3177	1	0.0330189	4.02958e-09		Pg_S5857.5	Pg_scaffold5857	105996	106096	9.24647	0.751089	0.0844156	4.80677e-06		Pg_S2613.5	Pg_scaffold2613	307632	307732	6.0854	0.95202	0.150199	2.08938e-06		Pg_S0673.4	Pg_scaffold0673	735454	735554	0	0	0.752688	0.000114275		Pg_S0077.23	Pg_scaffold0077	1345514	1345614	29.1135
Pg_S0077.37	Pg_scaffold0077	1536088	1536188	0.121308	0.0744828	0.641538	0.00102779		Pg_S4975.1	Pg_scaffold4975	16514	16614	51.7665	0.977273	0.0188746	3.69817e-56		Pg_S4613.4	Pg_scaffold4613	55303	55403	0.10113	0.103086	0.940753	5.44386e-06		Pg_S2613.5	Pg_scaffold2613	308132	308232	3.8449	0.939394	0.34881	3.84005e-05		Pg_S0252.39	Pg_scaffold0252	1166008	1166108	Inf	0.9375	0	2.27644e-05		Pg_S0077.32	Pg_scaffold0077	1471093	1471193	Inf
Pg_S0159.14	Pg_scaffold0159	221353	221453	Inf	1	0	0.000334664		Pg_S4975.6	Pg_scaffold4975	93380	93480	Inf	0.96875	0	0.0017163		Pg_S6382.1	Pg_scaffold6382	96841	96941	6.23695	0.902439	0.142857	0.000198118		Pg_S2613.5	Pg_scaffold2613	308332	308432	9.18787	0.965517	0.104643	7.45293e-07		Pg_S3387.2	Pg_scaffold3387	79328	79428	Inf	0.953488	0	0.00013362		Pg_S0077.35	Pg_scaffold0077	1495374	1495474	17.231
Pg_S0159.22	Pg_scaffold0159	307520	307620	Inf	0.894737	0	1.39208e-08		Pg_S8106.3	Pg_scaffold8106	20836	20936	29.8833	0.975	0.0322581	2.36437e-05		Pg_S6382.1	Pg_scaffold6382	96941	97041	Inf	0.857143	0	1.96337e-05		Pg_S1358.9	Pg_scaffold1358	144916	145016	Inf	0.93617	0	0.00150377		Pg_S3387.2	Pg_scaffold3387	80328	80428	Inf	1	0	0.000213418		Pg_S0077.43	Pg_scaffold0077	1596008	1596108	0.00945168
Pg_S0159.22	Pg_scaffold0159	308020	308120	7.612	0.970588	0.126984	0.00419918		Pg_S8106.3	Pg_scaffold8106	20936	21036	5.28252	0.945175	0.188329	0.000199996		Pg_S6382.1	Pg_scaffold6382	97141	97241	Inf	0.95	0	3.3952e-07		Pg_S1358.20	Pg_scaffold1358	330498	330598	40.337	0.691964	0.0172414	4.84234e-05		Pg_S2634.6	Pg_scaffold2634	126056	126156	Inf	0.880952	0	2.47132e-07		Pg_S0077.43	Pg_scaffold0077	1596108	1596208	0.00393705
Pg_S0159.51	Pg_scaffold0159	620166	620266	9.90747	0.94336	0.1125	9.11835e-09		Pg_S8106.3	Pg_scaffold8106	21336	21436	Inf	0.94186	0	1.80825e-07		Pg_S6382.1	Pg_scaffold6382	97241	97341	76.1402	1	0.0128205	2.99711e-11		Pg_S1358.20	Pg_scaffold1358	330798	330898	Inf	0.590909	0	0.00204793		Pg_S2634.6	Pg_scaffold2634	126156	126256	29.4297	0.835145	0.0262295	1.30075e-28		Pg_S0077.43	Pg_scaffold0077	1596208	1596308	0
Pg_S5767.3	Pg_scaffold5767	15844	15944	9.86679	0.852381	0.0857143	7.8992e-05		Pg_S8106.3	Pg_scaffold8106	21436	21536	135.438	0.967733	0.00694444	3.70223e-20		Pg_S4767.2	Pg_scaffold4767	14026	14126	Inf	0.941176	0	0.000278607		Pg_S1358.35	Pg_scaffold1358	466330	466430	0.0379966	0.0294118	0.794118	0.000167538		Pg_S2634.6	Pg_scaffold2634	126256	126356	10.5315	0.72	0.0666667	0.000387163		Pg_S0159.1	Pg_scaffold0159	27338	27438	Inf
Pg_S5767.3	Pg_scaffold5767	15944	16044	16.9593	0.863354	0.0519751	4.83088e-07		Pg_S8106.3	Pg_scaffold8106	21536	21636	Inf	0.979796	0	2.20359e-10		Pg_S4767.2	Pg_scaffold4767	14126	14226	Inf	0.628483	0	0.000181284		Pg_S1358.39	Pg_scaffold1358	526127	526227	Inf	0.902439	0	0.000530314		Pg_S2634.6	Pg_scaffold2634	126356	126456	Inf	0.555556	0	0.0001323		Pg_S0159.4	Pg_scaffold0159	74132	74232	6.05426
Pg_S5767.3	Pg_scaffold5767	16644	16744	5.16373	0.96	0.184211	8.28728e-05		Pg_S5521.2	Pg_scaffold5521	76391	76491	0	0	0.894737	0.00711894		Pg_S2613.6	Pg_scaffold2613	358605	358705	0.187506	0.171429	0.919355	0.00205116		Pg_S4798.2	Pg_scaffold4798	55868	55968	4.86573	0.946465	0.194444	0.00370132		Pg_S2634.6	Pg_scaffold2634	127456	127556	5.17884	0.897519	0.1741	9.50084e-08		Pg_S0159.11	Pg_scaffold0159	166208	166308	10.0536
Pg_S5767.3	Pg_scaffold5767	16744	16844	4.81905	0.963012	0.199366	2.4043e-12		Pg_S5521.3	Pg_scaffold5521	136106	136206	6.24827	0.725555	0.115086	2.76377e-06		Pg_S1358.20	Pg_scaffold1358	330398	330498	29.8575	0.920635	0.0333333	1.77032e-07		Pg_S8277.1	Pg_scaffold8277	29834	29934	Inf	0.958333	0	0.00386757		Pg_S2634.7	Pg_scaffold2634	149642	149742	26.1749	0.986545	0.0308642	1.60901e-18		Pg_S0159.14	Pg_scaffold0159	231853	231953	16.0922
Pg_S5767.3	Pg_scaffold5767	16944	17044	3.7352	0.854545	0.227273	0.00142766		Pg_S0822.4	Pg_scaffold0822	47388	47488	27.7032	0.57377	0.0204082	6.0701e-05		Pg_S1358.20	Pg_scaffold1358	330498	330598	Inf	0.928571	0	0.00579556		Pg_S0673.4	Pg_scaffold0673	734554	734654	0.0107915	0.00980392	0.934584	1.7569e-13		Pg_S2634.7	Pg_scaffold2634	149742	149842	61.2195	0.96875	0.0153846	4.10024e-09		Pg_S0159.22	Pg_scaffold0159	307520	307620	0
Pg_S7708.1	Pg_scaffold7708	8194	8294	0	0	0.854167	2.78691e-05		Pg_S0822.15	Pg_scaffold0822	640354	640454	Inf	0.8	0	0.00281838		Pg_S1358.20	Pg_scaffold1358	330698	330798	Inf	0.877381	0	2.85851e-10		Pg_S0673.4	Pg_scaffold0673	735454	735554	0	0	0.800587	2.14751e-05		Pg_S2634.7	Pg_scaffold2634	149842	149942	9.4734	0.947368	0.0983607	8.02946e-06		Pg_S0159.42	Pg_scaffold0159	522916	523016	28.0146
Pg_S1464.21	Pg_scaffold1464	436942	437042	0	0	0.767857	0.00566323		Pg_S0822.15	Pg_scaffold0822	640454	640554	Inf	0.791667	0	0.0024884		Pg_S1358.20	Pg_scaffold1358	330798	330898	Inf	1	0	2.64764e-05		Pg_S0673.4	Pg_scaffold0673	735754	735854	0	0	0.941502	4.09473e-05		Pg_S2634.7	Pg_scaffold2634	150042	150142	4.42203	0.965078	0.217838	2.52426e-06		Pg_S4067.1	Pg_scaffold4067	24586	24686	Inf
Pg_S1464.21	Pg_scaffold1464	437342	437442	0	0	0.707826	0.00138485		Pg_S3437.1	Pg_scaffold3437	88736	88836	0.0861171	0.0527454	0.588258	3.05655e-12		Pg_S1358.35	Pg_scaffold1358	466330	466430	2.9377	0.835358	0.283446	9.51894e-06		Pg_S4542.1	Pg_scaffold4542	114633	114733	0.0420288	0.025	0.625	0.00339889		Pg_S2634.7	Pg_scaffold2634	150142	150242	9.80071	0.945169	0.0963142	3.70374e-11		Pg_S1464.22	Pg_scaffold1464	455654	455754	3.97943
Pg_S1464.21	Pg_scaffold1464	437442	437542	0	0	0.583333	0.00248443		Pg_S0025.2	Pg_scaffold0025	1534354	1534454	19.3718	0.982759	0.05	7.71966e-06		Pg_S1358.36	Pg_scaffold1358	472481	472581	0	0	0.983871	6.64732e-06		Pg_S5263.5	Pg_scaffold5263	130167	130267	0.0684212	0.0612745	0.897436	1.28613e-05		Pg_S2634.11	Pg_scaffold2634	253645	253745	Inf	1	0	2.27274e-05		Pg_S1464.22	Pg_scaffold1464	455754	455854	Inf
Pg_S0139.6	Pg_scaffold0139	252718	252818	14.7485	0.9	0.0588235	0.00236238		Pg_S0025.2	Pg_scaffold0025	1534454	1534554	27.5199	0.941176	0.0333333	0.00024796		Pg_S1358.39	Pg_scaffold1358	525327	525427	9.6019	0.980769	0.106335	0.00371708		Pg_S0252.39	Pg_scaffold0252	1166008	1166108	Inf	0.96875	0	7.04995e-06		Pg_S2826.12	Pg_scaffold2826	157992	158092	32.5004	0.794118	0.0238095	3.22861e-05		Pg_S1464.26	Pg_scaffold1464	551292	551392	Inf
Pg_S0139.8	Pg_scaffold0139	416322	416422	0	0	0.656014	1.00719e-14		Pg_S0025.2	Pg_scaffold0025	1534554	1534654	22.1473	1	0.0434783	0.00562644		Pg_S1358.42	Pg_scaffold1358	590120	590220	6.39085	0.744695	0.117816	0.00127782		Pg_S3387.2	Pg_scaffold3387	79328	79428	Inf	0.960784	0	7.35391e-05		Pg_S2826.16	Pg_scaffold2826	203242	203342	14.8436	0.8125	0.0526316	0.000412031		Pg_S1464.27	Pg_scaffold1464	558215	558315	Inf
Pg_S0139.8	Pg_scaffold0139	421222	421322	0.108926	0.0636364	0.723695	2.3911e-10		Pg_S6064.3	Pg_scaffold6064	24748	24848	Inf	0.953488	0	4.83793e-05		Pg_S1358.42	Pg_scaffold1358	590220	590320	36.5232	0.73913	0.0178571	0.000197381		Pg_S3387.2	Pg_scaffold3387	80328	80428	Inf	1	0	8.59481e-05		Pg_S2826.22	Pg_scaffold2826	265976	266076	Inf	0.820513	0	4.17908e-06		Pg_S0139.5	Pg_scaffold0139	246508	246608	0
Pg_S5857.5	Pg_scaffold5857	105996	106096	11.3847	0.920455	0.0844156	1.63908e-07		Pg_S7378.1	Pg_scaffold7378	16148	16248	12.4771	0.870968	0.0689655	1.83356e-06		Pg_S4798.7	Pg_scaffold4798	109960	110060	3.26102	0.969697	0.295918	0.00083315		Pg_S3333.2	Pg_scaffold3333	229156	229256	21.519	0.964286	0.0434783	0.00163244		Pg_S2826.23	Pg_scaffold2826	290640	290740	Inf	0.933333	0	0.000194413		Pg_S0139.5	Pg_scaffold0139	246608	246708	0
Pg_S2989.13	Pg_scaffold2989	316438	316538	0	0	0.956522	0.00570243		Pg_S7624.1	Pg_scaffold7624	54639	54739	Inf	0.612245	0	0.00119837		Pg_S4798.7	Pg_scaffold4798	110160	110260	2.99533	0.90208	0.3125	0.00112326		Pg_S2634.6	Pg_scaffold2634	126056	126156	Inf	0.883333	0	2.29155e-10		Pg_S1757.7	Pg_scaffold1757	518233	518333	Inf	0.965217	0	0.000548982		Pg_S0139.6	Pg_scaffold0139	253618	253718	0.00605374
Pg_S4767.2	Pg_scaffold4767	13926	14026	Inf	1	0	0.00176705		Pg_S7624.1	Pg_scaffold7624	54739	54839	Inf	0.666755	0	8.44655e-05		Pg_S5263.5	Pg_scaffold5263	130167	130267	Inf	0.846154	0	0.00824539		Pg_S2634.6	Pg_scaffold2634	126156	126256	36.4467	0.947173	0.0262295	1.12604e-30		Pg_S1757.7	Pg_scaffold1757	518733	518833	38.4904	0.943285	0.0238095	1.17301e-06		Pg_S0139.6	Pg_scaffold0139	253818	253918	0
Pg_S4767.2	Pg_scaffold4767	14026	14126	Inf	1	0	2.42405e-05		Pg_S3056.1	Pg_scaffold3056	74248	74348	Inf	0.942529	0	0.000228353		Pg_S0252.26	Pg_scaffold0252	979800	979900	26.3125	0.931818	0.0454545	5.97738e-06		Pg_S2634.6	Pg_scaffold2634	126256	126356	14.5598	1	0.0666667	1.34277e-05		Pg_S1757.7	Pg_scaffold1757	518833	518933	18.791	0.900763	0.047619	0.00133787		Pg_S0139.17	Pg_scaffold0139	1097950	1098050	7.58662
Pg_S4767.2	Pg_scaffold4767	14126	14226	Inf	0.631313	0	5.43011e-05		Pg_S2232.4	Pg_scaffold2232	350848	350948	0.32179	0.297619	0.929825	0.00665155		Pg_S0252.26	Pg_scaffold0252	979900	980000	19.405	0.98	0.0505952	1.87458e-11		Pg_S2634.6	Pg_scaffold2634	127256	127356	Inf	0.961538	0	2.58184e-05		Pg_S1757.7	Pg_scaffold1757	518933	519033	Inf	0.95769	0	1.409e-16		Pg_S0139.18	Pg_scaffold0139	1117132	1117232	0
Pg_S4767.2	Pg_scaffold4767	15026	15126	21.2806	0.956522	0.0434783	4.74822e-05		Pg_S2232.4	Pg_scaffold2232	350948	351048	0.154184	0.114286	0.75	0.00024285		Pg_S0252.42	Pg_scaffold0252	1243225	1243325	Inf	0.938776	0	1.41268e-09		Pg_S2634.6	Pg_scaffold2634	127356	127456	7.91478	0.984127	0.125637	1.13401e-08		Pg_S4187.5	Pg_scaffold4187	209375	209475	0.128486	0.121951	0.967742	0.000659581		Pg_S0139.18	Pg_scaffold0139	1117232	1117332	0
Pg_S6308.9	Pg_scaffold6308	97902	98002	0	0	0.885946	6.29538e-12		Pg_S2932.17	Pg_scaffold2932	214087	214187	21.2634	0.96875	0.0458333	3.37094e-05		Pg_S3915.4	Pg_scaffold3915	206075	206175	0.070012	0.0434783	0.621018	0.000390426		Pg_S2634.7	Pg_scaffold2634	149642	149742	12.4392	0.948843	0.079349	4.7762e-16		Pg_S4975.1	Pg_scaffold4975	16514	16614	0.0218774	0.0209373	0.964696	9.96216e-95		Pg_S2989.10	Pg_scaffold2989	216688	216788	0.0264437
Pg_S2993.2	Pg_scaffold2993	69389	69489	Inf	0.930233	0	7.69186e-05		Pg_S2932.22	Pg_scaffold2932	265265	265365	57.7266	0.666026	0.0119048	9.23848e-09		Pg_S3333.1	Pg_scaffold3333	10076	10176	5.76038	0.884981	0.161423	6.38067e-12		Pg_S2634.7	Pg_scaffold2634	149742	149842	63.4945	1	0.0153846	3.85213e-10		Pg_S4975.1	Pg_scaffold4975	16614	16714	0.0349211	0.032967	0.964286	7.55131e-15		Pg_S2989.10	Pg_scaffold2989	216988	217088	0.126453
Pg_S1358.20	Pg_scaffold1358	330398	330498	18.1389	0.810185	0.05	0.000370072		Pg_S2932.24	Pg_scaffold2932	286658	286758	12.3813	0.879934	0.0689655	2.82592e-05		Pg_S2634.2	Pg_scaffold2634	48572	48672	Inf	0.95	0	9.73931e-07		Pg_S2634.7	Pg_scaffold2634	149842	149942	9.13393	0.914286	0.0983607	3.17171e-05		Pg_S4975.2	Pg_scaffold4975	28816	28916	Inf	0.935484	0	0.00145665		Pg_S6308.4	Pg_scaffold6308	53018	53118	0.0404581
Pg_S1358.20	Pg_scaffold1358	330498	330598	Inf	0.691964	0	0.000498818		Pg_S2932.24	Pg_scaffold2932	286758	286858	8.61598	0.974359	0.111111	0.00669514		Pg_S2634.7	Pg_scaffold2634	147542	147642	0	0	0.980392	0.0028253		Pg_S2634.7	Pg_scaffold2634	149942	150042	4.23633	0.966014	0.227843	4.53077e-05		Pg_S0822.1	Pg_scaffold0822	12228	12328	Inf	0.71875	0	0.00082795		Pg_S6016.1	Pg_scaffold6016	58170	58270	17.4821
Pg_S1358.20	Pg_scaffold1358	330798	330898	Inf	0.590909	0	0.00287865		Pg_S0428.5	Pg_scaffold0428	231054	231154	Inf	1	0	0.00995455		Pg_S2634.7	Pg_scaffold2634	147642	147742	0	0	0.977273	0.00533398		Pg_S2634.7	Pg_scaffold2634	150042	150142	4.49047	0.981481	0.217838	2.74799e-05		Pg_S0491.12	Pg_scaffold0491	661772	661872	0.148326	0.142857	0.977273	0.00478613		Pg_S2613.5	Pg_scaffold2613	307632	307732	5.69181
Pg_S1358.36	Pg_scaffold1358	472481	472581	0.0633213	0.0603989	0.974096	4.17416e-14		Pg_S0428.7	Pg_scaffold0428	268298	268398	Inf	0.914783	0	0.00024285		Pg_S2634.7	Pg_scaffold2634	149442	149542	0.232155	0.20362	0.896521	0.00669905		Pg_S2634.7	Pg_scaffold2634	150142	150242	5.80782	0.935484	0.15873	0.000484215		Pg_S1668.6	Pg_scaffold1668	447576	447676	0	0	0.769231	2.22833e-05		Pg_S3789.2	Pg_scaffold3789	221776	221876	21.5948
Pg_S1358.42	Pg_scaffold1358	590120	590220	8.5952	1	0.117816	2.27825e-05		Pg_S0428.7	Pg_scaffold0428	271298	271398	Inf	0.926829	0	0.000339354		Pg_S2634.9	Pg_scaffold2634	246508	246608	4.13375	0.966667	0.233753	0.000124723		Pg_S2634.11	Pg_scaffold2634	253645	253745	Inf	0.975	0	1.59314e-05		Pg_S1668.6	Pg_scaffold1668	447676	447776	0	0	0.91954	4.92205e-11		Pg_S1358.1	Pg_scaffold1358	22766	22866	Inf
Pg_S1358.42	Pg_scaffold1358	590220	590320	46.2445	0.972222	0.0178571	1.02802e-05		Pg_S0428.7	Pg_scaffold0428	271498	271598	Inf	0.961538	0	0.00281682		Pg_S2634.10	Pg_scaffold2634	250902	251002	2.56309	0.973221	0.398148	0.00245488		Pg_S2826.16	Pg_scaffold2826	203142	203242	9.00158	0.692308	0.075	0.00540389		Pg_S1668.6	Pg_scaffold1668	447776	447876	0	0	0.863636	6.38269e-06		Pg_S1358.1	Pg_scaffold1358	22866	22966	Inf
Pg_S4798.2	Pg_scaffold4798	55268	55368	0.126596	0.0890196	0.702732	3.18386e-07		Pg_S0428.7	Pg_scaffold0428	272898	272998	2.73877	0.947811	0.364583	0.00900807		Pg_S7308.3	Pg_scaffold7308	36818	36918	0	0	0.925373	0.000553384		Pg_S2826.16	Pg_scaffold2826	203442	203542	Inf	0.878676	0	3.93119e-05		Pg_S6064.3	Pg_scaffold6064	24748	24848	0	0	0.666667	0.00117465		Pg_S1358.9	Pg_scaffold1358	144916	145016	Inf
Pg_S4798.7	Pg_scaffold4798	109960	110060	3.13587	0.933333	0.295918	0.00521859		Pg_S0428.20	Pg_scaffold0428	639640	639740	Inf	0.967033	0	0.000121218		Pg_S6602.2	Pg_scaffold6602	21142	21242	6.38803	0.969697	0.177778	2.77463e-10		Pg_S2826.22	Pg_scaffold2826	265976	266076	Inf	0.815789	0	3.45507e-06		Pg_S1764.1	Pg_scaffold1764	200808	200908	0.0259029	0.025	0.981481	1.92473e-05		Pg_S1358.20	Pg_scaffold1358	330098	330198	0.258396
Pg_S4798.7	Pg_scaffold4798	110160	110260	3.15522	0.955882	0.3125	0.00134414		Pg_S0428.20	Pg_scaffold0428	639740	639840	Inf	0.948813	0	5.87207e-07		Pg_S6602.3	Pg_scaffold6602	86600	86700	0.118075	0.108696	0.928571	3.08376e-05		Pg_S2826.22	Pg_scaffold2826	268176	268276	Inf	0.945946	0	0.000443142		Pg_S3056.1	Pg_scaffold3056	74348	74448	Inf	0.785354	0	1.22322e-11		Pg_S1358.21	Pg_scaffold1358	346008	346108	Inf
Pg_S5263.5	Pg_scaffold5263	129967	130067	31.1995	0.583333	0.0178571	0.00080388		Pg_S0428.22	Pg_scaffold0428	674798	674898	0.0202149	0.0113636	0.553442	5.89744e-07		Pg_S6602.3	Pg_scaffold6602	86700	86800	0.0936995	0.0588235	0.633333	9.3563e-05		Pg_S2826.23	Pg_scaffold2826	290640	290740	Inf	1	0	9.56607e-05		Pg_S3056.1	Pg_scaffold3056	74448	74548	Inf	0.905642	0	4.69848e-18		Pg_S1358.42	Pg_scaffold1358	590120	590220	0.186438
Pg_S0252.7	Pg_scaffold0252	704038	704138	2.14675	0.971781	0.439578	0.00998394		Pg_S0428.27	Pg_scaffold0428	782904	783004	22.544	0.74359	0.0322581	0.00124471		Pg_S6602.3	Pg_scaffold6602	87100	87200	0.0317121	0.0217391	0.823012	9.41213e-16		Pg_S6264.1	Pg_scaffold6264	34263	34363	Inf	0.946394	0	2.79e-08		Pg_S2232.2	Pg_scaffold2232	81724	81824	Inf	0.567568	0	0.000189885		Pg_S1358.42	Pg_scaffold1358	590220	590320	0.025871
Pg_S0252.26	Pg_scaffold0252	979800	979900	Inf	1	0	1.65173e-05		Pg_S0428.38	Pg_scaffold0428	918470	918570	0	0	0.879121	4.40843e-05		Pg_S2826.3	Pg_scaffold2826	68089	68189	5.92038	0.956522	0.15873	0.00209175		Pg_S4187.5	Pg_scaffold4187	209375	209475	0.0312626	0.0294118	0.967742	3.10395e-05		Pg_S2232.3	Pg_scaffold2232	84062	84162	74.0862	0.627193	0.00854701	4.15387e-10		Pg_S1358.43	Pg_scaffold1358	599654	599754	27.6745
Pg_S0252.26	Pg_scaffold0252	979900	980000	19.7536	1	0.0505952	1.85931e-11		Pg_S7741.1	Pg_scaffold7741	2536	2636	Inf	0.954545	0	0.00124874		Pg_S2826.12	Pg_scaffold2826	157992	158092	7.14474	0.794118	0.109375	0.000427958		Pg_S4975.2	Pg_scaffold4975	28816	28916	Inf	0.914286	0	0.00145918		Pg_S2232.3	Pg_scaffold2232	84162	84262	Inf	0.627593	0	1.86183e-12		Pg_S1358.43	Pg_scaffold1358	599754	599854	Inf
Pg_S0252.26	Pg_scaffold0252	981200	981300	9.86789	0.92	0.0909091	0.00129975		Pg_S4793.2	Pg_scaffold4793	4805	4905	0.287101	0.282556	0.966314	5.62731e-18		Pg_S2826.12	Pg_scaffold2826	159692	159792	4.44023	0.967742	0.215385	0.00414304		Pg_S4975.6	Pg_scaffold4975	94980	95080	Inf	0.966667	0	0.00255186		Pg_S0428.7	Pg_scaffold0428	268298	268398	0	0	0.926535	0.000111423		Pg_S5263.3	Pg_scaffold5263	14756	14856	0
Pg_S0252.26	Pg_scaffold0252	983300	983400	5.21757	1	0.188406	0.0082274		Pg_S4793.2	Pg_scaffold4793	5105	5205	Inf	0.975	0	7.8319e-09		Pg_S2826.14	Pg_scaffold2826	176332	176432	Inf	0.677258	0	5.39224e-11		Pg_S4975.6	Pg_scaffold4975	95080	95180	Inf	1	0	0.00124859		Pg_S0428.9	Pg_scaffold0428	357844	357944	Inf	0.868421	0	9.4964e-05		Pg_S5263.5	Pg_scaffold5263	129967	130067	0.0184706
Pg_S0252.26	Pg_scaffold0252	984900	985000	Inf	0.930159	0	6.8113e-07		Pg_S1076.6	Pg_scaffold1076	358902	359002	Inf	0.979894	0	4.95155e-08		Pg_S1757.4	Pg_scaffold1757	215722	215822	0.0105751	0.00833333	0.914514	2.8528e-10		Pg_S8106.3	Pg_scaffold8106	21436	21536	3.39947	0.967733	0.265152	4.47508e-06		Pg_S0428.16	Pg_scaffold0428	591016	591116	Inf	0.757576	0	0.000973882		Pg_S5263.5	Pg_scaffold5263	130167	130267	0
Pg_S0252.29	Pg_scaffold0252	1018064	1018164	0	0	0.808033	8.31156e-10		Pg_S3721.2	Pg_scaffold3721	114945	115045	2.91578	0.949923	0.326389	0.00253704		Pg_S1757.4	Pg_scaffold1757	215922	216022	0	0	0.925926	0.000590612		Pg_S8106.3	Pg_scaffold8106	21536	21636	4.41626	0.979586	0.226054	2.55058e-05		Pg_S0428.22	Pg_scaffold0428	677498	677598	Inf	0.764706	0	0.00951944		Pg_S5263.5	Pg_scaffold5263	130767	130867	0.359732
Pg_S0252.29	Pg_scaffold0252	1018164	1018264	0	0	0.790698	0.000177007		Pg_S3721.2	Pg_scaffold3721	115545	115645	2.92107	0.972222	0.356357	3.307e-05		Pg_S1757.4	Pg_scaffold1757	216022	216122	0	0	0.980769	6.81438e-06		Pg_S5521.3	Pg_scaffold5521	136106	136206	12.2282	0.725555	0.0701754	1.46367e-05		Pg_S0428.28	Pg_scaffold0428	792474	792574	6.45096	0.925134	0.142857	0.00922475		Pg_S0252.24	Pg_scaffold0252	965716	965816	Inf
Pg_S0252.29	Pg_scaffold0252	1018664	1018764	0	0	0.831818	9.04914e-07		Pg_S1161.1	Pg_scaffold1161	263438	263538	Inf	0.774194	0	0.00224311		Pg_S1757.7	Pg_scaffold1757	518733	518833	58.9655	0.947232	0.0166667	3.16346e-10		Pg_S0822.4	Pg_scaffold0822	47388	47488	Inf	0.57377	0	6.06508e-07		Pg_S0395.3	Pg_scaffold0395	687620	687720	0	0	0.644678	6.41918e-08		Pg_S0252.26	Pg_scaffold0252	980200	980300	0.206874
Pg_S3387.3	Pg_scaffold3387	141653	141753	0	0	0.875	1.17868e-05		Pg_S1671.26	Pg_scaffold1671	293522	293622	0	0	0.54902	3.20405e-05		Pg_S1757.7	Pg_scaffold1757	518833	518933	Inf	0.900763	0	0.000638297		Pg_S2827.2	Pg_scaffold2827	197500	197600	0.226295	0.196429	0.878788	0.00474835		Pg_S5218.10	Pg_scaffold5218	147991	148091	0	0	0.804348	2.77995e-05		Pg_S0252.26	Pg_scaffold0252	980700	980800	0
Pg_S3915.1	Pg_scaffold3915	129130	129230	2.46078	0.972805	0.437646	0.00197917		Pg_S1671.26	Pg_scaffold1671	293622	293722	0.0151009	0.0131579	0.796027	4.39292e-09		Pg_S1757.7	Pg_scaffold1757	518933	519033	Inf	0.951717	0	8.42168e-11		Pg_S1668.6	Pg_scaffold1668	447476	447576	0	0	0.666667	0.00190311		Pg_S5218.10	Pg_scaffold5218	148191	148291	0	0	0.872093	0.000130054		Pg_S0252.28	Pg_scaffold0252	1015704	1015804	12.2885
Pg_S3915.4	Pg_scaffold3915	206075	206175	0	0	0.621018	3.31306e-06		Pg_S1671.27	Pg_scaffold1671	297657	297757	0	0	0.923077	0.00013899		Pg_S5075.9	Pg_scaffold5075	161564	161664	Inf	0.845411	0	2.71968e-08		Pg_S1668.6	Pg_scaffold1668	447576	447676	0	0	0.769231	1.98497e-06		Pg_S5218.10	Pg_scaffold5218	148291	148391	0	0	0.980769	2.30047e-08		Pg_S0252.39	Pg_scaffold0252	1166008	1166108	Inf
Pg_S3333.1	Pg_scaffold3333	10076	10176	5.86004	0.959778	0.170186	4.79291e-09		Pg_S1671.29	Pg_scaffold1671	308644	308744	Inf	0.773923	0	0.00021481		Pg_S5075.9	Pg_scaffold5075	161664	161764	Inf	0.947368	0	3.88235e-05		Pg_S1668.6	Pg_scaffold1668	447676	447776	0	0	0.91954	1.87714e-08		Pg_S4793.1	Pg_scaffold4793	3644	3744	15.3395	0.814433	0.0526316	0.00786023		Pg_S3387.2	Pg_scaffold3387	78128	78228	Inf
Pg_S2634.2	Pg_scaffold2634	43672	43772	3.56546	1	0.278481	0.00310271		Pg_S1671.31	Pg_scaffold1671	324364	324464	Inf	0.909091	0	0.00901259		Pg_S4187.5	Pg_scaffold4187	188175	188275	0.0775008	0.04296	0.558794	9.09411e-09		Pg_S1668.6	Pg_scaffold1668	447776	447876	0	0	0.863636	5.70636e-06		Pg_S4793.1	Pg_scaffold4793	3744	3844	40.829	0.69693	0.0175439	5.97468e-07		Pg_S3387.2	Pg_scaffold3387	79328	79428	Inf
Pg_S2634.2	Pg_scaffold2634	45572	45672	10.4119	0.97619	0.0923077	2.38437e-06		Pg_S1671.41	Pg_scaffold1671	469846	469946	0.172353	0.146429	0.842898	0.000424505		Pg_S4187.5	Pg_scaffold4187	192775	192875	3.88031	0.938713	0.247807	0.00408165		Pg_S3437.1	Pg_scaffold3437	88736	88836	0.0719697	0.0434783	0.578947	0.00228318		Pg_S4793.2	Pg_scaffold4793	6505	6605	Inf	0.661566	0	2.33888e-05		Pg_S3333.2	Pg_scaffold3333	231856	231956	Inf
Pg_S2634.2	Pg_scaffold2634	47072	47172	16.4793	0.96	0.0566038	2.26416e-05		Pg_S5890.2	Pg_scaffold5890	29901	30001	Inf	0.945455	0	0.00221329		Pg_S4975.1	Pg_scaffold4975	16414	16514	0.0338723	0.0330189	1	1.04304e-11		Pg_S7213.1	Pg_scaffold7213	32274	32374	0.0958967	0.0766875	0.794918	9.30888e-16		Pg_S4793.10	Pg_scaffold4793	146528	146628	Inf	0.977273	0	3.12881e-06		Pg_S3333.2	Pg_scaffold3333	231956	232056	Inf
Pg_S2634.2	Pg_scaffold2634	48572	48672	Inf	0.916667	0	6.88588e-08		Pg_S1861.3	Pg_scaffold1861	447698	447798	8.0629	0.977273	0.121324	0.00241531		Pg_S4975.1	Pg_scaffold4975	16514	16614	0.0195918	0.0188746	0.963624	4.06956e-60		Pg_S7213.1	Pg_scaffold7213	32374	32474	0.0778864	0.0727679	0.935417	6.31149e-07		Pg_S4793.11	Pg_scaffold4793	153413	153513	38.9687	0.968546	0.0238456	1.02742e-18		Pg_S2634.2	Pg_scaffold2634	43672	43772	0.288776
Pg_S2634.7	Pg_scaffold2634	151842	151942	0	0	0.586536	1.03031e-08		Pg_S6579.4	Pg_scaffold6579	58976	59076	0	0	0.876023	3.30749e-09		Pg_S4975.1	Pg_scaffold4975	16714	16814	0.0849183	0.0803571	0.964286	1.79468e-07		Pg_S0025.3	Pg_scaffold0025	1590296	1590396	4.94657	0.989362	0.2	0.00896744		Pg_S4793.11	Pg_scaffold4793	154013	154113	21.9241	1	0.0444444	3.85894e-06		Pg_S2634.6	Pg_scaffold2634	125256	125356	Inf
Pg_S2634.7	Pg_scaffold2634	172342	172442	0.0401661	0.0384615	0.923763	0.000756444		Pg_S6579.4	Pg_scaffold6579	59076	59176	0	0	1	8.29935e-05		Pg_S4975.1	Pg_scaffold4975	17214	17314	2.08807	0.973765	0.466524	0.00234823		Pg_S6064.3	Pg_scaffold6064	28448	28548	6.64464	0.958333	0.142857	0.00246664		Pg_S4793.11	Pg_scaffold4793	154113	154213	4.15106	0.980921	0.24982	1.86795e-10		Pg_S2634.6	Pg_scaffold2634	126056	126156	Inf
Pg_S2634.9	Pg_scaffold2634	246408	246508	4.41221	0.955556	0.214286	0.00953016		Pg_S6579.4	Pg_scaffold6579	59176	59276	0	0	0.929076	2.73968e-23		Pg_S4975.6	Pg_scaffold4975	93380	93480	0	0	0.962963	0.000477922		Pg_S1764.1	Pg_scaffold1764	200708	200808	0.0642678	0.0526316	0.837838	0.00897719		Pg_S3420.3	Pg_scaffold3420	94589	94689	39.0352	0.797308	0.0196078	2.27691e-06		Pg_S2634.6	Pg_scaffold2634	126156	126256	27.8715
Pg_S2634.9	Pg_scaffold2634	246508	246608	4.33327	0.974786	0.224211	5.82795e-08		Pg_S2674.3	Pg_scaffold2674	126376	126476	0.0465234	0.0454545	1	0.00290047		Pg_S0822.1	Pg_scaffold0822	12228	12328	3.32255	0.742708	0.222129	0.00884858		Pg_S3056.1	Pg_scaffold3056	74248	74348	Inf	0.941144	0	5.99071e-16		Pg_S2751.1	Pg_scaffold2751	180834	180934	Inf	0.853659	0	4.53388e-05		Pg_S2634.6	Pg_scaffold2634	126256	126356	14.7922
Pg_S2634.9	Pg_scaffold2634	246608	246708	5.38676	0.965517	0.176471	0.00513627		Pg_S0328.6	Pg_scaffold0328	697059	697159	Inf	0.945946	0	0.00361534		Pg_S0822.4	Pg_scaffold0822	47388	47488	0.0276848	0.0204082	0.743119	2.90076e-07		Pg_S3056.1	Pg_scaffold3056	74348	74448	Inf	0.934727	0	1.73414e-17		Pg_S1671.3	Pg_scaffold1671	22160	22260	77.488	0.527027	0.00694444	9.77119e-11		Pg_S2634.6	Pg_scaffold2634	126456	126556	10.6135
Pg_S7495.2	Pg_scaffold7495	25396	25496	3.85842	0.804348	0.209302	0.00426547		Pg_S0328.11	Pg_scaffold0328	1086856	1086956	0.0126012	0.0111111	0.95979	2.94043e-11		Pg_S0822.4	Pg_scaffold0822	47488	47588	0	0	0.544129	2.29138e-07		Pg_S3056.1	Pg_scaffold3056	74448	74548	Inf	0.933164	0	2.80476e-22		Pg_S1671.38	Pg_scaffold1671	451662	451762	15.9157	0.738562	0.0483871	6.13439e-05		Pg_S2634.6	Pg_scaffold2634	126556	126656	8.79267
Pg_S6602.2	Pg_scaffold6602	21142	21242	4.17633	1	0.266667	0.000116674		Pg_S0328.11	Pg_scaffold0328	1086956	1087056	0	0	0.673469	0.000590247		Pg_S0822.15	Pg_scaffold0822	640454	640554	0	0	0.973684	0.000120468		Pg_S3056.1	Pg_scaffold3056	74548	74648	Inf	0.93424	0	2.80919e-08		Pg_S0260.3	Pg_scaffold0260	282633	282733	Inf	0.916667	0	1.53324e-05		Pg_S2634.6	Pg_scaffold2634	126656	126756	14.5571
Pg_S6602.3	Pg_scaffold6602	86500	86600	0.0942077	0.0613108	0.81079	1.37711e-07		Pg_S0328.11	Pg_scaffold0328	1087156	1087256	0.0198924	0.0185759	0.905308	1.29803e-13		Pg_S0491.6	Pg_scaffold0491	454605	454705	Inf	0.914286	0	6.1625e-14		Pg_S3056.1	Pg_scaffold3056	74648	74748	Inf	0.95331	0	5.63377e-13		Pg_S0260.4	Pg_scaffold0260	681115	681215	10.3788	0.958333	0.0909091	0.000371666		Pg_S2634.6	Pg_scaffold2634	126756	126856	Inf
Pg_S6602.3	Pg_scaffold6602	86600	86700	0.0553063	0.0508475	0.928571	1.7704e-08		Pg_S0328.11	Pg_scaffold0328	1087256	1087356	0.0281312	0.0227273	0.874057	1.7016e-09		Pg_S0491.16	Pg_scaffold0491	922416	922516	Inf	0.780488	0	0.000304635		Pg_S3056.1	Pg_scaffold3056	74748	74848	56.0087	0.943089	0.0166667	6.84776e-09		Pg_S0260.4	Pg_scaffold0260	681215	681315	Inf	0.923077	0	1.41343e-05		Pg_S2634.6	Pg_scaffold2634	127056	127156	13.1465
Pg_S6602.3	Pg_scaffold6602	86700	86800	0.0540172	0.0338983	0.633333	2.24569e-06		Pg_S4110.9	Pg_scaffold4110	225896	225996	0	0	0.7	0.000210846		Pg_S0491.16	Pg_scaffold0491	922716	922816	15.026	0.818182	0.0526316	0.00241452		Pg_S2232.2	Pg_scaffold2232	81724	81824	Inf	1	0	9.84812e-08		Pg_S1861.2	Pg_scaffold1861	349193	349293	Inf	0.948276	0	0.000164178		Pg_S2634.6	Pg_scaffold2634	127356	127456	7.03219
Pg_S2826.3	Pg_scaffold2826	68089	68189	6.18768	1	0.15873	0.00196927		Pg_S4110.9	Pg_scaffold4110	225996	226096	0.0141348	0.0119048	0.927249	2.37002e-10		Pg_S2827.2	Pg_scaffold2827	196800	196900	0	0	0.966102	0.000262945		Pg_S2932.2	Pg_scaffold2932	11622	11722	Inf	0.583333	0	0.00103724		Pg_S2674.3	Pg_scaffold2674	116176	116276	Inf	1	0	0.00240966		Pg_S2634.6	Pg_scaffold2634	127456	127556	5.7784
Pg_S2826.14	Pg_scaffold2826	162732	162832	4.29075	1	0.230769	0.0022677		Pg_S4365.3	Pg_scaffold4365	77177	77277	Inf	0.5625	0	0.00455222		Pg_S2827.2	Pg_scaffold2827	196900	197000	0	0	0.659341	1.39031e-05		Pg_S0428.9	Pg_scaffold0428	357844	357944	Inf	0.938333	0	2.44392e-05		Pg_S2674.3	Pg_scaffold2674	116576	116676	Inf	0.808511	0	1.54346e-05		Pg_S2634.7	Pg_scaffold2634	149642	149742	13.9863
Pg_S2826.16	Pg_scaffold2826	202242	202342	0.0211316	0.0119048	0.558102	1.41515e-06		Pg_S7626.1	Pg_scaffold7626	51475	51575	0	0	1	0.000105112		Pg_S2827.2	Pg_scaffold2827	197200	197300	Inf	0.888889	0	2.73619e-05		Pg_S0428.22	Pg_scaffold0428	677398	677498	Inf	0.615385	0	0.00850096		Pg_S2674.9	Pg_scaffold2674	246900	247000	7.61765	0.95	0.121212	0.00713457		Pg_S2634.7	Pg_scaffold2634	149742	149842	53.3993
Pg_S2826.16	Pg_scaffold2826	202342	202442	0.118518	0.0896164	0.761069	7.37209e-05		Pg_S1672.1	Pg_scaffold1672	161818	161918	0.0538846	0.05	0.933824	0.00282855		Pg_S2827.2	Pg_scaffold2827	197500	197600	Inf	0.884615	0	0.000249135		Pg_S0428.28	Pg_scaffold0428	790174	790274	Inf	0.736842	0	0.00185342		Pg_S4110.5	Pg_scaffold4110	93819	93919	27.6591	0.975	0.0344828	0.000121045		Pg_S2634.7	Pg_scaffold2634	149842	149942	9.81859
Pg_S1757.1	Pg_scaffold1757	32402	32502	Inf	1	0	7.13403e-05		Pg_S1672.1	Pg_scaffold1672	162118	162218	0.118041	0.0931677	0.758826	0.000383991		Pg_S2827.6	Pg_scaffold2827	321518	321618	0.052721	0.0483871	0.893647	6.02766e-09		Pg_S0428.39	Pg_scaffold0428	992402	992502	0.155676	0.152415	0.980392	1.94156e-05		Pg_S1672.1	Pg_scaffold1672	161918	162018	4.56043	0.893485	0.20098	4.0425e-06		Pg_S2634.7	Pg_scaffold2634	149942	150042	3.50327
Pg_S1757.4	Pg_scaffold1757	215522	215622	2.40179	0.958293	0.449328	0.0022017		Pg_S1672.1	Pg_scaffold1672	166018	166118	0.201989	0.158088	0.817016	6.19304e-05		Pg_S3437.1	Pg_scaffold3437	88136	88236	0.0399945	0.025059	0.56378	7.38878e-11		Pg_S0428.39	Pg_scaffold0428	999602	999702	Inf	0.95	0	0.00066781		Pg_S1672.1	Pg_scaffold1672	162118	162218	15.3789	0.735043	0.047619	0.00382645		Pg_S2634.7	Pg_scaffold2634	150042	150142	4.29242
Pg_S1757.4	Pg_scaffold1757	215722	215822	0	0	0.93617	0.000953143		Pg_S1672.1	Pg_scaffold1672	170018	170118	2.58736	0.936758	0.359643	5.14109e-07		Pg_S3437.1	Pg_scaffold3437	88236	88336	0.0494244	0.0139665	0.543553	8.4213e-14		Pg_S0395.3	Pg_scaffold0395	687620	687720	0.164003	0.10306	0.644678	0.00205165		Pg_S1672.1	Pg_scaffold1672	163918	164018	Inf	0.880357	0	3.48285e-09		Pg_S2634.7	Pg_scaffold2634	150142	150242	7.24439
Pg_S1757.4	Pg_scaffold1757	215922	216022	0	0	0.925926	0.00232224		Pg_S2199.6	Pg_scaffold2199	180200	180300	0	0	1	0.00177923		Pg_S4048.8	Pg_scaffold4048	122703	122803	0.162486	0.148148	0.92	0.0089965		Pg_S0395.7	Pg_scaffold0395	823510	823610	Inf	0.916667	0	0.000394614		Pg_S1672.1	Pg_scaffold1672	164018	164118	74.2095	0.896603	0.0128205	2.6774e-14		Pg_S2634.7	Pg_scaffold2634	150342	150442	55.9872
Pg_S5075.5	Pg_scaffold5075	127330	127430	37.1295	0.8	0.0204082	0.000310962		Pg_S1763.11	Pg_scaffold1763	254456	254556	17.3811	0.928571	0.0526316	0.00780838		Pg_S4048.12	Pg_scaffold4048	154876	154976	0.0551547	0.05	0.921569	0.00551418		Pg_S0395.14	Pg_scaffold0395	968426	968526	3.27196	0.747708	0.237014	1.82506e-06		Pg_S1672.1	Pg_scaffold1672	164118	164218	Inf	0.947115	0	0.000522215		Pg_S2634.7	Pg_scaffold2634	150442	150542	73.3807
Pg_S1991.3	Pg_scaffold1991	304594	304694	8.86544	0.977273	0.111111	0.00231965		Pg_S1763.14	Pg_scaffold1763	369958	370058	0.115759	0.0961538	0.726295	0.000829109		Pg_S5783.1	Pg_scaffold5783	97232	97332	10.1808	0.752101	0.0767857	2.8274e-05		Pg_S1200.10	Pg_scaffold1200	167335	167435	Inf	0.898063	0	2.46122e-14		Pg_S1672.1	Pg_scaffold1672	165218	165318	0.053297	0.0288248	0.548387	1.19213e-09		Pg_S2634.7	Pg_scaffold2634	150542	150642	22.3312
Pg_S4187.5	Pg_scaffold4187	188175	188275	0.0186422	0.0104167	0.558794	5.92062e-09		Pg_S0258.8	Pg_scaffold0258	1263906	1264006	Inf	0.944444	0	0.00290892		Pg_S3056.5	Pg_scaffold3056	180903	181003	0.0731721	0.0652174	0.670833	3.15141e-05		Pg_S1200.10	Pg_scaffold1200	167435	167535	74.7798	0.727383	0.0115209	1.93959e-44		Pg_S5541.13	Pg_scaffold5541	121314	121414	0.320601	0.305058	0.972729	0.000222021		Pg_S2826.16	Pg_scaffold2826	203142	203242	15.9643
Pg_S4975.1	Pg_scaffold4975	17214	17314	2.23763	0.946581	0.422863	0.00206092		Pg_S3376.4	Pg_scaffold3376	124368	124468	4.15404	0.9375	0.227208	0.00678931		Pg_S3056.5	Pg_scaffold3056	181003	181103	0.0854248	0.0557143	0.689709	8.8767e-06		Pg_S1200.10	Pg_scaffold1200	167535	167635	69.8887	0.684014	0.00997426	1.68479e-147		Pg_S5902.2	Pg_scaffold5902	38580	38680	0.0249446	0.0238095	0.938673	3.22072e-06		Pg_S2826.16	Pg_scaffold2826	203242	203342	13.9058
Pg_S4975.1	Pg_scaffold4975	17314	17414	4.25081	0.955166	0.221787	3.09141e-08		Pg_S3376.4	Pg_scaffold3376	124468	124568	6.95383	0.818182	0.116279	0.00116577		Pg_S3056.6	Pg_scaffold3056	203241	203341	2.4916	0.944944	0.387301	0.000369821		Pg_S1200.14	Pg_scaffold1200	307011	307111	Inf	0.927273	0	6.95038e-06		Pg_S5902.2	Pg_scaffold5902	38680	38780	0.0437719	0.0416667	0.920833	9.90051e-06		Pg_S2826.16	Pg_scaffold2826	203342	203442	20.7175
Pg_S8106.3	Pg_scaffold8106	20636	20736	Inf	0.961538	0	0.000899327		Pg_S1939.4	Pg_scaffold1939	67637	67737	0.299824	0.321245	0.958333	0.0070367		Pg_S2232.3	Pg_scaffold2232	84062	84162	Inf	0.627193	0	4.79612e-07		Pg_S5218.1	Pg_scaffold5218	80527	80627	Inf	0.923077	0	0.00027435		Pg_S2199.4	Pg_scaffold2199	168056	168156	Inf	0.955556	0	0.00089401		Pg_S2826.22	Pg_scaffold2826	265976	266076	Inf
Pg_S8106.3	Pg_scaffold8106	20736	20836	Inf	0.983607	0	8.26721e-05		Pg_S1939.32	Pg_scaffold1939	380627	380727	0.0599818	0.05	0.831197	0.000963693		Pg_S2932.17	Pg_scaffold2932	208987	209087	0.0201526	0.0175439	0.958438	6.83574e-08		Pg_S5218.2	Pg_scaffold5218	92371	92471	Inf	0.947368	0	0.00144384		Pg_S0258.8	Pg_scaffold0258	1268706	1268806	10.1919	0.949875	0.0934783	8.03915e-05		Pg_S2826.22	Pg_scaffold2826	266776	266876	Inf
Pg_S8106.3	Pg_scaffold8106	20836	20936	Inf	0.966667	0	7.12434e-14		Pg_S4184.1	Pg_scaffold4184	20882	20982	0	0	0.523889	6.12734e-07		Pg_S2932.17	Pg_scaffold2932	214087	214187	0.0450629	0.0416667	0.9375	0.000613505		Pg_S5218.7	Pg_scaffold5218	126512	126612	Inf	0.736842	0	0.00492224		Pg_S0980.5	Pg_scaffold0980	452150	452250	0	0	0.630994	0.000119912		Pg_S6264.1	Pg_scaffold6264	34263	34363	39.4836
Pg_S8106.3	Pg_scaffold8106	20936	21036	15.6626	0.95335	0.0611449	9.02207e-26		Pg_S4184.16	Pg_scaffold4184	167529	167629	Inf	0.934783	0	0.00235424		Pg_S0428.4	Pg_scaffold0428	187167	187267	0	0	0.618182	0.000607762		Pg_S5218.10	Pg_scaffold5218	147991	148091	0	0	0.804348	5.69011e-05		Pg_S1939.4	Pg_scaffold1939	67437	67537	Inf	0.941176	0	0.000978871		Pg_S6264.1	Pg_scaffold6264	34463	34563	6.34016
Pg_S8106.3	Pg_scaffold8106	21336	21436	Inf	0.94186	0	2.00884e-15		Pg_S4184.16	Pg_scaffold4184	167629	167729	8.32499	0.904202	0.12605	1.07955e-06		Pg_S0428.5	Pg_scaffold0428	203654	203754	5.5792	0.95122	0.168675	7.77906e-05		Pg_S5218.10	Pg_scaffold5218	148191	148291	0	0	0.872093	0.000126915		Pg_S1939.5	Pg_scaffold1939	76488	76588	Inf	0.789474	0	0.00583217		Pg_S4187.5	Pg_scaffold4187	188475	188575	Inf
Pg_S8106.3	Pg_scaffold8106	21436	21536	179.696	0.967733	0.00423729	2.87793e-24		Pg_S6761.1	Pg_scaffold6761	16782	16882	0	0	0.93984	2.2995e-06		Pg_S0428.5	Pg_scaffold0428	231054	231154	0	0	0.934426	0.00566051		Pg_S5218.10	Pg_scaffold5218	148291	148391	0	0	0.980769	1.73505e-06		Pg_S1939.32	Pg_scaffold1939	380627	380727	41.3055	0.831197	0.0181818	3.80457e-10		Pg_S4187.5	Pg_scaffold4187	191175	191275	0.239305
Pg_S8106.3	Pg_scaffold8106	21536	21636	Inf	0.979586	0	5.87033e-10		Pg_S6761.1	Pg_scaffold6761	16882	16982	0	0	0.946909	1.35285e-10		Pg_S0428.13	Pg_scaffold0428	455742	455842	Inf	0.599802	0	4.12707e-07		Pg_S4793.10	Pg_scaffold4793	146528	146628	Inf	1	0	8.18708e-07		Pg_S1939.32	Pg_scaffold1939	380727	380827	8.86197	0.741319	0.0861494	5.45563e-14		Pg_S4187.5	Pg_scaffold4187	206375	206475	0.391431
Pg_S5521.2	Pg_scaffold5521	76391	76491	0	0	0.971347	2.04838e-15		Pg_S6761.4	Pg_scaffold6761	63347	63447	Inf	0.976744	0	0.000319893		Pg_S0428.22	Pg_scaffold0428	674798	674898	Inf	0.553442	0	9.5007e-10		Pg_S4793.11	Pg_scaffold4793	153413	153513	33.8336	0.989534	0.0286147	2.93448e-16		Pg_S3604.6	Pg_scaffold3604	165936	166036	0.208445	0.196078	0.956522	0.00895749		Pg_S4187.5	Pg_scaffold4187	209375	209475	0.0979464
Pg_S7062.9	Pg_scaffold7062	42832	42932	0.0204341	0.015625	0.769032	2.62865e-13		Pg_S5714.4	Pg_scaffold5714	44624	44724	0	0	1	8.15475e-07		Pg_S0428.22	Pg_scaffold0428	674898	674998	Inf	1	0	0.000100085		Pg_S4793.11	Pg_scaffold4793	154013	154113	20.2259	0.918919	0.0444444	6.04993e-06		Pg_S4184.2	Pg_scaffold4184	35556	35656	Inf	0.956522	0	1.71362e-07		Pg_S4187.5	Pg_scaffold4187	209675	209775	0
Pg_S0822.9	Pg_scaffold0822	91328	91428	0.0826873	0.0818151	0.817596	3.41779e-13		Pg_S5714.4	Pg_scaffold5714	44724	44824	0	0	0.8575	2.59215e-06		Pg_S0428.27	Pg_scaffold0428	779804	779904	0.101911	0.0689655	0.683544	0.00520835		Pg_S4793.11	Pg_scaffold4793	154113	154213	4.50133	0.950855	0.221595	4.3088e-15		Pg_S4184.4	Pg_scaffold4184	67422	67522	2.61643	0.947368	0.36129	0.00534423		Pg_S4975.1	Pg_scaffold4975	17314	17414	0.197739
Pg_S0491.6	Pg_scaffold0491	454605	454705	Inf	0.882353	0	1.96485e-13		Pg_S0199.14	Pg_scaffold0199	573674	573774	0	0	0.939394	0.000121551		Pg_S0428.28	Pg_scaffold0428	792374	792474	3.75491	0.94678	0.251812	0.00221928		Pg_S3420.2	Pg_scaffold3420	76903	77003	0	0	0.956989	0.00047333		Pg_S6761.4	Pg_scaffold6761	66247	66347	Inf	0.935484	0	7.86782e-07		Pg_S4975.1	Pg_scaffold4975	17414	17514	0.204173
Pg_S2827.2	Pg_scaffold2827	196700	196800	0.149272	0.103478	0.743243	0.00283481		Pg_S0199.14	Pg_scaffold0199	573774	573874	0	0	0.943151	1.32386e-11		Pg_S5218.7	Pg_scaffold5218	123112	123212	0.185268	0.160819	0.8625	0.0090177		Pg_S3420.3	Pg_scaffold3420	94589	94689	67.0937	0.969055	0.0147059	6.06535e-11		Pg_S6761.4	Pg_scaffold6761	66347	66447	Inf	0.925272	0	2.46664e-08		Pg_S4975.2	Pg_scaffold4975	28816	28916	Inf
Pg_S2827.2	Pg_scaffold2827	196800	196900	0	0	0.966102	6.61229e-08		Pg_S0199.14	Pg_scaffold0199	573874	573974	0	0	0.969697	0.000891819		Pg_S5219.10	Pg_scaffold5219	153505	153605	Inf	0.941176	0	5.97445e-05		Pg_S5219.2	Pg_scaffold5219	16356	16456	Inf	0.857143	0	0.00800157		Pg_S6761.4	Pg_scaffold6761	66447	66547	Inf	0.928571	0	0.0030438		Pg_S4975.2	Pg_scaffold4975	31016	31116	5.63789
Pg_S2827.6	Pg_scaffold2827	321518	321618	0.0446161	0.0394737	0.893647	2.70116e-11		Pg_S0199.14	Pg_scaffold0199	573974	574074	0	0	0.905311	4.27799e-14		Pg_S1076.6	Pg_scaffold1076	358902	359002	0	0	0.621935	4.07705e-05		Pg_S5219.2	Pg_scaffold5219	16456	16556	Inf	1	0	0.00169749		Pg_S5714.4	Pg_scaffold5714	44124	44224	Inf	0.954545	0	0.000428809		Pg_S7062.1	Pg_scaffold7062	11623	11723	Inf
Pg_S2827.6	Pg_scaffold2827	321618	321718	0.077781	0.0833401	0.942323	6.80676e-18		Pg_S0199.14	Pg_scaffold0199	574074	574174	0.203687	0.218182	0.958604	2.44405e-10		Pg_S6019.2	Pg_scaffold6019	80726	80826	9.65715	0.583333	0.061739	6.52637e-07		Pg_S5219.4	Pg_scaffold5219	58166	58266	Inf	1	0	0.00181588		Pg_S5714.4	Pg_scaffold5714	44224	44324	Inf	0.903922	0	6.93471e-05		Pg_S0822.4	Pg_scaffold0822	47388	47488	Inf
Pg_S1668.7	Pg_scaffold1668	463513	463613	0.123587	0.0801587	0.643297	0.00024394		Pg_S0199.17	Pg_scaffold0199	756086	756186	0.286824	0.279462	0.975446	0.000105855		Pg_S1671.3	Pg_scaffold1671	22160	22260	6.5647	0.621622	0.0933333	0.00113678		Pg_S5219.4	Pg_scaffold5219	58266	58366	Inf	0.962848	0	3.12823e-07		Pg_S5714.4	Pg_scaffold5714	44424	44524	Inf	0.888889	0	0.000379069		Pg_S0822.4	Pg_scaffold0822	47488	47588	Inf
Pg_S3437.1	Pg_scaffold3437	88736	88836	0.0663885	0.0632945	0.914597	1.95377e-14		Pg_S0199.23	Pg_scaffold0199	999920	1000020	Inf	0.927273	0	3.56291e-07		Pg_S1671.8	Pg_scaffold1671	68748	68848	3.54372	0.897959	0.251969	0.000498571		Pg_S1161.1	Pg_scaffold1161	263438	263538	Inf	0.774194	0	0.0016572		Pg_S3321.7	Pg_scaffold3321	156361	156461	Inf	0.974684	0	2.71954e-12		Pg_S0822.7	Pg_scaffold0822	77290	77390	0
Pg_S0025.2	Pg_scaffold0025	1533254	1533354	0	0	1	3.95884e-11		Pg_S1212.1	Pg_scaffold1212	25371	25471	119.518	0.932335	0.00724638	6.6128e-18		Pg_S1671.16	Pg_scaffold1671	200930	201030	Inf	0.9	0	0.000326968		Pg_S6247.1	Pg_scaffold6247	22774	22874	0	0	0.562436	4.81504e-13		Pg_S3321.10	Pg_scaffold3321	205510	205610	Inf	1	0	2.84903e-06		Pg_S0822.15	Pg_scaffold0822	641354	641454	Inf
Pg_S6064.3	Pg_scaffold6064	23448	23548	0.21743	0.201058	0.904762	0.00503987		Pg_S1212.1	Pg_scaffold1212	25471	25571	Inf	0.854167	0	3.98612e-11		Pg_S1671.16	Pg_scaffold1671	201130	201230	Inf	0.695652	0	0.000973283		Pg_S2751.1	Pg_scaffold2751	180834	180934	Inf	1	0	2.01379e-05		Pg_S0199.3	Pg_scaffold0199	279628	279728	19.1573	1	0.05	0.000218015		Pg_S0822.15	Pg_scaffold0822	641654	641754	Inf
Pg_S6064.3	Pg_scaffold6064	28448	28548	3.65671	0.979167	0.274043	0.000117507		Pg_S1212.11	Pg_scaffold1212	261514	261614	72.0345	0.825	0.0116279	1.48238e-09		Pg_S1671.29	Pg_scaffold1671	308644	308744	0	0	0.775542	5.49289e-05		Pg_S1671.27	Pg_scaffold1671	300457	300557	6.5715	0.933333	0.160079	2.33494e-05		Pg_S0199.13	Pg_scaffold0199	568906	569006	4.01714	0.983333	0.245614	0.00278126		Pg_S0491.15	Pg_scaffold0491	709165	709265	Inf
Pg_S4048.6	Pg_scaffold4048	105963	106063	2.79514	0.883333	0.327694	0.000705559		Pg_S1212.11	Pg_scaffold1212	261614	261714	Inf	0.826087	0	0.000353706		Pg_S1671.33	Pg_scaffold1671	361024	361124	Inf	0.933333	0	0.000348591		Pg_S1671.34	Pg_scaffold1671	368008	368108	0	0	0.541126	1.61391e-05		Pg_S0199.13	Pg_scaffold0199	569006	569106	3.72407	1	0.265426	0.00646499		Pg_S2827.2	Pg_scaffold2827	197400	197500	0.0791053
Pg_S4048.6	Pg_scaffold4048	106263	106363	29.5301	0.808824	0.027027	1.63546e-05		Pg_S1212.11	Pg_scaffold1212	263614	263714	23.5639	0.705882	0.0285714	0.00625772		Pg_S1671.33	Pg_scaffold1671	361924	362024	Inf	0.64	0	0.00350971		Pg_S1671.43	Pg_scaffold1671	498348	498448	Inf	0.954545	0	3.19746e-05		Pg_S0199.13	Pg_scaffold0199	569206	569306	8.99886	0.923077	0.1	0.00468306		Pg_S2827.2	Pg_scaffold2827	197500	197600	0
Pg_S4048.16	Pg_scaffold4048	229621	229721	Inf	0.913793	0	0.00190175		Pg_S1212.11	Pg_scaffold1212	263714	263814	Inf	0.666667	0	0.00144826		Pg_S1671.34	Pg_scaffold1671	368008	368108	0.345749	0.318241	0.887807	0.00301186		Pg_S0260.3	Pg_scaffold0260	282633	282733	Inf	1	0	2.83856e-07		Pg_S0199.15	Pg_scaffold0199	619638	619738	Inf	0.911765	0	0.000231927		Pg_S2827.6	Pg_scaffold2827	321518	321618	Inf
Pg_S7624.1	Pg_scaffold7624	54639	54739	Inf	0.612245	0	2.43499e-07		Pg_S1212.11	Pg_scaffold1212	267914	268014	0.163193	0.152381	0.869697	0.000348633		Pg_S1671.35	Pg_scaffold1671	376552	376652	4.79924	0.984127	0.203704	3.3019e-06		Pg_S0260.4	Pg_scaffold0260	681115	681215	10.4992	0.966667	0.0909091	0.000148779		Pg_S0199.15	Pg_scaffold0199	621138	621238	0.0594202	0.0357143	0.671014	0.000213311		Pg_S2827.6	Pg_scaffold2827	321618	321718	Inf
Pg_S7624.1	Pg_scaffold7624	54739	54839	Inf	0.659091	0	4.05493e-06		Pg_S1212.23	Pg_scaffold1212	407550	407650	0.0698784	0.0417391	0.598182	0.00330697		Pg_S1671.38	Pg_scaffold1671	451662	451762	Inf	0.8	0	0.00452459		Pg_S0260.4	Pg_scaffold0260	681215	681315	Inf	0.984848	0	1.49943e-07		Pg_S0199.15	Pg_scaffold0199	626738	626838	4.61565	0.916667	0.196721	0.000742461		Pg_S2827.6	Pg_scaffold2827	321818	321918	15.4109
Pg_S5783.1	Pg_scaffold5783	97232	97332	12.9455	0.964052	0.0767857	4.0781e-08		Pg_S1212.23	Pg_scaffold1212	407650	407750	0	0	0.692308	0.00112846		Pg_S1671.43	Pg_scaffold1671	499748	499848	125.347	0.957672	0.00515464	2.02485e-16		Pg_S0260.4	Pg_scaffold0260	681315	681415	Inf	0.947368	0	0.00146377		Pg_S0199.15	Pg_scaffold0199	630138	630238	Inf	0.957143	0	6.60289e-07		Pg_S2827.6	Pg_scaffold2827	321918	322018	Inf
Pg_S3056.1	Pg_scaffold3056	74648	74748	Inf	0.962648	0	1.46522e-23		Pg_S1212.27	Pg_scaffold1212	442389	442489	Inf	0.586147	0	0.00111531		Pg_S6343.1	Pg_scaffold6343	12158	12258	0	0	0.965217	0.00304771		Pg_S1861.2	Pg_scaffold1861	349193	349293	Inf	0.932203	0	0.000170812		Pg_S0199.22	Pg_scaffold0199	960425	960525	31.9988	0.92	0.0277778	6.2911e-05		Pg_S1668.4	Pg_scaffold1668	399537	399637	Inf
Pg_S3056.1	Pg_scaffold3056	74748	74848	137.862	0.920732	0.00694444	2.96266e-20		Pg_S0635.1	Pg_scaffold0635	9968	10068	0.0719291	0.0434783	0.545293	2.59725e-06		Pg_S6343.2	Pg_scaffold6343	79482	79582	81.2015	0.968965	0.011988	4.72494e-24		Pg_S1861.4	Pg_scaffold1861	461629	461729	4.85729	0.803571	0.163934	0.000659698		Pg_S2459.3	Pg_scaffold2459	313376	313476	Inf	0.95	0	0.00319143		Pg_S1668.6	Pg_scaffold1668	447476	447576	0.0827987
Pg_S3056.5	Pg_scaffold3056	180903	181003	0.0437202	0.0316279	0.670833	1.59871e-06		Pg_S0635.24	Pg_scaffold0635	827538	827638	8.88665	0.857143	0.0954064	4.73678e-06		Pg_S6343.2	Pg_scaffold6343	79682	79782	46.1555	0.979643	0.0177632	2.90467e-20		Pg_S2674.9	Pg_scaffold2674	246900	247000	7.20868	0.892857	0.121212	0.00452866		Pg_S6912.3	Pg_scaffold6912	51241	51341	4.57138	0.948052	0.205882	0.00537375		Pg_S1668.6	Pg_scaffold1668	447576	447676	0.0467691
Pg_S3056.5	Pg_scaffold3056	181003	181103	0.0183454	0.02	0.689709	2.24619e-08		Pg_S0635.25	Pg_scaffold0635	832350	832450	4.00375	0.965789	0.241222	9.40791e-10		Pg_S0260.6	Pg_scaffold0260	1063198	1063298	57.3827	0.867788	0.0192308	1.95187e-07		Pg_S4110.5	Pg_scaffold4110	93819	93919	27.2906	0.967742	0.0344828	0.000143634		Pg_S1212.5	Pg_scaffold1212	93834	93934	0.117985	0.08	0.695652	0.00388912		Pg_S1668.6	Pg_scaffold1668	447676	447776	0
Pg_S3056.6	Pg_scaffold3056	202541	202641	0.146239	0.133333	0.790989	5.111e-05		Pg_S0635.25	Pg_scaffold0635	832450	832550	2.92469	0.954545	0.335802	0.00351435		Pg_S0260.6	Pg_scaffold0260	1063298	1063398	Inf	0.789474	0	1.77593e-15		Pg_S1829.1	Pg_scaffold1829	399055	399155	4.32167	0.942742	0.1875	0.00775719		Pg_S1212.27	Pg_scaffold1212	442189	442289	0	0	0.918033	5.14003e-09		Pg_S1668.6	Pg_scaffold1668	447776	447876	0
Pg_S2932.2	Pg_scaffold2932	11822	11922	4.03444	0.893116	0.221429	0.00277571		Pg_S1511.4	Pg_scaffold1511	534964	535064	Inf	0.55102	0	4.19826e-07		Pg_S0328.6	Pg_scaffold0328	697059	697159	0	0	0.955556	0.00156871		Pg_S1829.1	Pg_scaffold1829	399255	399355	Inf	1	0	0.00229294		Pg_S1212.27	Pg_scaffold1212	442289	442389	0	0	0.906542	1.14212e-06		Pg_S3437.1	Pg_scaffold3437	88136	88236	13.3182
Pg_S2932.17	Pg_scaffold2932	208887	208987	0.113327	0.125	0.952143	0.000542081		Pg_S1511.4	Pg_scaffold1511	535464	535564	Inf	0.864865	0	0.00766906		Pg_S4365.3	Pg_scaffold4365	77377	77477	9.2608	0.567766	0.0645963	0.000106783		Pg_S7626.1	Pg_scaffold7626	51475	51575	0	0	0.974359	3.06309e-05		Pg_S1212.27	Pg_scaffold1212	442389	442489	0	0	0.945545	5.41388e-07		Pg_S7213.1	Pg_scaffold7213	32274	32374	0.237391
Pg_S2932.17	Pg_scaffold2932	208987	209087	0.0141778	0.0128205	0.958438	3.51619e-11		Pg_S0067.8	Pg_scaffold0067	1135310	1135410	Inf	1	0	0.000899065		Pg_S1672.1	Pg_scaffold1672	161818	161918	Inf	0.920037	0	6.01498e-08		Pg_S1672.1	Pg_scaffold1672	163918	164018	Inf	0.684211	0	0.000158756		Pg_S0635.9	Pg_scaffold0635	578467	578567	Inf	0.914286	0	1.35981e-06		Pg_S7213.1	Pg_scaffold7213	32374	32474	0.206483
Pg_S2932.17	Pg_scaffold2932	209987	210087	0.0140703	0.0131579	0.978723	6.99092e-10		Pg_S0067.8	Pg_scaffold0067	1135410	1135510	20.2854	1	0.047619	0.00705382		Pg_S1672.1	Pg_scaffold1672	161918	162018	2.41168	0.904353	0.372682	1.48657e-05		Pg_S1672.1	Pg_scaffold1672	164018	164118	Inf	0.666667	0	0.00116011		Pg_S0635.12	Pg_scaffold0635	658281	658381	0	0	0.978723	0.000441901		Pg_S4048.16	Pg_scaffold4048	227021	227121	33.0309
Pg_S2932.17	Pg_scaffold2932	210087	210187	0.110234	0.108696	1	5.21549e-05		Pg_S3719.8	Pg_scaffold3719	105090	105190	5.48322	0.941102	0.211538	2.62198e-05		Pg_S1672.1	Pg_scaffold1672	163318	163418	2.55794	0.837093	0.326923	0.000226015		Pg_S1672.1	Pg_scaffold1672	165218	165318	0	0	0.548387	4.3916e-05		Pg_S0635.16	Pg_scaffold0635	753575	753675	Inf	0.980392	0	1.6171e-06		Pg_S5187.1	Pg_scaffold5187	32448	32548	Inf
Pg_S2932.17	Pg_scaffold2932	210387	210487	0.0383151	0.0322581	0.990385	5.28825e-07		Pg_S0340.2	Pg_scaffold0340	154012	154112	Inf	0.921053	0	0.00221159		Pg_S1672.1	Pg_scaffold1672	164918	165018	0	0	0.681818	0.000721188		Pg_S5541.13	Pg_scaffold5541	121314	121414	0	0	0.972729	7.28481e-10		Pg_S0635.22	Pg_scaffold0635	805337	805437	Inf	0.694847	0	7.95048e-18		Pg_S1764.1	Pg_scaffold1764	200808	200908	0
Pg_S2932.20	Pg_scaffold2932	227014	227114	0	0	0.630435	0.00988256		Pg_S0340.2	Pg_scaffold0340	160112	160212	Inf	0.972973	0	0.00348093		Pg_S1672.1	Pg_scaffold1672	165018	165118	0.0746837	0.0554559	0.744898	2.16835e-10		Pg_S5541.13	Pg_scaffold5541	121514	121614	0	0	0.782883	3.46995e-13		Pg_S0635.22	Pg_scaffold0635	805437	805537	Inf	0.883077	0	9.77945e-15		Pg_S1972.2	Pg_scaffold1972	14953	15053	Inf
Pg_S2932.20	Pg_scaffold2932	239214	239314	36.5389	0.896921	0.0277778	3.63062e-20		Pg_S0340.10	Pg_scaffold0340	720091	720191	2.54388	1	0.430851	0.00374246		Pg_S1672.1	Pg_scaffold1672	165218	165318	0.0451193	0.0288248	0.643564	1.42651e-26		Pg_S5902.2	Pg_scaffold5902	38680	38780	0.0273376	0.025	0.920833	4.53055e-05		Pg_S0635.23	Pg_scaffold0635	809314	809414	18.925	0.9375	0.0483092	1.09713e-07		Pg_S1972.2	Pg_scaffold1972	15153	15253	Inf
Pg_S2932.20	Pg_scaffold2932	239414	239514	0.314825	0.28746	0.851399	0.00373191		Pg_S1423.6	Pg_scaffold1423	554160	554260	5.33639	0.918367	0.170213	0.00230374		Pg_S1672.1	Pg_scaffold1672	165418	165518	0.264309	0.211211	0.795962	2.45202e-16		Pg_S2199.3	Pg_scaffold2199	38532	38632	Inf	0.814286	0	7.88397e-06		Pg_S0635.23	Pg_scaffold0635	809414	809514	87.3426	0.754307	0.00900283	0		Pg_S3056.8	Pg_scaffold3056	241208	241308	0
Pg_S2932.22	Pg_scaffold2932	263565	263665	Inf	0.9375	0	0.00915117		Pg_S6436.7	Pg_scaffold6436	91282	91382	0.149697	0.147059	1	0.00658788		Pg_S1672.1	Pg_scaffold1672	170818	170918	15.4889	0.955026	0.0615385	3.91069e-11		Pg_S2199.4	Pg_scaffold2199	168056	168156	Inf	0.963855	0	0.000828726		Pg_S0635.23	Pg_scaffold0635	809514	809614	719.234	0.918919	0.00124948	3.34968e-50		Pg_S2232.2	Pg_scaffold2232	81724	81824	Inf
Pg_S7232.4	Pg_scaffold7232	32396	32496	0.168249	0.147059	0.870378	0.00348812		Pg_S5312.2	Pg_scaffold5312	25562	25662	0	0	0.702703	0.000146744		Pg_S1672.1	Pg_scaffold1672	171018	171118	2.56612	0.887958	0.344777	7.96228e-06		Pg_S2753.3	Pg_scaffold2753	90522	90622	Inf	0.916667	0	1.90869e-05		Pg_S0635.23	Pg_scaffold0635	809914	810014	Inf	0.95	0	0.00319143		Pg_S2932.7	Pg_scaffold2932	70605	70705	0
Pg_S7232.4	Pg_scaffold7232	32596	32696	0.137402	0.133333	0.970571	0.00308752		Pg_S3860.2	Pg_scaffold3860	49998	50098	0	0	0.770833	1.00963e-05		Pg_S1672.1	Pg_scaffold1672	171118	171218	3.66876	0.961969	0.261905	0.00238578		Pg_S2753.15	Pg_scaffold2753	304036	304136	39.4317	0.611111	0.015625	3.87144e-05		Pg_S0635.23	Pg_scaffold0635	810014	810114	Inf	0.889325	0	9.49559e-14		Pg_S0934.2	Pg_scaffold0934	702970	703070	Inf
Pg_S0428.7	Pg_scaffold0428	269498	269598	33.5344	0.947368	0.027027	0.000175511		Pg_S2396.14	Pg_scaffold2396	246464	246564	29.9339	0.954545	0.03125	9.34984e-05		Pg_S1672.1	Pg_scaffold1672	171218	171318	2.34354	0.951975	0.351574	7.68351e-06		Pg_S1763.11	Pg_scaffold1763	253356	253456	Inf	0.947368	0	0.00146377		Pg_S0635.23	Pg_scaffold0635	810114	810214	Inf	0.885714	0	0.0096772		Pg_S0428.7	Pg_scaffold0428	271998	272098	0
Pg_S0428.7	Pg_scaffold0428	270598	270698	16.0623	0.937963	0.0697674	9.65757e-09		Pg_S2396.22	Pg_scaffold2396	417116	417216	38.6273	0.981818	0.025	1.23809e-06		Pg_S1672.1	Pg_scaffold1672	171618	171718	4.88106	0.941667	0.191111	9.69483e-05		Pg_S0258.2	Pg_scaffold0258	257690	257790	2.65143	0.920998	0.338462	0.00425088		Pg_S0635.23	Pg_scaffold0635	810214	810314	2147.05	0.877076	0.00029976	1.98734e-230		Pg_S0428.9	Pg_scaffold0428	357844	357944	Inf
Pg_S0428.7	Pg_scaffold0428	272598	272698	9.61163	0.977273	0.1	0.00197752		Pg_S0963.7	Pg_scaffold0963	303358	303458	5.41293	0.64586	0.116834	0.00233209		Pg_S5902.2	Pg_scaffold5902	38580	38680	0.0316075	0.0310245	0.971655	1.7941e-10		Pg_S0258.3	Pg_scaffold0258	264266	264366	0.174526	0.170635	0.919866	0.00233779		Pg_S0635.23	Pg_scaffold0635	810314	810414	749.878	0.839913	0.00110964	0		Pg_S0428.22	Pg_scaffold0428	677398	677498	Inf
Pg_S0428.7	Pg_scaffold0428	272898	272998	3.06565	0.947811	0.325581	0.000250092		Pg_S0963.7	Pg_scaffold0963	310158	310258	73.9867	0.954218	0.0119048	1.13971e-10		Pg_S5902.2	Pg_scaffold5902	38680	38780	0.0450694	0.0416667	0.951696	8.32342e-07		Pg_S0258.3	Pg_scaffold0258	264666	264766	0	0	0.957895	0.000263318		Pg_S0635.23	Pg_scaffold0635	810414	810514	1431.83	0.902146	0.000640613	0		Pg_S0428.22	Pg_scaffold0428	677498	677598	Inf
Pg_S0428.20	Pg_scaffold0428	639640	639740	Inf	0.967033	0	0.000927037		Pg_S0963.8	Pg_scaffold0963	625150	625250	27.0902	0.947368	0.0454545	3.41373e-06		Pg_S5902.3	Pg_scaffold5902	48952	49052	4.6068	0.848246	0.19248	0.000666672		Pg_S0258.8	Pg_scaffold0258	1268706	1268806	10.4444	0.973291	0.0934783	6.3282e-05		Pg_S0635.23	Pg_scaffold0635	810514	810614	906.022	0.840423	0.00112128	2.78153e-276		Pg_S0428.28	Pg_scaffold0428	790174	790274	Inf
Pg_S0428.20	Pg_scaffold0428	639740	639840	Inf	0.948813	0	4.05462e-06		Pg_S0963.8	Pg_scaffold0963	625250	625350	98.4179	0.951554	0.00961538	2.1844e-14		Pg_S2753.8	Pg_scaffold2753	181948	182048	8.30004	0.860526	0.0883598	2.19999e-06		Pg_S0258.8	Pg_scaffold0258	1270606	1270706	Inf	1	0	0.00577755		Pg_S0635.25	Pg_scaffold0635	832850	832950	13.0115	0.794118	0.0610335	3.76329e-23		Pg_S0428.28	Pg_scaffold0428	790274	790374	Inf
Pg_S0428.27	Pg_scaffold0428	779804	779904	0.0410998	0.0277778	0.683544	0.000145108		Pg_S0963.8	Pg_scaffold0963	625550	625650	2.95865	0.887452	0.275841	0.00150961		Pg_S4083.8	Pg_scaffold4083	44558	44658	25.8658	0.826923	0.0314961	1.18554e-12		Pg_S3376.2	Pg_scaffold3376	119059	119159	Inf	0.981818	0	0.000436373		Pg_S0635.25	Pg_scaffold0635	832950	833050	24.2074	0.793929	0.0321847	1.14254e-56		Pg_S0428.39	Pg_scaffold0428	999602	999702	Inf
Pg_S0428.27	Pg_scaffold0428	785604	785704	Inf	0.948684	0	0.000363183		Pg_S0963.8	Pg_scaffold0963	625650	625750	Inf	0.92803	0	3.85024e-06		Pg_S4083.8	Pg_scaffold4083	44658	44758	2.92003	0.854762	0.292918	2.47369e-05		Pg_S3376.4	Pg_scaffold3376	124368	124468	5.16674	0.940972	0.199084	9.61348e-09		Pg_S0635.25	Pg_scaffold0635	833350	833450	494.996	0.7816	0.00150036	6.03295e-267		Pg_S0395.7	Pg_scaffold0395	823510	823610	49.8671
Pg_S0428.27	Pg_scaffold0428	785704	785804	Inf	0.763889	0	0.000837342		Pg_S3752.2	Pg_scaffold3752	172340	172440	0	0	0.909091	0.00215282		Pg_S4083.8	Pg_scaffold4083	45058	45158	18.3727	0.757757	0.0416019	2.42071e-08		Pg_S0980.5	Pg_scaffold0980	452150	452250	0	0	0.630994	0.000490137		Pg_S0635.25	Pg_scaffold0635	833550	833650	Inf	0.846154	0	5.33435e-14		Pg_S5218.6	Pg_scaffold5218	115690	115790	Inf
Pg_S0428.39	Pg_scaffold0428	986302	986402	0.190921	0.180312	0.950826	0.000197629		Pg_S0666.2	Pg_scaffold0666	25952	26052	0.0364594	0.0322581	0.916667	0.000695816		Pg_S4083.11	Pg_scaffold4083	116210	116310	Inf	0.928571	0	3.8833e-06		Pg_S1939.4	Pg_scaffold1939	67437	67537	Inf	0.909091	0	0.000410124		Pg_S0635.25	Pg_scaffold0635	833850	833950	Inf	0.736842	0	4.49708e-15		Pg_S5218.7	Pg_scaffold5218	123512	123612	Inf
Pg_S0428.39	Pg_scaffold0428	990702	990802	0.28827	0.273618	0.941451	0.00134689		Pg_S3611.3	Pg_scaffold3611	52508	52608	0.100683	0.078125	0.785714	1.29622e-05		Pg_S0346.1	Pg_scaffold0346	11674	11774	0.0909993	0.0666667	0.75	0.0079706		Pg_S1939.4	Pg_scaffold1939	67637	67737	0.361319	0.351419	0.916118	0.00277031		Pg_S0635.25	Pg_scaffold0635	833950	834050	440.422	0.807692	0.0017762	4.01905e-27		Pg_S5218.7	Pg_scaffold5218	126712	126812	7.31038
Pg_S0428.39	Pg_scaffold0428	990802	990902	0.0906576	0.084196	0.951065	1.73026e-09		Pg_S3611.3	Pg_scaffold3611	52608	52708	0.229592	0.218391	0.957143	4.94291e-05		Pg_S3376.4	Pg_scaffold3376	124368	124468	0.251701	0.227208	0.895982	0.0073365		Pg_S4184.1	Pg_scaffold4184	19982	20082	Inf	0.882353	0	0.00476136		Pg_S0635.25	Pg_scaffold0635	834050	834150	835.291	0.825482	0.00102589	0		Pg_S5218.10	Pg_scaffold5218	148191	148291	0
Pg_S0428.39	Pg_scaffold0428	990902	991002	0	0	0.981481	0.00167213		Pg_S0437.26	Pg_scaffold0437	960054	960154	2.36927	0.949267	0.389904	0.00149306		Pg_S3376.4	Pg_scaffold3376	124468	124568	0.127145	0.116279	0.928571	0.000437869		Pg_S4184.1	Pg_scaffold4184	20882	20982	0	0	0.88959	8.53678e-10		Pg_S0635.25	Pg_scaffold0635	834150	834250	942.813	0.832792	0.000950464	0		Pg_S5218.10	Pg_scaffold5218	148291	148391	0
Pg_S0428.39	Pg_scaffold0428	991002	991102	0	0	1	0.00545178		Pg_S0327.5	Pg_scaffold0327	109071	109171	0	0	0.966667	8.67778e-08		Pg_S4184.1	Pg_scaffold4184	17582	17682	2.45739	0.848915	0.344757	3.02935e-05		Pg_S4184.2	Pg_scaffold4184	56556	56656	Inf	0.934783	0	5.47858e-06		Pg_S0635.25	Pg_scaffold0635	834250	834350	848.518	0.8	0.000944657	0		Pg_S5218.10	Pg_scaffold5218	148491	148591	0
Pg_S0428.39	Pg_scaffold0428	991902	992002	0	0	0.957897	7.02163e-15		Pg_S0327.17	Pg_scaffold0327	356314	356414	0	0	0.85	0.00777465		Pg_S5714.4	Pg_scaffold5714	49024	49124	0.376354	0.345962	0.898611	0.00804721		Pg_S4184.2	Pg_scaffold4184	59956	60056	Inf	0.956522	0	0.000900123		Pg_S5708.1	Pg_scaffold5708	19316	19416	23.8	0.952381	0.0384615	0.00111524		Pg_S4793.6	Pg_scaffold4793	113251	113351	3.12816
Pg_S0428.39	Pg_scaffold0428	992302	992402	0.289574	0.276667	0.958028	1.36855e-06		Pg_S0327.47	Pg_scaffold0327	1084488	1084588	Inf	0.980392	0	9.53068e-05		Pg_S5714.4	Pg_scaffold5714	49824	49924	0	0	0.822581	0.00758294		Pg_S4184.4	Pg_scaffold4184	67422	67522	2.64695	0.958333	0.36129	0.000923595		Pg_S5708.2	Pg_scaffold5708	89548	89648	Inf	0.961538	0	2.73348e-05		Pg_S4793.10	Pg_scaffold4793	146528	146628	Inf
Pg_S0428.39	Pg_scaffold0428	992402	992502	0.168709	0.161931	0.952199	5.19352e-09		Pg_S1499.3	Pg_scaffold1499	80169	80269	0.025957	0.025	1	4.01627e-05		Pg_S5714.4	Pg_scaffold5714	51124	51224	0.200499	0.189394	0.947742	0.000987894		Pg_S6761.1	Pg_scaffold6761	16982	17082	0	0	0.941176	0.00036704		Pg_S5708.2	Pg_scaffold5708	89648	89748	Inf	0.939394	0	2.7772e-06		Pg_S4793.11	Pg_scaffold4793	153413	153513	39.4487
Pg_S0428.39	Pg_scaffold0428	993202	993302	0.0917116	0.0909091	1	0.00267511		Pg_S1499.12	Pg_scaffold1499	180444	180544	Inf	1	0	0.00288271		Pg_S0199.1	Pg_scaffold0199	36948	37048	0	0	0.939394	7.44065e-08		Pg_S6761.4	Pg_scaffold6761	66247	66347	Inf	0.958903	0	5.07123e-15		Pg_S5569.5	Pg_scaffold5569	48142	48242	Inf	1	0	0.0015318		Pg_S4793.11	Pg_scaffold4793	154013	154113	21.6659
Pg_S0395.14	Pg_scaffold0395	968426	968526	4.26862	0.803539	0.192762	8.47039e-08		Pg_S1499.12	Pg_scaffold1499	182444	182544	Inf	0.96	0	0.00690778		Pg_S0199.1	Pg_scaffold0199	37148	37248	0.0242744	0.0217391	0.906667	8.35559e-08		Pg_S6761.4	Pg_scaffold6761	66347	66447	Inf	0.97561	0	6.74378e-09		Pg_S5569.5	Pg_scaffold5569	50542	50642	Inf	1	0	0.000798042		Pg_S4793.11	Pg_scaffold4793	154113	154213	5.14109
Pg_S7741.1	Pg_scaffold7741	2536	2636	22.4597	0.954545	0.0416667	0.000918801		Pg_S0384.1	Pg_scaffold0384	111548	111648	189.403	0.913662	0.0037037	3.61051e-29		Pg_S0199.1	Pg_scaffold0199	37248	37348	0	0	0.946429	1.0579e-06		Pg_S3321.7	Pg_scaffold3321	156361	156461	Inf	0.934211	0	2.02771e-07		Pg_S1511.7	Pg_scaffold1511	549068	549168	7.63498	0.836735	0.108108	0.00123044		Pg_S6247.3	Pg_scaffold6247	47294	47394	0.236722
Pg_S3420.2	Pg_scaffold3420	76903	77003	0	0	0.947368	0.00178238		Pg_S0384.6	Pg_scaffold0384	220146	220246	3.75075	0.91713	0.244444	0.00107467		Pg_S0199.2	Pg_scaffold0199	237064	237164	4.36374	1	0.227848	3.03809e-05		Pg_S3321.10	Pg_scaffold3321	205510	205610	Inf	0.962963	0	5.04158e-06		Pg_S5086.2	Pg_scaffold5086	118308	118408	Inf	0.944444	0	0.000416294		Pg_S2751.1	Pg_scaffold2751	180834	180934	Inf
Pg_S3420.4	Pg_scaffold3420	100949	101049	Inf	0.952381	0	9.7627e-07		Pg_S0384.13	Pg_scaffold0384	296544	296644	0	0	0.906977	0.00224845		Pg_S0199.13	Pg_scaffold0199	569206	569306	26.7969	0.923077	0.0333333	0.000660262		Pg_S0199.13	Pg_scaffold0199	568906	569006	4.05123	0.941176	0.245614	0.00719509		Pg_S5086.2	Pg_scaffold5086	125308	125408	Inf	0.914286	0	0.000799258		Pg_S1154.3	Pg_scaffold1154	486915	487015	17.7413
Pg_S5219.1	Pg_scaffold5219	11279	11379	3.37909	0.978723	0.287671	0.00542361		Pg_S0384.15	Pg_scaffold0384	310184	310284	Inf	0.925926	0	0.000718974		Pg_S0199.16	Pg_scaffold0199	688320	688420	0.0563325	0.0526316	0.945205	0.00586363		Pg_S0199.13	Pg_scaffold0199	569206	569306	9.48051	0.96875	0.1	0.00195307		Pg_S0067.2	Pg_scaffold0067	353440	353540	4.65661	0.922024	0.229167	0.000504021		Pg_S1671.5	Pg_scaffold1671	38313	38413	Inf
Pg_S5219.10	Pg_scaffold5219	153505	153605	Inf	0.933333	0	0.000118247		Pg_S0384.15	Pg_scaffold0384	310284	310384	Inf	0.976744	0	2.43173e-05		Pg_S0199.17	Pg_scaffold0199	756086	756186	81.6235	0.946429	0.010101	6.95678e-11		Pg_S0199.14	Pg_scaffold0199	581774	581874	0	0	0.9375	2.81876e-05		Pg_S0067.4	Pg_scaffold0067	407678	407778	82.947	0.966066	0.0113636	1.82183e-24		Pg_S1671.16	Pg_scaffold1671	201130	201230	0
Pg_S6019.2	Pg_scaffold6019	80726	80826	15.9277	0.965517	0.061739	8.64012e-16		Pg_S0384.16	Pg_scaffold0384	350602	350702	Inf	0.933333	0	0.00369334		Pg_S0199.26	Pg_scaffold0199	1081730	1081830	Inf	0.96875	0	0.00137555		Pg_S0199.14	Pg_scaffold0199	581874	581974	0	0	0.9	0.00072914		Pg_S0067.4	Pg_scaffold0067	407778	407878	Inf	0.972222	0	6.13387e-08		Pg_S1671.20	Pg_scaffold1671	224956	225056	Inf
Pg_S6247.2	Pg_scaffold6247	29074	29174	Inf	1	0	0.00861419		Pg_S0384.16	Pg_scaffold0384	350702	350802	Inf	0.95061	0	4.02897e-06		Pg_S0199.26	Pg_scaffold0199	1082230	1082330	4.88977	0.958944	0.194702	1.27399e-08		Pg_S0199.15	Pg_scaffold0199	619638	619738	Inf	0.958333	0	0.000490281		Pg_S5398.3	Pg_scaffold5398	34751	34851	Inf	0.931818	0	1.14847e-05		Pg_S1671.24	Pg_scaffold1671	266764	266864	9.00899
Pg_S1671.4	Pg_scaffold1671	35180	35280	25.412	0.967742	0.037037	0.000565586		Pg_S0384.18	Pg_scaffold0384	387480	387580	2.69045	0.917335	0.340992	2.03016e-06		Pg_S0199.26	Pg_scaffold0199	1082730	1082830	19.8806	0.666667	0.0322581	0.00987824		Pg_S0199.15	Pg_scaffold0199	621338	621438	0.200789	0.144928	0.729167	0.000969615		Pg_S7042.3	Pg_scaffold7042	76794	76894	Inf	0.971831	0	0.000154611		Pg_S5890.2	Pg_scaffold5890	28401	28501	Inf
Pg_S1671.16	Pg_scaffold1671	200930	201030	Inf	0.8125	0	0.000807588		Pg_S0384.18	Pg_scaffold0384	387980	388080	Inf	0.96875	0	0.0001209		Pg_S0199.26	Pg_scaffold0199	1083830	1083930	4.62868	0.972222	0.207547	0.00463478		Pg_S0199.15	Pg_scaffold0199	624938	625038	Inf	0.958333	0	0.000964754		Pg_S1451.13	Pg_scaffold1451	576404	576504	3.55275	0.971014	0.333333	0.000369449		Pg_S5890.2	Pg_scaffold5890	28501	28601	Inf
Pg_S1671.16	Pg_scaffold1671	201030	201130	Inf	0.963528	0	4.50121e-09		Pg_S0384.20	Pg_scaffold0384	414056	414156	0.226577	0.188406	0.795614	0.00340484		Pg_S2835.4	Pg_scaffold2835	90597	90697	0	0	0.776316	0.00898066		Pg_S0199.15	Pg_scaffold0199	626738	626838	4.88582	0.96875	0.196721	0.000124843		Pg_S0340.2	Pg_scaffold0340	154012	154112	0	0	0.945946	0.000465682		Pg_S0260.3	Pg_scaffold0260	282633	282733	Inf
Pg_S1671.16	Pg_scaffold1671	201130	201230	Inf	0.909091	0	0.000116052		Pg_S0384.21	Pg_scaffold0384	418049	418149	Inf	0.96875	0	0.00617384		Pg_S2459.1	Pg_scaffold2459	7080	7180	0.0508592	0.04	0.8	0.00227022		Pg_S0199.15	Pg_scaffold0199	631438	631538	3.4484	0.978182	0.282091	4.73169e-05		Pg_S0340.2	Pg_scaffold0340	156212	156312	0.056358	0.0526316	0.962963	0.00618025		Pg_S0260.4	Pg_scaffold0260	681115	681215	10.3286
Pg_S1671.27	Pg_scaffold1671	297657	297757	0	0	0.926829	3.55432e-05		Pg_S0384.40	Pg_scaffold0384	1004538	1004638	Inf	0.952381	0	0.00211167		Pg_S1212.23	Pg_scaffold1212	407250	407350	Inf	0.916667	0	0.0044988		Pg_S0199.22	Pg_scaffold0199	960425	960525	33.5687	0.962963	0.0277778	3.82906e-05		Pg_S0340.12	Pg_scaffold0340	878744	878844	46.9002	0.923077	0.0192308	1.18426e-07		Pg_S0260.4	Pg_scaffold0260	681215	681315	Inf
Pg_S1671.27	Pg_scaffold1671	299557	299657	Inf	0.846154	0	0.00379481		Pg_S5490.1	Pg_scaffold5490	14637	14737	0.020184	0.0123457	0.630674	3.22892e-06		Pg_S1212.25	Pg_scaffold1212	428494	428594	54.8231	0.616071	0.00877193	5.26479e-14		Pg_S0199.28	Pg_scaffold0199	1129263	1129363	Inf	0.941176	0	0.0049964		Pg_S1423.3	Pg_scaffold1423	503298	503398	0.0303412	0.0263158	0.941176	0.000347213		Pg_S0260.4	Pg_scaffold0260	681315	681415	Inf
Pg_S1671.27	Pg_scaffold1671	300457	300557	6.79944	0.935294	0.145238	4.72613e-06		Pg_S5490.1	Pg_scaffold5490	14737	14837	0	0	0.569298	4.9144e-11		Pg_S1212.25	Pg_scaffold1212	428594	428694	25.2407	0.690275	0.024886	2.70779e-12		Pg_S6912.3	Pg_scaffold6912	52241	52341	5.61035	0.95119	0.16954	0.000600798		Pg_S1423.3	Pg_scaffold1423	503498	503598	0.178184	0.166667	0.929803	0.00230989		Pg_S0260.5	Pg_scaffold0260	1012158	1012258	Inf
Pg_S1671.34	Pg_scaffold1671	368008	368108	0	0	0.887807	2.46854e-09		Pg_S1420.4	Pg_scaffold1420	438596	438696	0.0230523	0.0078125	0.58845	3.84319e-06		Pg_S0635.1	Pg_scaffold0635	9968	10068	29.4646	0.545293	0.02	8.57629e-08		Pg_S1212.5	Pg_scaffold1212	93834	93934	0	0	0.695652	0.00153753		Pg_S1423.6	Pg_scaffold1423	554360	554460	0.0632672	0.06	0.969697	7.57913e-06		Pg_S1861.2	Pg_scaffold1861	349193	349293	Inf
Pg_S1671.34	Pg_scaffold1671	368108	368208	0	0	0.960526	0.000160155		Pg_S3173.4	Pg_scaffold3173	152757	152857	Inf	0.770833	0	0.000289344		Pg_S0635.23	Pg_scaffold0635	809314	809414	20.5319	0.9375	0.043956	6.33027e-06		Pg_S1212.27	Pg_scaffold1212	442189	442289	0.0787698	0.0714286	0.918033	6.90834e-07		Pg_S1423.6	Pg_scaffold1423	554460	554560	0.0566408	0.0517105	0.940041	2.69753e-10		Pg_S2674.1	Pg_scaffold2674	3356	3456	0
Pg_S1671.35	Pg_scaffold1671	376552	376652	4.70374	0.964912	0.203704	9.80024e-06		Pg_S0466.8	Pg_scaffold0466	727178	727278	Inf	0.928571	0	0.000378392		Pg_S0635.23	Pg_scaffold0635	809414	809514	24.3667	0.868213	0.0281272	1.60216e-11		Pg_S1212.27	Pg_scaffold1212	442289	442389	0.0473268	0.0425532	0.906542	7.32085e-08		Pg_S1691.3	Pg_scaffold1691	57276	57376	34.1858	0.916667	0.0263158	3.61834e-06		Pg_S2674.9	Pg_scaffold2674	246900	247000	6.09999
Pg_S1671.41	Pg_scaffold1671	469846	469946	0.170528	0.146429	0.845328	0.00020627		Pg_S0466.8	Pg_scaffold0466	728078	728178	0.164982	0.140741	0.844697	0.00179951		Pg_S0635.25	Pg_scaffold0635	835150	835250	Inf	0.580741	0	3.85125e-16		Pg_S0635.9	Pg_scaffold0635	578467	578567	Inf	0.925926	0	2.41102e-06		Pg_S1691.3	Pg_scaffold1691	69976	70076	Inf	0.978261	0	2.08113e-05		Pg_S4110.5	Pg_scaffold4110	93819	93919	19.257
Pg_S1671.43	Pg_scaffold1671	499348	499448	Inf	0.846154	0	0.00902312		Pg_S4821.7	Pg_scaffold4821	165399	165499	0	0	1	2.66189e-06		Pg_S5708.1	Pg_scaffold5708	19316	19416	4.17171	0.954451	0.269024	9.00703e-05		Pg_S0635.12	Pg_scaffold0635	658281	658381	0	0	0.978723	0.00143861		Pg_S1691.5	Pg_scaffold1691	463202	463302	6.15853	0.675	0.112943	2.19445e-05		Pg_S4110.9	Pg_scaffold4110	225296	225396	Inf
Pg_S1671.43	Pg_scaffold1671	499748	499848	124.601	0.884947	0.00515464	2.25182e-15		Pg_S4821.7	Pg_scaffold4821	166199	166299	0.0241869	0.0238095	0.977273	3.56325e-05		Pg_S5569.1	Pg_scaffold5569	4164	4264	3.26586	0.959416	0.275531	0.000402562		Pg_S0635.16	Pg_scaffold0635	753575	753675	Inf	0.969697	0	5.28548e-06		Pg_S0337.2	Pg_scaffold0337	445646	445746	0	0	0.905787	1.54346e-05		Pg_S1672.1	Pg_scaffold1672	163918	164018	Inf
Pg_S6343.2	Pg_scaffold6343	79482	79582	79.7094	0.950311	0.011988	8.78725e-26		Pg_S4821.7	Pg_scaffold4821	166599	166699	0	0	0.966667	1.3279e-05		Pg_S5569.11	Pg_scaffold5569	141695	141795	Inf	0.526316	0	0.000472587		Pg_S0635.22	Pg_scaffold0635	805237	805337	Inf	0.973056	0	3.36571e-15		Pg_S0337.3	Pg_scaffold0337	704180	704280	Inf	0.951807	0	2.55501e-06		Pg_S1672.1	Pg_scaffold1672	164018	164118	Inf
Pg_S6343.2	Pg_scaffold6343	79682	79782	46.9301	0.98817	0.0177632	4.49003e-22		Pg_S0690.3	Pg_scaffold0690	225800	225900	8.63458	0.599345	0.0726316	0.00573202		Pg_S0067.6	Pg_scaffold0067	929912	930012	Inf	1	0	0.000147243		Pg_S0635.22	Pg_scaffold0635	805337	805437	Inf	0.939461	0	4.57817e-28		Pg_S0337.3	Pg_scaffold0337	704280	704380	49.9797	0.965112	0.02	3.08931e-08		Pg_S5541.13	Pg_scaffold5541	121314	121414	0.213007
Pg_S5890.1	Pg_scaffold5890	17326	17426	2.68471	0.95254	0.34798	0.000788701		Pg_S0274.5	Pg_scaffold0274	582980	583080	0.0671681	0.0592692	0.878571	2.38647e-06		Pg_S3719.8	Pg_scaffold3719	103290	103390	Inf	0.826087	0	0.000709257		Pg_S0635.22	Pg_scaffold0635	805437	805537	Inf	0.888105	0	1.76348e-17		Pg_S5312.2	Pg_scaffold5312	25262	25362	66.0299	0.811005	0.0128205	9.0234e-08		Pg_S5541.13	Pg_scaffold5541	121514	121614	0.214741
Pg_S0260.3	Pg_scaffold0260	264833	264933	0	0	1	0.000709977		Pg_S4323.7	Pg_scaffold4323	110920	111020	0	0	0.97561	0.00647645		Pg_S0340.2	Pg_scaffold0340	154012	154112	0	0	0.975	0.000757691		Pg_S0635.23	Pg_scaffold0635	809114	809214	39.5666	0.936645	0.0208449	2.8863e-30		Pg_S5312.7	Pg_scaffold5312	126900	127000	0	0	0.956044	0.000895288		Pg_S5902.4	Pg_scaffold5902	122133	122233	0
Pg_S0260.4	Pg_scaffold0260	685615	685715	0.178548	0.111111	0.626168	0.00105778		Pg_S0488.1	Pg_scaffold0488	15443	15543	17.1793	0.958333	0.0540541	0.00060648		Pg_S0340.2	Pg_scaffold0340	160112	160212	0	0	0.916667	0.00200699		Pg_S0635.23	Pg_scaffold0635	809214	809314	76.9848	0.960937	0.0124657	0		Pg_S0437.18	Pg_scaffold0437	301358	301458	12.4519	1	0.0769231	0.00842241		Pg_S2753.3	Pg_scaffold2753	90122	90222	Inf
Pg_S0328.11	Pg_scaffold0328	1086756	1086856	0	0	0.8125	1.21948e-05		Pg_S0488.1	Pg_scaffold0488	17743	17843	0	0	0.954581	4.3616e-13		Pg_S2372.4	Pg_scaffold2372	155152	155252	2.33681	0.969388	0.419548	0.00119786		Pg_S0635.23	Pg_scaffold0635	809314	809414	26.3796	0.967213	0.0372143	1.17795e-46		Pg_S0437.18	Pg_scaffold0437	302758	302858	Inf	0.964286	0	0.000146799		Pg_S2753.3	Pg_scaffold2753	90522	90622	Inf
Pg_S0328.11	Pg_scaffold0328	1086856	1086956	0.0162761	0.0111111	0.723777	1.98088e-09		Pg_S0488.1	Pg_scaffold0488	17843	17943	0	0	0.952935	8.7194e-08		Pg_S2372.4	Pg_scaffold2372	155252	155352	5.74865	0.961392	0.163925	3.03905e-13		Pg_S0635.23	Pg_scaffold0635	809414	809514	106.082	0.949687	0.00891487	0		Pg_S0437.18	Pg_scaffold0437	302858	302958	Inf	0.882353	0	0.0028449		Pg_S2753.15	Pg_scaffold2753	304036	304136	53.1429
Pg_S0328.11	Pg_scaffold0328	1086956	1087056	0	0	0.771429	5.43629e-05		Pg_S0488.12	Pg_scaffold0488	231727	231827	0.0148872	0.0178571	0.982759	8.81037e-10		Pg_S2372.4	Pg_scaffold2372	155452	155552	45.185	1	0.0212766	4.94701e-06		Pg_S0635.23	Pg_scaffold0635	809514	809614	733.056	0.921569	0.00124948	2.61723e-65		Pg_S0437.25	Pg_scaffold0437	823082	823182	41.566	1	0.0227273	2.73572e-05		Pg_S2753.15	Pg_scaffold2753	308136	308236	Inf
Pg_S0328.11	Pg_scaffold0328	1087156	1087256	0.0270328	0.0185759	0.658333	6.75284e-11		Pg_S0488.12	Pg_scaffold0488	232027	232127	0	0	1	4.4944e-12		Pg_S2372.4	Pg_scaffold2372	155552	155652	6.2611	0.974359	0.153846	1.33825e-05		Pg_S0635.23	Pg_scaffold0635	809614	809714	184.401	0.853824	0.00424337	0		Pg_S0437.25	Pg_scaffold0437	823182	823282	Inf	0.952381	0	0.000362797		Pg_S4083.3	Pg_scaffold4083	18981	19081	0
Pg_S0328.11	Pg_scaffold0328	1087256	1087356	0.0286971	0.0227273	0.836517	2.00027e-10		Pg_S0488.12	Pg_scaffold0488	232127	232227	0	0	0.904762	1.0243e-06		Pg_S2372.4	Pg_scaffold2372	157352	157452	Inf	1	0	7.24044e-07		Pg_S0635.23	Pg_scaffold0635	809714	809814	Inf	1	0	4.0506e-07		Pg_S0437.25	Pg_scaffold0437	825282	825382	Inf	1	0	1.77016e-05		Pg_S4083.8	Pg_scaffold4083	45058	45158	0.0324121
Pg_S0328.11	Pg_scaffold0328	1087456	1087556	0	0	0.583333	0.00741301		Pg_S0488.12	Pg_scaffold0488	232427	232527	0	0	0.981481	2.50933e-07		Pg_S2372.4	Pg_scaffold2372	157852	157952	Inf	0.95	0	1.20962e-06		Pg_S0635.23	Pg_scaffold0635	809914	810014	Inf	1	0	0.000719753		Pg_S0327.47	Pg_scaffold0327	1084488	1084588	0	0	0.638889	0.00213017		Pg_S4083.12	Pg_scaffold4083	122874	122974	0
Pg_S4110.9	Pg_scaffold4110	225896	225996	0	0	0.859155	5.93605e-06		Pg_S0488.12	Pg_scaffold0488	232827	232927	0.051206	0.0434783	0.868421	0.00667096		Pg_S2372.4	Pg_scaffold2372	158052	158152	196.61	0.96147	0.00505051	4.43465e-24		Pg_S0635.23	Pg_scaffold0635	810014	810114	Inf	0.943434	0	6.36784e-08		Pg_S1499.12	Pg_scaffold1499	178544	178644	0	0	0.914286	0.00513335		Pg_S4083.12	Pg_scaffold4083	122974	123074	0
Pg_S4110.9	Pg_scaffold4110	225996	226096	0.0186634	0.0178571	0.924536	3.19447e-08		Pg_S0488.24	Pg_scaffold0488	466452	466552	0.0191936	0.015625	0.903263	4.62054e-07		Pg_S1423.6	Pg_scaffold1423	554160	554260	0.179741	0.170213	0.955224	0.000408377		Pg_S0635.23	Pg_scaffold0635	810114	810214	Inf	0.915132	0	1.8877e-16		Pg_S1499.12	Pg_scaffold1499	180044	180144	0	0	0.882353	0.00304734		Pg_S0258.2	Pg_scaffold0258	247390	247490	2.28079
Pg_S7626.1	Pg_scaffold7626	51475	51575	0	0	0.9375	2.98774e-05		Pg_S0488.24	Pg_scaffold0488	466552	466652	0	0	0.916667	0.000243427		Pg_S1423.6	Pg_scaffold1423	554360	554460	0.0451124	0.0428856	0.945612	1.27637e-31		Pg_S0635.23	Pg_scaffold0635	810214	810314	3309.63	0.965379	0.000256937	3.133e-298		Pg_S1499.12	Pg_scaffold1499	182444	182544	0	0	0.95	0.00744077		Pg_S0258.2	Pg_scaffold0258	257790	257890	Inf
Pg_S1672.1	Pg_scaffold1672	162418	162518	2.90512	0.952022	0.324918	3.38104e-06		Pg_S0488.24	Pg_scaffold0488	466852	466952	0.0458731	0.0416667	0.926829	3.04638e-06		Pg_S1423.6	Pg_scaffold1423	554460	554560	0.0697228	0.0517105	0.787573	9.04351e-10		Pg_S0635.23	Pg_scaffold0635	810314	810414	1610.15	0.970759	0.000614251	5.98739012181026e-310		Pg_S0384.10	Pg_scaffold0384	250301	250401	14.2011	0.566667	0.042735	1.64743e-07		Pg_S0258.8	Pg_scaffold0258	1268706	1268806	18.908
Pg_S1672.1	Pg_scaffold1672	162518	162618	2.74623	0.951348	0.346154	8.03624e-05		Pg_S0488.24	Pg_scaffold0488	466952	467052	0.0642857	0.0555556	0.888889	0.000858182		Pg_S6436.7	Pg_scaffold6436	91582	91682	0	0	0.97619	3.13063e-05		Pg_S0635.23	Pg_scaffold0635	810414	810514	3651.62	0.957778	0.000256937	0		Pg_S0384.10	Pg_scaffold0384	250601	250701	20.6176	0.625	0.0303309	8.56083e-06		Pg_S0258.8	Pg_scaffold0258	1270606	1270706	Inf
Pg_S1672.1	Pg_scaffold1672	165218	165318	0	0	0.643564	2.69752e-07		Pg_S0488.41	Pg_scaffold0488	736666	736766	0.167531	0.111801	0.707353	0.000700017		Pg_S5312.2	Pg_scaffold5312	25562	25662	Inf	0.702703	0	0.000108469		Pg_S0635.24	Pg_scaffold0635	827138	827238	Inf	0.941176	0	2.5992e-10		Pg_S0384.13	Pg_scaffold0384	296544	296644	17.3544	0.906977	0.0512821	2.51295e-05		Pg_S3376.4	Pg_scaffold3376	124368	124468	4.73654
Pg_S1672.1	Pg_scaffold1672	165318	165418	0	0	0.52381	0.00473848		Pg_S3064.22	Pg_scaffold3064	166994	167094	9.71203	0.983871	0.103735	2.77643e-16		Pg_S3860.2	Pg_scaffold3860	49998	50098	Inf	0.770833	0	0.000719715		Pg_S0635.24	Pg_scaffold0635	827538	827638	Inf	0.857143	0	4.20298e-21		Pg_S0384.18	Pg_scaffold0384	387480	387580	0.3591	0.340992	0.954861	8.37781e-06		Pg_S1939.4	Pg_scaffold1939	67437	67537	40.8822
Pg_S1672.1	Pg_scaffold1672	165418	165518	0	0	0.784347	5.47018e-06		Pg_S2334.6	Pg_scaffold2334	406380	406480	24.2175	0.94586	0.0580645	2.01233e-12		Pg_S2396.10	Pg_scaffold2396	164872	164972	Inf	1	0	0.00081764		Pg_S0635.25	Pg_scaffold0635	832350	832450	15.2918	0.965789	0.0640312	2.17078e-52		Pg_S0384.18	Pg_scaffold0384	387980	388080	0	0	0.953846	1.46604e-05		Pg_S1939.5	Pg_scaffold1939	76688	76788	7.35461
Pg_S1672.1	Pg_scaffold1672	170018	170118	2.36909	0.936758	0.390464	5.37805e-05		Pg_S2433.9	Pg_scaffold2433	327644	327744	0.0395556	0.04	1	2.88308e-06		Pg_S0963.7	Pg_scaffold0963	301458	301558	0.026256	0.0217391	0.879959	1.98384e-05		Pg_S0635.25	Pg_scaffold0635	832450	832550	31.1775	0.954545	0.0304979	2.09844e-61		Pg_S0384.21	Pg_scaffold0384	417949	418049	0	0	0.96	0.00240677		Pg_S1939.32	Pg_scaffold1939	380627	380727	43.0502
Pg_S4243.4	Pg_scaffold4243	38400	38500	5.63404	0.975	0.170732	0.00285772		Pg_S2433.9	Pg_scaffold2433	327744	327844	0.0842628	0.0769231	0.935484	0.00560249		Pg_S0963.7	Pg_scaffold0963	301558	301658	0.109286	0.10873	0.863388	1.68379e-09		Pg_S0635.25	Pg_scaffold0635	832550	832650	48.4672	0.985507	0.0203926	5.3292e-95		Pg_S0384.28	Pg_scaffold0384	581086	581186	3.8741	1	0.255814	0.00818136		Pg_S1939.32	Pg_scaffold1939	380727	380827	7.71406
Pg_S4243.4	Pg_scaffold4243	38500	38600	14.8164	0.945946	0.0625	0.000444409		Pg_S6050.1	Pg_scaffold6050	31632	31732	0	0	0.962963	1.79476e-05		Pg_S0963.7	Pg_scaffold0963	301958	302058	0.151226	0.14	0.926626	0.000127748		Pg_S0635.25	Pg_scaffold0635	832650	832750	39.094	0.970588	0.0248234	1.04935e-54		Pg_S0384.28	Pg_scaffold0384	581986	582086	Inf	0.952381	0	0.000873063		Pg_S1939.32	Pg_scaffold1939	380827	380927	5.87612
Pg_S5902.2	Pg_scaffold5902	38680	38780	0.0280144	0.025	0.951696	8.84827e-06		Pg_S0220.9	Pg_scaffold0220	966247	966347	9.16897	0.815134	0.0925926	8.91964e-05		Pg_S0963.7	Pg_scaffold0963	302858	302958	0.052139	0.0487805	0.962963	6.62582e-05		Pg_S0635.25	Pg_scaffold0635	832850	832950	14.9886	0.980655	0.0652658	4.34525e-77		Pg_S0384.30	Pg_scaffold0384	602520	602620	Inf	0.95	0	0.00644865		Pg_S1939.32	Pg_scaffold1939	395427	395527	0.163805
Pg_S5902.2	Pg_scaffold5902	38880	38980	0	0	0.97628	7.42999e-06		Pg_S1626.5	Pg_scaffold1626	414440	414540	Inf	0.969697	0	0.000245786		Pg_S0963.7	Pg_scaffold0963	303358	303458	0.137175	0.127632	0.934628	0.000469526		Pg_S0635.25	Pg_scaffold0635	832950	833050	31.6085	0.924641	0.0330189	2.15372e-48		Pg_S5490.3	Pg_scaffold5490	83066	83166	Inf	0.954545	0	0.00211299		Pg_S1939.35	Pg_scaffold1939	438353	438453	0.21242
Pg_S2199.6	Pg_scaffold2199	181900	182000	0	0	0.904762	0.00360165		Pg_S1626.5	Pg_scaffold1626	414540	414640	Inf	0.953488	0	1.5033e-06		Pg_S0963.7	Pg_scaffold0963	304058	304158	0.102676	0.0971673	0.929041	2.81206e-14		Pg_S0635.25	Pg_scaffold0635	833050	833150	27.9424	0.952137	0.0283558	4.69213e-31		Pg_S5490.5	Pg_scaffold5490	115834	115934	Inf	0.962963	0	7.26696e-06		Pg_S1939.35	Pg_scaffold1939	438653	438753	0.040897
Pg_S2199.6	Pg_scaffold2199	182000	182100	0	0	0.928571	0.00320914		Pg_S1626.5	Pg_scaffold1626	414640	414740	Inf	0.926829	0	5.58106e-06		Pg_S0963.7	Pg_scaffold0963	304258	304358	0.0589422	0.0562678	0.962132	6.5911e-07		Pg_S0635.25	Pg_scaffold0635	833150	833250	Inf	0.907843	0	6.35406e-20		Pg_S5490.5	Pg_scaffold5490	115934	116034	10.1969	0.967742	0.09375	0.000277999		Pg_S1939.35	Pg_scaffold1939	438853	438953	0.080982
Pg_S2199.6	Pg_scaffold2199	182800	182900	Inf	0.972222	0	0.000292565		Pg_S1626.5	Pg_scaffold1626	414740	414840	Inf	0.977011	0	1.71817e-10		Pg_S0963.7	Pg_scaffold0963	306058	306158	0	0	0.77193	0.00154263		Pg_S0635.25	Pg_scaffold0635	833250	833350	394.271	1	0.00258713	1.15678e-76		Pg_S5490.5	Pg_scaffold5490	116034	116134	Inf	0.939394	0	2.12539e-06		Pg_S1939.38	Pg_scaffold1939	475894	475994	Inf
Pg_S2753.3	Pg_scaffold2753	86222	86322	7.0892	0.979592	0.157143	0.0004391		Pg_S1626.5	Pg_scaffold1626	415640	415740	43.4209	0.954072	0.0192308	1.13836e-05		Pg_S0963.7	Pg_scaffold0963	306558	306658	0.0845408	0.0555556	0.657674	0.00156884		Pg_S0635.25	Pg_scaffold0635	833350	833450	357.932	0.95	0.00265487	1.78606e-109		Pg_S1420.5	Pg_scaffold1420	445411	445511	Inf	0.962255	0	2.84863e-11		Pg_S3604.4	Pg_scaffold3604	151369	151469	27.7558
Pg_S2753.7	Pg_scaffold2753	156445	156545	0	0	0.6	5.5191e-05		Pg_S3410.1	Pg_scaffold3410	49672	49772	Inf	0.94	0	0.000210681		Pg_S0963.7	Pg_scaffold0963	306858	306958	0.0861052	0.0540541	0.634146	0.0011242		Pg_S0635.25	Pg_scaffold0635	833550	833650	742.19	0.96875	0.00129047	1.74053e-161		Pg_S1420.5	Pg_scaffold1420	445511	445611	Inf	0.978571	0	1.51995e-14		Pg_S3604.7	Pg_scaffold3604	207184	207284	5.60685
Pg_S2753.8	Pg_scaffold2753	181848	181948	18.803	0.944444	0.0491803	5.83032e-07		Pg_S8365.1	Pg_scaffold8365	7186	7286	11.0038	0.97218	0.0935515	1.68446e-11		Pg_S0963.7	Pg_scaffold0963	306958	307058	0.136113	0.125	0.924528	2.54032e-05		Pg_S0635.25	Pg_scaffold0635	833650	833750	Inf	0.925824	0	4.76688e-50		Pg_S1420.5	Pg_scaffold1420	445611	445711	59.4388	0.956583	0.0208333	3.27898e-09		Pg_S4184.1	Pg_scaffold4184	19982	20082	Inf
Pg_S2753.8	Pg_scaffold2753	181948	182048	7.27507	0.660173	0.0883598	5.49148e-05		Pg_S8365.2	Pg_scaffold8365	17738	17838	0	0	0.70749	0.000163053		Pg_S0963.7	Pg_scaffold0963	307158	307258	0.112502	0.101316	0.896441	0.000440572		Pg_S0635.25	Pg_scaffold0635	833850	833950	Inf	0.954545	0	1.25506e-21		Pg_S0690.3	Pg_scaffold0690	224200	224300	0	0	0.970588	1.1626e-06		Pg_S4184.2	Pg_scaffold4184	35556	35656	Inf
Pg_S2753.14	Pg_scaffold2753	279482	279582	Inf	1	0	5.22675e-06		Pg_S3063.5	Pg_scaffold3063	72737	72837	37.7599	0.920193	0.025987	9.93734e-16		Pg_S0963.7	Pg_scaffold0963	310158	310258	0.0144653	0.0119048	0.906053	4.87942e-11		Pg_S0635.25	Pg_scaffold0635	833950	834050	1079.53	1	0.000888099	9.88955e-198		Pg_S0690.3	Pg_scaffold0690	224300	224400	0	0	0.947368	6.74052e-05		Pg_S4184.9	Pg_scaffold4184	127600	127700	2.98783
Pg_S4083.8	Pg_scaffold4083	44558	44658	28.4581	0.907692	0.0314961	2.2222e-15		Pg_S3063.5	Pg_scaffold3063	72837	72937	Inf	0.95	0	7.81262e-10		Pg_S0963.7	Pg_scaffold0963	310758	310858	0	0	0.939394	0.00108382		Pg_S0635.25	Pg_scaffold0635	834050	834150	1035.25	0.988492	0.000973447	0		Pg_S4323.3	Pg_scaffold4323	67024	67124	0	0	0.95	0.000151872		Pg_S4184.11	Pg_scaffold4184	143434	143534	6.56927
Pg_S4083.8	Pg_scaffold4083	44658	44758	3.02494	0.888889	0.292918	0.000197441		Pg_S3063.5	Pg_scaffold3063	72937	73037	Inf	0.948718	0	9.99944e-12		Pg_S0963.8	Pg_scaffold0963	625150	625250	0.0352786	0.0454545	0.943466	5.20536e-07		Pg_S0635.25	Pg_scaffold0635	834150	834250	621.884	0.928571	0.0014549	5.40534e-39		Pg_S4323.3	Pg_scaffold4323	67124	67224	0.0441675	0.037037	0.869565	0.00135018		Pg_S4184.11	Pg_scaffold4184	143534	143634	8.07143
Pg_S1763.9	Pg_scaffold1763	239813	239913	Inf	0.617424	0	0.00413405		Pg_S3063.5	Pg_scaffold3063	74737	74837	Inf	0.930357	0	3.32795e-07		Pg_S0963.8	Pg_scaffold0963	625250	625350	0.0101389	0.00961538	0.958521	1.31926e-15		Pg_S0635.25	Pg_scaffold0635	834250	834350	3575.48	0.916126	0.00027933	0		Pg_S6576.2	Pg_scaffold6576	87644	87744	Inf	0.651163	0	0.0046593		Pg_S4184.19	Pg_scaffold4184	191408	191508	Inf
Pg_S0258.3	Pg_scaffold0258	264266	264366	0.177131	0.170635	0.887242	0.00584154		Pg_S3063.5	Pg_scaffold3063	75237	75337	Inf	0.869565	0	0.00983875		Pg_S0963.8	Pg_scaffold0963	625550	625650	0.241605	0.195348	0.931761	5.43446e-08		Pg_S0635.25	Pg_scaffold0635	834350	834450	944.016	0.97619	0.000984252	3.93162e-195		Pg_S6576.2	Pg_scaffold6576	91044	91144	11.5222	0.977273	0.0833333	0.0017557		Pg_S4184.19	Pg_scaffold4184	191508	191608	Inf
Pg_S0258.3	Pg_scaffold0258	264666	264766	0	0	0.932203	0.00100158		Pg_S4541.3	Pg_scaffold4541	41948	42048	0.365795	0.359773	0.953954	0.00394348		Pg_S0963.8	Pg_scaffold0963	625650	625750	0	0	0.826923	0.000204421		Pg_S0635.25	Pg_scaffold0635	834450	834550	263.186	0.965368	0.00362928	9.10367e-90		Pg_S4892.1	Pg_scaffold4892	10622	10722	0	0	0.75	0.00330281		Pg_S4184.19	Pg_scaffold4184	191608	191708	Inf
Pg_S0346.1	Pg_scaffold0346	11574	11674	0	0	0.799785	4.83968e-12		Pg_S3964.1	Pg_scaffold3964	204836	204936	0.0855461	0.0703212	0.818182	3.03762e-06		Pg_S3611.3	Pg_scaffold3611	52508	52608	9.32477	0.785714	0.0833333	6.61886e-08		Pg_S0635.25	Pg_scaffold0635	834550	834650	187.586	0.9875	0.00527335	1.49755e-89		Pg_S0488.1	Pg_scaffold0488	15943	16043	Inf	0.873563	0	0.00358557		Pg_S6761.4	Pg_scaffold6761	66247	66347	Inf
Pg_S0346.1	Pg_scaffold0346	11674	11774	0	0	0.75	0.000373559		Pg_S0681.1	Pg_scaffold0681	33720	33820	Inf	0.95122	0	0.00030544		Pg_S0327.38	Pg_scaffold0327	875888	875988	2.96729	0.901961	0.302326	0.00976654		Pg_S0635.25	Pg_scaffold0635	834650	834750	Inf	1	0	4.45759e-105		Pg_S0488.13	Pg_scaffold0488	243654	243754	0	0	0.590793	0.000170982		Pg_S6761.4	Pg_scaffold6761	66347	66447	Inf
Pg_S0346.5	Pg_scaffold0346	534962	535062	7.16042	0.71875	0.0810811	0.00837959		Pg_S0681.7	Pg_scaffold0681	253244	253344	Inf	1	0	5.24841e-05		Pg_S0327.47	Pg_scaffold0327	1084488	1084588	0	0	0.960784	5.13399e-05		Pg_S0635.25	Pg_scaffold0635	834750	834850	Inf	1	0	8.00027e-21		Pg_S0488.18	Pg_scaffold0488	350796	350896	0.290211	0.255804	0.95452	0.000230871		Pg_S6761.4	Pg_scaffold6761	66447	66547	Inf
Pg_S1939.4	Pg_scaffold1939	67637	67737	0.347204	0.351419	0.920955	0.000925791		Pg_S0681.7	Pg_scaffold0681	253344	253444	38.2064	0.977525	0.025641	4.76384e-10		Pg_S3428.1	Pg_scaffold3428	130493	130593	15.6918	0.941176	0.0576923	0.000229957		Pg_S0635.25	Pg_scaffold0635	834850	834950	Inf	0.9375	0	7.86118e-11		Pg_S0488.23	Pg_scaffold0488	425100	425200	Inf	1	0	0.000628721		Pg_S6761.4	Pg_scaffold6761	66647	66747	7.32692
Pg_S1939.4	Pg_scaffold1939	68237	68337	0.225108	0.216667	0.938573	0.000392318		Pg_S0681.7	Pg_scaffold0681	253644	253744	109.492	0.922872	0.00793651	9.84466e-17		Pg_S1499.4	Pg_scaffold1499	96240	96340	14.2759	0.862069	0.0588235	0.000965817		Pg_S0635.25	Pg_scaffold0635	834950	835050	Inf	0.947368	0	2.28925e-05		Pg_S2815.3	Pg_scaffold2815	217773	217873	92.5038	0.866667	0.00909091	1.25695e-11		Pg_S4941.1	Pg_scaffold4941	84248	84348	6.25232
Pg_S1939.32	Pg_scaffold1939	380627	380727	0.0690614	0.05	0.731765	0.000992924		Pg_S0681.7	Pg_scaffold0681	254344	254444	Inf	1	0	0.00104111		Pg_S1499.9	Pg_scaffold1499	149078	149178	14.829	0.684211	0.0444444	0.00322488		Pg_S5708.2	Pg_scaffold5708	89548	89648	Inf	1	0	1.20859e-05		Pg_S1782.2	Pg_scaffold1782	433638	433738	2.81985	0.944402	0.34641	0.006118		Pg_S5714.4	Pg_scaffold5714	44124	44224	Inf
Pg_S1939.34	Pg_scaffold1939	400936	401036	Inf	1	0	2.18274e-06		Pg_S2991.12	Pg_scaffold2991	280190	280290	0.214272	0.2	0.933499	0.00313861		Pg_S1499.12	Pg_scaffold1499	178544	178644	0	0	0.945455	0.00552494		Pg_S5569.5	Pg_scaffold5569	48142	48242	Inf	1	0	0.00221051		Pg_S1782.2	Pg_scaffold1782	435038	435138	7.93333	0.85	0.107143	2.61537e-06		Pg_S5714.4	Pg_scaffold5714	44224	44324	Inf
Pg_S4184.12	Pg_scaffold4184	152099	152199	Inf	0.926503	0	2.12322e-10		Pg_S2991.12	Pg_scaffold2991	280390	280490	0	0	0.76	0.00247249		Pg_S1499.12	Pg_scaffold1499	180044	180144	0	0	0.96875	0.000923058		Pg_S5569.5	Pg_scaffold5569	50542	50642	Inf	1	0	0.00122074		Pg_S1782.2	Pg_scaffold1782	435138	435238	15.7206	0.954545	0.0588235	3.62656e-05		Pg_S5714.4	Pg_scaffold5714	44424	44524	Inf
Pg_S4184.16	Pg_scaffold4184	167629	167729	3.17626	0.923611	0.273936	0.00909055		Pg_S2461.3	Pg_scaffold2461	76791	76891	0	0	0.98	9.88649e-09		Pg_S1499.12	Pg_scaffold1499	180444	180544	0	0	0.962264	0.00160746		Pg_S5569.11	Pg_scaffold5569	141595	141695	0	0	0.814815	0.00123281		Pg_S1782.4	Pg_scaffold1782	462352	462452	19.2149	0.97619	0.0505747	1.53956e-06		Pg_S5714.10	Pg_scaffold5714	124588	124688	Inf
Pg_S4184.19	Pg_scaffold4184	192108	192208	0	0	0.973684	8.1354e-05		Pg_S2461.3	Pg_scaffold2461	76891	76991	0	0	0.952381	0.000361415		Pg_S1499.12	Pg_scaffold1499	182344	182444	0	0	0.964286	2.49822e-05		Pg_S5569.11	Pg_scaffold5569	141695	141795	0	0	0.882353	0.00270845		Pg_S3064.17	Pg_scaffold3064	140470	140570	Inf	1	0	0.000118223		Pg_S5714.10	Pg_scaffold5714	124888	124988	3.51592
Pg_S6761.2	Pg_scaffold6761	37507	37607	6.64047	0.975309	0.145806	8.56765e-05		Pg_S2461.3	Pg_scaffold2461	77691	77791	0.106462	0.1	0.962963	0.00677254		Pg_S1499.12	Pg_scaffold1499	182444	182544	0	0	0.984848	0.00509539		Pg_S1511.4	Pg_scaffold1511	535464	535564	Inf	0.864865	0	4.78419e-06		Pg_S2433.6	Pg_scaffold2433	254372	254472	Inf	0.944444	0	0.000153215		Pg_S5714.11	Pg_scaffold5714	130984	131084	4.38912
Pg_S5714.4	Pg_scaffold5714	44624	44724	0	0	0.973684	0.000453023		Pg_S2461.6	Pg_scaffold2461	124370	124470	0	0	0.638889	0.000248593		Pg_S0384.10	Pg_scaffold0384	250301	250401	Inf	0.55	0	9.732e-06		Pg_S1511.4	Pg_scaffold1511	535564	535664	Inf	0.6875	0	3.1634e-06		Pg_S2433.11	Pg_scaffold2433	378983	379083	Inf	0.964674	0	6.22065e-10		Pg_S3321.7	Pg_scaffold3321	156361	156461	Inf
Pg_S5714.4	Pg_scaffold5714	44724	44824	0	0	0.971373	7.64612e-21		Pg_S2461.6	Pg_scaffold2461	124470	124570	0.0507024	0.0277778	0.5625	0.00719436		Pg_S0384.10	Pg_scaffold0384	250601	250701	Inf	0.659091	0	2.88982e-08		Pg_S5086.2	Pg_scaffold5086	118308	118408	Inf	0.97561	0	0.000217877		Pg_S0220.1	Pg_scaffold0220	3780	3880	Inf	0.607143	0	0.00228388		Pg_S3321.10	Pg_scaffold3321	205510	205610	Inf
Pg_S5714.4	Pg_scaffold5714	47724	47824	0.282189	0.25576	0.901639	0.00308255		Pg_S2461.6	Pg_scaffold2461	124870	124970	0.0580506	0.0578704	0.91936	9.25612e-06		Pg_S0384.15	Pg_scaffold0384	310184	310284	0	0	0.984375	4.35757e-05		Pg_S5086.2	Pg_scaffold5086	125308	125408	Inf	0.966102	0	0.000247981		Pg_S7406.1	Pg_scaffold7406	2473	2573	0	0	0.608696	0.00521981		Pg_S3321.10	Pg_scaffold3321	219410	219510	0
Pg_S5714.4	Pg_scaffold5714	49024	49124	0.340386	0.299603	0.898611	0.00347917		Pg_S0467.1	Pg_scaffold0467	261464	261564	13.6573	0.574872	0.0588235	0.00143017		Pg_S0384.15	Pg_scaffold0384	310284	310384	0	0	0.976744	4.33913e-06		Pg_S0067.2	Pg_scaffold0067	353440	353540	4.62914	0.93198	0.229167	0.00036704		Pg_S3063.5	Pg_scaffold3063	72737	72837	0.0260278	0.025987	0.966239	7.58404e-16		Pg_S0199.15	Pg_scaffold0199	626738	626838	4.87724
Pg_S5714.4	Pg_scaffold5714	49824	49924	0.140469	0.114719	0.821126	0.000944071		Pg_S0111.7	Pg_scaffold0111	1267861	1267961	16.717	0.983983	0.0596855	9.58413e-158		Pg_S0384.16	Pg_scaffold0384	350602	350702	0	0	0.933333	0.00178676		Pg_S0067.4	Pg_scaffold0067	407678	407778	85.3975	0.964843	0.0113636	2.85577e-25		Pg_S3063.5	Pg_scaffold3063	72837	72937	0	0	1	1.3939e-08		Pg_S0199.15	Pg_scaffold0199	631438	631538	3.44266
Pg_S5714.4	Pg_scaffold5714	49924	50024	0.108181	0.0857403	0.790339	4.34449e-11		Pg_S0111.7	Pg_scaffold0111	1267961	1268061	14.3682	0.954397	0.0669918	2.04468e-40		Pg_S0384.16	Pg_scaffold0384	350702	350802	0	0	0.766908	3.71774e-05		Pg_S0067.4	Pg_scaffold0067	407778	407878	Inf	0.978261	0	1.51906e-08		Pg_S0556.4	Pg_scaffold0556	222376	222476	9.25979	0.9375	0.0980392	0.00195562		Pg_S0199.16	Pg_scaffold0199	689520	689620	2.84817
Pg_S5714.4	Pg_scaffold5714	50024	50124	0	0	1	0.00248928		Pg_S2977.1	Pg_scaffold2977	326754	326854	0.0782522	0.0606061	0.785714	0.00129243		Pg_S0384.18	Pg_scaffold0384	387480	387580	0.354642	0.340992	0.964899	2.72586e-08		Pg_S0067.5	Pg_scaffold0067	708297	708397	Inf	0.94056	0	1.32339e-36		Pg_S0556.4	Pg_scaffold0556	222476	222576	Inf	0.978261	0	6.41576e-11		Pg_S0199.26	Pg_scaffold0199	1085830	1085930	0.107874
Pg_S5714.4	Pg_scaffold5714	51724	51824	0.16461	0.156162	0.921787	7.82073e-06		Pg_S2977.1	Pg_scaffold2977	326854	326954	0.181854	0.170189	0.915956	9.02445e-05		Pg_S0384.21	Pg_scaffold0384	418049	418149	0	0	0.968254	0.00160746		Pg_S5398.3	Pg_scaffold5398	29451	29551	0	0	0.777778	0.000271504		Pg_S0556.4	Pg_scaffold0556	222576	222676	Inf	0.9375	0	0.00474063		Pg_S0199.26	Pg_scaffold0199	1085930	1086030	0.0395675
Pg_S5714.4	Pg_scaffold5714	54824	54924	0.0824871	0.08	0.983051	0.00138485		Pg_S5535.2	Pg_scaffold5535	29679	29779	Inf	0.921053	0	3.63606e-26		Pg_S0384.22	Pg_scaffold0384	439918	440018	2.77704	0.978758	0.351174	0.000513482		Pg_S5398.3	Pg_scaffold5398	34751	34851	Inf	0.947368	0	3.46866e-06		Pg_S7789.2	Pg_scaffold7789	44128	44228	20.4836	0.961538	0.0454545	0.00298314		Pg_S0199.28	Pg_scaffold0199	1129263	1129363	Inf
Pg_S5714.7	Pg_scaffold5714	81082	81182	20.4771	0.736842	0.0344828	0.00947923		Pg_S2672.15	Pg_scaffold2672	131216	131316	Inf	0.973684	0	0.000162375		Pg_S0384.22	Pg_scaffold0384	440018	440118	5.76634	0.941176	0.16129	0.00966119		Pg_S7042.3	Pg_scaffold7042	76794	76894	Inf	0.953125	0	0.000146865		Pg_S4541.3	Pg_scaffold4541	35748	35848	Inf	0.909091	0	0.00207427		Pg_S2459.4	Pg_scaffold2459	393400	393500	Inf
Pg_S3321.10	Pg_scaffold3321	219410	219510	Inf	0.9375	0	0.00935757		Pg_S2016.1	Pg_scaffold2016	3148	3248	0.121293	0.0670996	0.648637	5.71893e-11		Pg_S0384.25	Pg_scaffold0384	502244	502344	Inf	0.83631	0	3.86859e-05		Pg_S1451.13	Pg_scaffold1451	576404	576504	2.76487	0.979051	0.4	1.14091e-05		Pg_S4541.3	Pg_scaffold4541	38848	38948	Inf	0.945906	0	5.86187e-08		Pg_S2459.4	Pg_scaffold2459	393600	393700	Inf
Pg_S0199.1	Pg_scaffold0199	36948	37048	0	0	0.939394	7.06218e-12		Pg_S0177.1	Pg_scaffold0177	473684	473784	0	0	0.914855	0.00026031		Pg_S0384.25	Pg_scaffold0384	502344	502444	Inf	0.896552	0	1.30077e-05		Pg_S0340.2	Pg_scaffold0340	158212	158312	25.2518	0.964286	0.037037	0.000429353		Pg_S4541.3	Pg_scaffold4541	39848	39948	Inf	0.827586	0	0.00036557		Pg_S6912.3	Pg_scaffold6912	51541	51641	2.67252
Pg_S0199.1	Pg_scaffold0199	37148	37248	0.0214749	0.0192308	0.906667	1.05419e-08		Pg_S0177.1	Pg_scaffold0177	474184	474284	0	0	0.979167	2.2776e-05		Pg_S0384.28	Pg_scaffold0384	585186	585286	7.10931	1	0.138889	1.16041e-05		Pg_S0340.12	Pg_scaffold0340	878744	878844	49.823	0.977778	0.0192308	1.26302e-08		Pg_S3231.1	Pg_scaffold3231	233373	233473	Inf	0.96875	0	0.000368804		Pg_S1212.21	Pg_scaffold1212	363474	363574	Inf
Pg_S0199.1	Pg_scaffold0199	37248	37348	0	0	0.946429	2.39188e-07		Pg_S0177.1	Pg_scaffold0177	474384	474484	0	0	1	0.000906747		Pg_S0384.40	Pg_scaffold0384	1004538	1004638	0	0	0.685185	0.00981446		Pg_S2372.1	Pg_scaffold2372	12098	12198	0	0	0.571429	0.000335841		Pg_S3231.1	Pg_scaffold3231	234173	234273	0.0333894	0.0277778	0.901526	2.75164e-05		Pg_S1212.27	Pg_scaffold1212	442189	442289	0.0805848
Pg_S0199.2	Pg_scaffold0199	237064	237164	3.99972	0.918367	0.227848	0.00136337		Pg_S0177.2	Pg_scaffold0177	578262	578362	Inf	0.530364	0	0.0055252		Pg_S5490.1	Pg_scaffold5490	14737	14837	Inf	0.538158	0	0.000489574		Pg_S2372.4	Pg_scaffold2372	154552	154652	Inf	0.9375	0	0.00478034		Pg_S3231.1	Pg_scaffold3231	234373	234473	0	0	0.922222	0.00020363		Pg_S1212.27	Pg_scaffold1212	442289	442389	0
Pg_S0199.13	Pg_scaffold0199	569206	569306	28.2824	0.96875	0.0333333	0.000293144		Pg_S0177.2	Pg_scaffold0177	578562	578662	20.5935	0.530975	0.0277778	7.67868e-06		Pg_S5490.4	Pg_scaffold5490	99456	99556	0	0	0.947368	0.00146756		Pg_S1423.6	Pg_scaffold1423	554160	554260	Inf	0.981481	0	0.000838729		Pg_S3231.1	Pg_scaffold3231	236973	237073	0	0	0.906832	3.67594e-05		Pg_S3232.1	Pg_scaffold3232	132882	132982	Inf
Pg_S0199.14	Pg_scaffold0199	574774	574874	2.81762	0.929669	0.343776	0.00902687		Pg_S0177.2	Pg_scaffold0177	581162	581262	Inf	0.983607	0	0.0011534		Pg_S1420.4	Pg_scaffold1420	436596	436696	15.5535	0.561144	0.0379317	2.92138e-12		Pg_S1423.6	Pg_scaffold1423	554360	554460	0.0957702	0.0909091	0.969697	0.000602905		Pg_S3231.1	Pg_scaffold3231	253673	253773	3.77207	0.961623	0.291667	0.00167537		Pg_S3232.1	Pg_scaffold3232	132982	133082	Inf
Pg_S0199.23	Pg_scaffold0199	999920	1000020	Inf	0.927273	0	1.64586e-13		Pg_S0177.2	Pg_scaffold0177	581362	581462	44.3964	0.980909	0.0185185	2.52964e-06		Pg_S5849.6	Pg_scaffold5849	76169	76269	0	0	0.777484	5.98251e-06		Pg_S1423.6	Pg_scaffold1423	554460	554560	0.0649582	0.0606838	0.940041	3.03412e-09		Pg_S3432.10	Pg_scaffold3432	159780	159880	Inf	1	0	0.000121824		Pg_S0635.16	Pg_scaffold0635	753575	753675	Inf
Pg_S0199.26	Pg_scaffold0199	1081730	1081830	Inf	0.916667	0	0.00175374		Pg_S0177.2	Pg_scaffold0177	582362	582462	9.94808	0.983631	0.0970468	1.47024e-09		Pg_S0466.6	Pg_scaffold0466	598811	598911	0	0	0.910436	8.65475e-08		Pg_S1691.3	Pg_scaffold1691	69976	70076	Inf	0.9375	0	4.3225e-05		Pg_S2740.3	Pg_scaffold2740	199422	199522	9.00478	0.972222	0.0967742	0.000216149		Pg_S0635.16	Pg_scaffold0635	757375	757475	Inf
Pg_S0199.26	Pg_scaffold0199	1082230	1082330	5.03981	0.976673	0.192323	6.97161e-13		Pg_S0177.6	Pg_scaffold0177	1091020	1091120	Inf	0.53875	0	0.00492947		Pg_S0466.6	Pg_scaffold0466	598911	599011	0	0	0.942901	2.58585e-12		Pg_S1691.5	Pg_scaffold1691	463102	463202	18.8574	0.555556	0.0285714	0.00719395		Pg_S2740.3	Pg_scaffold2740	199522	199622	3.49539	0.94324	0.270373	0.000733506		Pg_S0635.16	Pg_scaffold0635	764975	765075	Inf
Pg_S0199.26	Pg_scaffold0199	1086730	1086830	15.3054	0.857143	0.0540541	0.00235933		Pg_S4835.2	Pg_scaffold4835	112506	112606	5.07846	0.933499	0.183712	0.000290031		Pg_S0466.10	Pg_scaffold0466	904171	904271	Inf	0.809524	0	0.000105252		Pg_S1691.5	Pg_scaffold1691	463202	463302	6.35954	0.704981	0.112943	4.02307e-07		Pg_S2461.1	Pg_scaffold2461	26924	27024	3.35651	0.857143	0.25537	0.000665809		Pg_S0635.23	Pg_scaffold0635	810214	810314	1813.19
Pg_S2835.3	Pg_scaffold2835	74854	74954	3.08955	0.943732	0.304945	0.00359785		Pg_S4835.2	Pg_scaffold4835	113406	113506	Inf	0.962963	0	0.00564899		Pg_S4821.7	Pg_scaffold4821	165299	165399	Inf	1	0	0.000243939		Pg_S0337.2	Pg_scaffold0337	445946	446046	0	0	0.88807	9.02309e-22		Pg_S2461.3	Pg_scaffold2461	76991	77091	Inf	0.975	0	0.000392666		Pg_S0635.23	Pg_scaffold0635	810314	810414	536.061
Pg_S2835.16	Pg_scaffold2835	303796	303896	0	0	0.874094	3.44314e-05		Pg_S4835.2	Pg_scaffold4835	113606	113706	35.2647	0.943295	0.0266667	2.73206e-09		Pg_S4821.7	Pg_scaffold4821	165399	165499	Inf	1	0	1.49359e-09		Pg_S0337.3	Pg_scaffold0337	704180	704280	Inf	0.966102	0	3.51171e-06		Pg_S4297.2	Pg_scaffold4297	155608	155708	Inf	0.973333	0	0.000469007		Pg_S0635.23	Pg_scaffold0635	810414	810514	937.312
Pg_S1212.1	Pg_scaffold1212	27271	27371	0	0	0.657895	3.69371e-05		Pg_S4835.2	Pg_scaffold4835	114706	114806	23.7286	0.9375	0.0384615	0.00142013		Pg_S4821.7	Pg_scaffold4821	165999	166099	Inf	0.972222	0	6.81899e-06		Pg_S0337.3	Pg_scaffold0337	704280	704380	74.6797	0.953218	0.0133333	1.74684e-12		Pg_S2560.2	Pg_scaffold2560	217720	217820	7.78539	1	0.127119	1.3269e-06		Pg_S0635.23	Pg_scaffold0635	810514	810614	778.597
Pg_S1212.5	Pg_scaffold1212	93834	93934	0	0	0.548913	2.09658e-05		Pg_S0102.11	Pg_scaffold0102	215069	215169	0.0482536	0.0434783	0.928571	0.00466583		Pg_S0690.1	Pg_scaffold0690	7264	7364	Inf	0.894613	0	2.92237e-07		Pg_S0337.3	Pg_scaffold0337	719180	719280	61.2794	0.885714	0.0140845	3.39114e-09		Pg_S2560.3	Pg_scaffold2560	284372	284472	5.10439	0.882426	0.188397	6.03963e-07		Pg_S5708.2	Pg_scaffold5708	89548	89648	Inf
Pg_S1212.11	Pg_scaffold1212	258114	258214	0.0581073	0.0327957	0.564369	5.46437e-05		Pg_S0102.11	Pg_scaffold0102	215169	215269	0.0493322	0.0482143	0.99	5.22863e-10		Pg_S0690.3	Pg_scaffold0690	225800	225900	0.0733425	0.0726316	0.945286	3.31568e-05		Pg_S4275.1	Pg_scaffold4275	145468	145568	Inf	0.971429	0	2.92024e-06		Pg_S2560.3	Pg_scaffold2560	288872	288972	Inf	0.956522	0	2.03129e-05		Pg_S5708.2	Pg_scaffold5708	89648	89748	Inf
Pg_S1212.15	Pg_scaffold1212	307188	307288	Inf	0.85	0	0.000395902		Pg_S0102.11	Pg_scaffold0102	215269	215369	0	0	0.964386	1.80741e-17		Pg_S0274.5	Pg_scaffold0274	582980	583080	15.5116	0.9	0.0566038	2.54032e-05		Pg_S4275.1	Pg_scaffold4275	145768	145868	15.9622	0.937327	0.0625	0.000265998		Pg_S0665.2	Pg_scaffold0665	664678	664778	20.1699	0.680556	0.0333333	0.00065683		Pg_S5708.2	Pg_scaffold5708	90148	90248	16.8737
Pg_S1212.21	Pg_scaffold1212	363374	363474	4.99523	0.870833	0.164204	6.68175e-05		Pg_S0102.34	Pg_scaffold0102	524394	524494	0	0	0.92	0.00011884		Pg_S0274.5	Pg_scaffold0274	583080	583180	32.9323	0.666667	0.0196078	0.000159218		Pg_S2396.1	Pg_scaffold2396	4301	4401	5.12468	0.983337	0.195455	4.18002e-09		Pg_S0665.2	Pg_scaffold0665	668778	668878	Inf	0.790323	0	0.0043994		Pg_S5569.5	Pg_scaffold5569	50542	50642	Inf
Pg_S1212.25	Pg_scaffold1212	428494	428594	74.5409	0.740477	0.00877193	6.87639e-16		Pg_S0102.46	Pg_scaffold0102	669958	670058	2.78978	0.972523	0.345911	4.03853e-06		Pg_S0046.2	Pg_scaffold0046	62900	63000	11.0098	1	0.0895522	3.29208e-07		Pg_S2396.1	Pg_scaffold2396	4401	4501	24.8881	0.984688	0.037799	6.06139e-15		Pg_S2672.15	Pg_scaffold2672	137816	137916	8.73078	0.671429	0.0771169	7.9458e-12		Pg_S5569.7	Pg_scaffold5569	67522	67622	5.49075
Pg_S1212.25	Pg_scaffold1212	428594	428694	23.3065	0.624456	0.024886	1.381e-11		Pg_S0102.50	Pg_scaffold0102	745794	745894	0.112137	0.105263	0.891304	0.00360495		Pg_S0046.2	Pg_scaffold0046	63000	63100	18.4444	0.925926	0.0487805	0.000129911		Pg_S6686.2	Pg_scaffold6686	37392	37492	Inf	0.931818	0	1.97448e-05		Pg_S0177.6	Pg_scaffold0177	1101520	1101620	0	0	1	0.000628721		Pg_S5569.11	Pg_scaffold5569	141595	141695	0
Pg_S1212.25	Pg_scaffold1212	429294	429394	Inf	0.9	0	0.00302501		Pg_S0102.52	Pg_scaffold0102	775525	775625	38.41	0.565	0.00806452	2.30685e-05		Pg_S0046.2	Pg_scaffold0046	63700	63800	Inf	0.965449	0	9.87046e-15		Pg_S0666.2	Pg_scaffold0666	25952	26052	0.0351189	0.0322581	0.954545	0.000231634		Pg_S4835.2	Pg_scaffold4835	112206	112306	0	0	0.809524	0.00723442		Pg_S5569.11	Pg_scaffold5569	141695	141795	0
Pg_S0635.23	Pg_scaffold0635	809114	809214	20.1595	0.943434	0.0444179	4.91039e-42		Pg_S0102.58	Pg_scaffold0102	919916	920016	13.4461	0.932065	0.0694444	9.67297e-08		Pg_S0046.4	Pg_scaffold0046	233400	233500	Inf	0.741935	0	4.73484e-05		Pg_S0437.4	Pg_scaffold0437	61318	61418	Inf	0.942857	0	6.19764e-06		Pg_S0102.11	Pg_scaffold0102	215269	215369	Inf	0.964386	0	8.38216e-06		Pg_S1511.7	Pg_scaffold1511	549068	549168	6.41929
Pg_S0635.23	Pg_scaffold0635	809214	809314	16.2235	0.960937	0.0593252	3.18495e-96		Pg_S0102.58	Pg_scaffold0102	920116	920216	0.0139738	0.00806452	0.59081	4.12547e-10		Pg_S0046.14	Pg_scaffold0046	1727038	1727138	18.0638	0.962963	0.0519481	3.31775e-07		Pg_S0437.14	Pg_scaffold0437	192182	192282	Inf	0.941176	0	0.000192139		Pg_S0102.20	Pg_scaffold0102	302524	302624	0.31595	0.299441	0.946396	3.3457e-05		Pg_S1511.7	Pg_scaffold1511	549168	549268	4.6656
Pg_S0635.23	Pg_scaffold0635	809314	809414	21.2705	0.967213	0.0455074	5.8038e-20		Pg_S0102.65	Pg_scaffold0102	1529809	1529909	0	0	0.914181	2.94376e-21		Pg_S0488.12	Pg_scaffold0488	232127	232227	Inf	0.904762	0	2.48571e-05		Pg_S0437.18	Pg_scaffold0437	302158	302258	Inf	0.886364	0	0.000189343		Pg_S0102.32	Pg_scaffold0102	510142	510242	4.86825	0.957071	0.193017	0.00104246		Pg_S5086.2	Pg_scaffold5086	118308	118408	Inf
Pg_S0635.23	Pg_scaffold0635	809414	809514	26.5263	0.94029	0.0281272	3.8395e-14		Pg_S0102.65	Pg_scaffold0102	1529909	1530009	0	0	0.857143	5.85978e-10		Pg_S0488.16	Pg_scaffold0488	341058	341158	0.0479354	0.0444444	0.942308	2.33994e-06		Pg_S0437.18	Pg_scaffold0437	302258	302358	Inf	0.954545	0	0.00343502		Pg_S0102.50	Pg_scaffold0102	745794	745894	12.7978	0.891304	0.0727273	9.13415e-09		Pg_S0067.2	Pg_scaffold0067	353440	353540	4.8014
Pg_S0635.25	Pg_scaffold0635	832350	832450	756.456	0.965789	0.00126743	4.94141e-88		Pg_S0102.65	Pg_scaffold0102	1530009	1530109	0.0485544	0.0416667	0.771577	9.86191e-11		Pg_S0488.41	Pg_scaffold0488	736666	736766	11.1408	0.707353	0.0720588	2.86429e-07		Pg_S0437.24	Pg_scaffold0437	746538	746638	36.1412	0.973684	0.0263158	3.31194e-06		Pg_S0102.50	Pg_scaffold0102	746094	746194	Inf	0.857143	0	6.40895e-05		Pg_S0067.3	Pg_scaffold0067	381178	381278	0
Pg_S0635.25	Pg_scaffold0635	832450	832550	Inf	0.954545	0	8.87069e-24		Pg_S0022.12	Pg_scaffold0022	80215	80315	0.0769962	0.0697674	0.941176	0.00171973		Pg_S0488.41	Pg_scaffold0488	738866	738966	Inf	0.833333	0	0.000447816		Pg_S0437.24	Pg_scaffold0437	746738	746838	18.9131	0.921053	0.047619	0.00242466		Pg_S0102.52	Pg_scaffold0102	775425	775525	0.107358	0.1	0.954545	0.000211841		Pg_S0067.3	Pg_scaffold0067	390578	390678	Inf
Pg_S0635.25	Pg_scaffold0635	832550	832650	Inf	1	0	0.00179205		Pg_S3928.16	Pg_scaffold3928	204402	204502	0	0	0.538095	5.30585e-05		Pg_S0488.64	Pg_scaffold0488	924589	924689	0	0	0.719101	0.00372351		Pg_S0437.25	Pg_scaffold0437	823082	823182	40.599	0.973684	0.0227273	2.40648e-05		Pg_S0102.52	Pg_scaffold0102	775525	775625	0.0184574	0.016129	0.909091	4.0403e-07		Pg_S5398.2	Pg_scaffold5398	22424	22524	Inf
Pg_S0635.25	Pg_scaffold0635	835150	835250	Inf	0.814528	0	2.8515e-18		Pg_S2718.2	Pg_scaffold2718	264480	264580	0	0	0.809524	0.00879666		Pg_S0488.64	Pg_scaffold0488	941589	941689	Inf	0.769231	0	1.76801e-05		Pg_S0437.25	Pg_scaffold0437	823182	823282	Inf	0.92	0	0.000240044		Pg_S0102.52	Pg_scaffold0102	775625	775725	0.0307351	0.0172414	0.588235	0.000578119		Pg_S5398.3	Pg_scaffold5398	34751	34851	Inf
Pg_S0635.25	Pg_scaffold0635	835350	835450	Inf	0.819853	0	5.50094e-81		Pg_S2718.2	Pg_scaffold2718	264580	264680	0	0	0.806548	7.94151e-10		Pg_S1782.4	Pg_scaffold1782	467852	467952	0	0	0.970238	8.86112e-14		Pg_S0437.25	Pg_scaffold0437	823382	823482	Inf	0.937255	0	2.23893e-05		Pg_S0102.56	Pg_scaffold0102	845367	845467	11.7109	1	0.0833333	0.00390379		Pg_S5398.4	Pg_scaffold5398	47752	47852	Inf
Pg_S0635.25	Pg_scaffold0635	835450	835550	280.402	0.759804	0.00281294	4.04688e-60		Pg_S2049.1	Pg_scaffold2049	210798	210898	Inf	0.947368	0	0.00735573		Pg_S3064.17	Pg_scaffold3064	129870	129970	Inf	0.970588	0	0.00134058		Pg_S0437.25	Pg_scaffold0437	825382	825482	Inf	0.909091	0	0.00349411		Pg_S3713.6	Pg_scaffold3713	39000	39100	3.62365	0.988095	0.432796	0.00825688		Pg_S5398.9	Pg_scaffold5398	73388	73488	0.0689391
Pg_S0635.25	Pg_scaffold0635	835550	835650	Inf	0.886905	0	6.13114e-05		Pg_S6153.1	Pg_scaffold6153	51389	51489	5.03414	0.922619	0.190476	0.00707209		Pg_S0220.1	Pg_scaffold0220	4580	4680	14.933	0.893617	0.0588235	0.000200747		Pg_S0327.7	Pg_scaffold0327	124466	124566	0	0	1	5.59441e-05		Pg_S3713.21	Pg_scaffold3713	197752	197852	Inf	1	0	1.02385e-06		Pg_S7042.3	Pg_scaffold7042	76794	76894	Inf
Pg_S5708.1	Pg_scaffold5708	17416	17516	0	0	0.701429	0.00324626		Pg_S6153.1	Pg_scaffold6153	58689	58789	0.0541097	0.0407925	0.774866	3.03896e-07		Pg_S8365.1	Pg_scaffold8365	7186	7286	0.0775924	0.0734787	0.960366	9.80976e-18		Pg_S0327.7	Pg_scaffold0327	127166	127266	Inf	1	0	0.000632884		Pg_S0022.9	Pg_scaffold0022	47534	47634	34.9707	0.655172	0.0181818	2.39559e-05		Pg_S5282.2	Pg_scaffold5282	9498	9598	18.3075
Pg_S1511.4	Pg_scaffold1511	534964	535064	Inf	0.55102	0	6.98049e-11		Pg_S6107.7	Pg_scaffold6107	106932	107032	0	0	0.677419	0.00760424		Pg_S8365.2	Pg_scaffold8365	17738	17838	6.74219	0.70749	0.104437	0.000187988		Pg_S0384.10	Pg_scaffold0384	250601	250701	24.5547	0.75	0.0303309	4.7651e-07		Pg_S0022.9	Pg_scaffold0022	47634	47734	Inf	0.529412	0	0.00245742		Pg_S1451.13	Pg_scaffold1451	576404	576504	2.65343
Pg_S1511.4	Pg_scaffold1511	535164	535264	Inf	0.6	0	0.0006361		Pg_S5444.3	Pg_scaffold5444	62566	62666	12.413	0.934848	0.0833333	0.000332378		Pg_S3063.5	Pg_scaffold3063	72737	72837	0.0158616	0.0172414	0.879274	1.71366e-09		Pg_S0384.13	Pg_scaffold0384	296144	296244	0.146944	0.121976	0.794466	4.82401e-05		Pg_S0022.9	Pg_scaffold0022	48234	48334	Inf	1	0	1.09401e-05		Pg_S1451.13	Pg_scaffold1451	580304	580404	Inf
Pg_S1511.4	Pg_scaffold1511	535564	535664	26.3215	0.6875	0.025641	0.000182424		Pg_S3895.2	Pg_scaffold3895	32932	33032	0.303525	0.277778	0.915344	0.00621737		Pg_S3063.5	Pg_scaffold3063	72837	72937	0	0	0.983871	9.4411e-10		Pg_S0384.15	Pg_scaffold0384	315784	315884	4.36032	0.964286	0.221344	0.00418674		Pg_S0022.12	Pg_scaffold0022	82615	82715	Inf	0.951456	0	4.86734e-06		Pg_S3719.3	Pg_scaffold3719	19396	19496	Inf
Pg_S1511.9	Pg_scaffold1511	563250	563350	0	0	0.741935	0.00337235		Pg_S3895.6	Pg_scaffold3895	104980	105080	Inf	0.954545	0	5.47146e-09		Pg_S3063.5	Pg_scaffold3063	72937	73037	0	0	0.927273	1.08315e-10		Pg_S0384.15	Pg_scaffold0384	319384	319484	Inf	0.979085	0	5.57663e-06		Pg_S0022.32	Pg_scaffold0022	864202	864302	Inf	0.977273	0	1.19794e-07		Pg_S0340.2	Pg_scaffold0340	158212	158312	25.2135
Pg_S0067.6	Pg_scaffold0067	929812	929912	Inf	1	0	8.73492e-05		Pg_S3412.6	Pg_scaffold3412	152004	152104	0.0656576	0.0512821	0.795455	0.000243683		Pg_S3063.5	Pg_scaffold3063	74737	74837	0	0	0.970188	5.42382e-08		Pg_S0384.15	Pg_scaffold0384	323884	323984	Inf	0.941176	0	2.5511e-05		Pg_S3928.7	Pg_scaffold3928	107250	107350	Inf	0.961538	0	0.00057156		Pg_S0340.12	Pg_scaffold0340	878744	878844	49.7872
Pg_S0067.6	Pg_scaffold0067	929912	930012	Inf	1	0	0.000299369		Pg_S3412.10	Pg_scaffold3412	228668	228768	5.38085	0.980952	0.182281	2.1378e-09		Pg_S3063.5	Pg_scaffold3063	75237	75337	0	0	0.971429	0.00259987		Pg_S0384.27	Pg_scaffold0384	545582	545682	Inf	0.944444	0	5.68657e-05		Pg_S2718.2	Pg_scaffold2718	264480	264580	Inf	0.809524	0	2.15761e-05		Pg_S2372.1	Pg_scaffold2372	12098	12198	0
Pg_S2372.4	Pg_scaffold2372	152252	152352	Inf	1	0	3.71401e-08		Pg_S3412.14	Pg_scaffold3412	278910	279010	0	0	0.935484	0.00177409		Pg_S0556.3	Pg_scaffold0556	126798	126898	52.8699	0.791384	0.0153846	1.83988e-07		Pg_S0384.30	Pg_scaffold0384	601020	601120	0	0	0.769993	1.01136e-09		Pg_S2718.2	Pg_scaffold2718	264580	264680	Inf	0.806548	0	8.58157e-18		Pg_S2372.4	Pg_scaffold2372	152252	152352	0
Pg_S2372.4	Pg_scaffold2372	153352	153452	4.07909	0.914894	0.222222	0.00662874		Pg_S2020.8	Pg_scaffold2020	76033	76133	4.4483	0.786885	0.175439	0.00361534		Pg_S3526.9	Pg_scaffold3526	250347	250447	Inf	0.875	0	0.00109232		Pg_S0384.30	Pg_scaffold0384	602520	602620	Inf	0.96	0	0.00384361		Pg_S2049.1	Pg_scaffold2049	210798	210898	0	0	1	0.00112073		Pg_S2372.4	Pg_scaffold2372	154552	154652	Inf
Pg_S2372.4	Pg_scaffold2372	155152	155252	2.27874	0.942286	0.419548	0.00152274		Pg_S2020.23	Pg_scaffold2020	218808	218908	0.0904475	0.0726891	0.800111	4.89874e-06		Pg_S4541.3	Pg_scaffold4541	37148	37248	4.43376	0.953598	0.214286	7.13867e-06		Pg_S5490.3	Pg_scaffold5490	83066	83166	Inf	0.961538	0	0.00205222		Pg_S6107.6	Pg_scaffold6107	80982	81082	Inf	0.973684	0	3.45502e-08		Pg_S2372.4	Pg_scaffold2372	155552	155652	0.16567
Pg_S2372.4	Pg_scaffold2372	155252	155352	4.99532	0.937738	0.189209	1.47399e-18		Pg_S2020.26	Pg_scaffold2020	270771	270871	6.51948	0.942963	0.145238	0.00379954		Pg_S4541.3	Pg_scaffold4541	41848	41948	5.95098	0.869565	0.144578	4.04188e-05		Pg_S5490.5	Pg_scaffold5490	115834	115934	Inf	0.979592	0	1.0593e-05		Pg_S6107.7	Pg_scaffold6107	106832	106932	Inf	0.836526	0	1.24531e-08		Pg_S2372.4	Pg_scaffold2372	157552	157652	0
Pg_S2372.4	Pg_scaffold2372	155552	155652	5.98275	0.930233	0.153846	2.33418e-05		Pg_S2020.26	Pg_scaffold2020	274171	274271	22.291	0.851852	0.037037	0.0039953		Pg_S4541.3	Pg_scaffold4541	41948	42048	143.213	0.8978	0.00497512	3.07897e-19		Pg_S5490.5	Pg_scaffold5490	115934	116034	9.99564	0.949153	0.09375	0.000264285		Pg_S6107.7	Pg_scaffold6107	106932	107032	Inf	0.694444	0	2.49272e-08		Pg_S2372.4	Pg_scaffold2372	157652	157752	0
Pg_S2372.4	Pg_scaffold2372	157152	157252	Inf	0.944444	0	0.000526279		Pg_S2020.26	Pg_scaffold2020	274671	274771	Inf	1	0	0.00572774		Pg_S4541.3	Pg_scaffold4541	42048	42148	Inf	1	0	0.00171821		Pg_S5490.5	Pg_scaffold5490	116034	116134	Inf	0.967742	0	0.000174378		Pg_S3895.6	Pg_scaffold3895	122180	122280	8.61309	0.968254	0.111111	0.00138301		Pg_S2372.4	Pg_scaffold2372	157752	157852	0.0136612
Pg_S2372.4	Pg_scaffold2372	157452	157552	Inf	0.966667	0	0.000162313		Pg_S1622.3	Pg_scaffold1622	50156	50256	0	0	0.877551	2.53534e-07		Pg_S3231.1	Pg_scaffold3231	234173	234273	0.0314032	0.0277778	0.965043	4.67428e-05		Pg_S3173.10	Pg_scaffold3173	268478	268578	4.35289	0.928571	0.210526	0.00622219		Pg_S3412.12	Pg_scaffold3412	262626	262726	Inf	1	0	3.75072e-05		Pg_S1423.3	Pg_scaffold1423	503298	503398	0
Pg_S2372.4	Pg_scaffold2372	157652	157752	Inf	1	0	3.57988e-05		Pg_S1622.3	Pg_scaffold1622	50256	50356	0.083656	0.0731707	0.891892	0.000270932		Pg_S3231.1	Pg_scaffold3231	234373	234473	0	0	1	0.000702778		Pg_S2854.5	Pg_scaffold2854	263110	263210	0	0	0.671533	0.00634211		Pg_S2020.26	Pg_scaffold2020	270771	270871	0.154212	0.145238	0.941176	0.00377184		Pg_S1423.3	Pg_scaffold1423	503398	503498	0
Pg_S2372.4	Pg_scaffold2372	157752	157852	103.492	0.972222	0.00925926	9.1075e-14		Pg_S1622.3	Pg_scaffold1622	50356	50456	0	0	1	0.00409498		Pg_S1810.5	Pg_scaffold1810	425948	426048	37.394	0.875	0.0222222	0.000159342		Pg_S5931.1	Pg_scaffold5931	5944	6044	Inf	0.642857	0	0.00353719		Pg_S2020.26	Pg_scaffold2020	274671	274771	0	0	0.846154	0.00590935		Pg_S1423.3	Pg_scaffold1423	503498	503598	0
Pg_S2372.4	Pg_scaffold2372	157852	157952	Inf	0.9	0	2.53233e-06		Pg_S1038.6	Pg_scaffold1038	121320	121420	Inf	0.953846	0	1.12471e-07		Pg_S2461.6	Pg_scaffold2461	124170	124270	46.2211	0.526316	0.0116279	1.90405e-05		Pg_S4821.7	Pg_scaffold4821	166199	166299	0.0256578	0.0238095	0.927273	3.05511e-05		Pg_S1038.17	Pg_scaffold1038	268184	268284	Inf	1	0	1.57577e-05		Pg_S1423.3	Pg_scaffold1423	503698	503798	0
Pg_S2372.4	Pg_scaffold2372	158052	158152	190.613	0.988095	0.00505051	7.81396e-24		Pg_S1038.19	Pg_scaffold1038	311274	311374	Inf	0.823201	0	2.01404e-10		Pg_S2461.6	Pg_scaffold2461	124370	124470	23.4265	0.638889	0.0266667	3.55305e-06		Pg_S4821.7	Pg_scaffold4821	166599	166699	0	0	0.961538	2.08137e-08		Pg_S1038.23	Pg_scaffold1038	376918	377018	0.0938701	0.0909091	1	0.00894749		Pg_S1691.3	Pg_scaffold1691	69976	70076	Inf
Pg_S1423.6	Pg_scaffold1423	554360	554460	0.149562	0.136759	0.943355	6.55375e-13		Pg_S1038.19	Pg_scaffold1038	311374	311474	Inf	0.737771	0	4.01738e-06		Pg_S2461.6	Pg_scaffold2461	124470	124570	11.9239	0.5625	0.0461538	0.000668858		Pg_S4821.7	Pg_scaffold4821	166799	166899	0	0	1	0.00344085		Pg_S1038.44	Pg_scaffold1038	715146	715246	Inf	0.541667	0	0.00158768		Pg_S1691.5	Pg_scaffold1691	463102	463202	19.1478
Pg_S1423.6	Pg_scaffold1423	554460	554560	0.0910712	0.0755128	0.817603	2.69382e-11		Pg_S3671.2	Pg_scaffold3671	11479	11579	0	0	0.979228	0.00342379		Pg_S2461.6	Pg_scaffold2461	124870	124970	3.76443	0.91936	0.253876	4.43939e-05		Pg_S0690.3	Pg_scaffold0690	224200	224300	0	0	0.970588	3.86332e-06		Pg_S3671.4	Pg_scaffold3671	96350	96450	0	0	1	8.48606e-05		Pg_S1691.5	Pg_scaffold1691	463202	463302	5.52634
Pg_S6436.7	Pg_scaffold6436	90282	90382	0.104619	0.105263	0.981071	0.000265171		Pg_S3671.2	Pg_scaffold3671	11579	11679	0	0	0.982609	0.00339313		Pg_S2461.10	Pg_scaffold2461	220990	221090	18.4903	0.757576	0.04	7.5736e-05		Pg_S0690.3	Pg_scaffold0690	224300	224400	0	0	0.947368	0.000755211		Pg_S3671.11	Pg_scaffold3671	137641	137741	0.117974	0.097561	0.84375	0.000873625		Pg_S0337.2	Pg_scaffold0337	445646	445746	0
Pg_S6436.7	Pg_scaffold6436	90482	90582	0	0	0.980392	0.00161817		Pg_S1914.1	Pg_scaffold1914	195191	195291	5.67117	0.609091	0.105594	4.5988e-06		Pg_S2560.3	Pg_scaffold2560	284872	284972	2.60014	0.889881	0.326789	5.57408e-05		Pg_S0274.11	Pg_scaffold0274	810764	810864	Inf	0.944444	0	0.0025876		Pg_S3671.21	Pg_scaffold3671	209144	209244	Inf	0.884615	0	0.00861962		Pg_S0337.3	Pg_scaffold0337	704180	704280	Inf
Pg_S6436.7	Pg_scaffold6436	90782	90882	0	0	0.869565	0.00675366		Pg_S4457.1	Pg_scaffold4457	175710	175810	Inf	0.973684	0	0.000142053		Pg_S0467.1	Pg_scaffold0467	260564	260664	0.281187	0.240662	0.85374	0.000150492		Pg_S4323.2	Pg_scaffold4323	60353	60453	8.17805	1	0.12	0.00424236		Pg_S3671.25	Pg_scaffold3671	253566	253666	0	0	0.564626	0.0012731		Pg_S0337.3	Pg_scaffold0337	704280	704380	75.3621
Pg_S6436.7	Pg_scaffold6436	91482	91582	0.246877	0.236364	0.964912	0.00291365		Pg_S0244.1	Pg_scaffold0244	10605	10705	34.2086	0.942017	0.0277778	0.000120399		Pg_S0467.1	Pg_scaffold0467	260964	261064	0.026582	0.025	0.892396	9.64965e-06		Pg_S4323.3	Pg_scaffold4323	67024	67124	0.0305014	0.0277778	0.95	0.000105422		Pg_S0649.18	Pg_scaffold0649	187666	187766	Inf	1	0	1.55036e-10		Pg_S6436.7	Pg_scaffold6436	91882	91982	6.08471
Pg_S6436.7	Pg_scaffold6436	91582	91682	0	0	0.97619	6.84328e-05		Pg_S0244.13	Pg_scaffold0244	342696	342796	Inf	0.601992	0	0.000291568		Pg_S0467.1	Pg_scaffold0467	261064	261164	0.0367108	0.0322581	0.892857	0.000103867		Pg_S4323.3	Pg_scaffold4323	67124	67224	0.0216282	0.015625	0.868116	5.5917e-06		Pg_S0649.18	Pg_scaffold0649	187766	187866	Inf	1	0	1.39109e-11		Pg_S4275.1	Pg_scaffold4275	145468	145568	Inf
Pg_S4275.1	Pg_scaffold4275	158268	158368	0	0	0.834842	0.00252616		Pg_S0244.15	Pg_scaffold0244	353861	353961	0.280444	0.205437	0.776055	0.00050651		Pg_S0467.1	Pg_scaffold0467	261464	261564	0.0448785	0.0588235	0.928022	1.17279e-06		Pg_S6576.2	Pg_scaffold6576	91044	91144	10.8898	0.925	0.0833333	0.00293145		Pg_S3787.1	Pg_scaffold3787	48541	48641	Inf	0.702744	0	2.58632e-08		Pg_S4275.1	Pg_scaffold4275	145768	145868	16.9718
Pg_S0963.2	Pg_scaffold0963	76028	76128	Inf	0.954545	0	0.000986789		Pg_S0244.52	Pg_scaffold0244	1179084	1179184	10.0515	0.974359	0.0952381	0.000173165		Pg_S0467.1	Pg_scaffold0467	261564	261664	0.307578	0.253975	0.826093	0.00335969		Pg_S0488.13	Pg_scaffold0488	243654	243754	0	0	0.590793	1.15154e-07		Pg_S3787.1	Pg_scaffold3787	48641	48741	Inf	0.787591	0	2.28067e-13		Pg_S4275.1	Pg_scaffold4275	155168	155268	Inf
Pg_S0963.7	Pg_scaffold0963	301458	301558	0.226525	0.201417	0.879959	0.00804828		Pg_S6547.3	Pg_scaffold6547	48099	48199	0.142487	0.116667	0.827586	8.38682e-05		Pg_S0111.7	Pg_scaffold0111	1267761	1267861	0.0559121	0.0525358	0.936508	2.91476e-31		Pg_S0488.23	Pg_scaffold0488	425100	425200	Inf	0.975	0	9.79968e-06		Pg_S3787.1	Pg_scaffold3787	48741	48841	Inf	0.97619	0	1.82708e-12		Pg_S4275.1	Pg_scaffold4275	157768	157868	18.3834
Pg_S0963.7	Pg_scaffold0963	301558	301658	0.377941	0.335222	0.863388	0.00107046		Pg_S3658.9	Pg_scaffold3658	138986	139086	0.112191	0.107143	0.972973	0.00624614		Pg_S0111.7	Pg_scaffold0111	1267861	1267961	0.071475	0.0604433	0.849752	2.74358e-176		Pg_S0488.41	Pg_scaffold0488	735766	735866	0	0	0.666667	0.00994511		Pg_S3787.1	Pg_scaffold3787	48841	48941	59.6916	0.883721	0.0144928	1.3477e-09		Pg_S4275.1	Pg_scaffold4275	157868	157968	Inf
Pg_S0963.7	Pg_scaffold0963	301958	302058	0.306708	0.276228	0.91086	3.45177e-06		Pg_S3658.9	Pg_scaffold3658	139186	139286	0.159345	0.147347	0.968661	1.41733e-06		Pg_S0111.7	Pg_scaffold0111	1267961	1268061	0.0779746	0.0708432	0.883132	1.76445e-199		Pg_S0488.64	Pg_scaffold0488	942089	942189	0	0	0.892381	9.56768e-06		Pg_S7909.4	Pg_scaffold7909	30629	30729	Inf	0.65	0	0.000809969		Pg_S4275.1	Pg_scaffold4275	158268	158368	Inf
Pg_S0963.7	Pg_scaffold0963	302058	302158	0.174932	0.16755	0.952354	2.63689e-07		Pg_S3658.10	Pg_scaffold3658	168882	168982	Inf	0.882353	0	5.409e-11		Pg_S0111.7	Pg_scaffold0111	1268061	1268161	0.112322	0.107257	0.898883	7.97721e-19		Pg_S0488.64	Pg_scaffold0488	942189	942289	0	0	0.903226	0.000359698		Pg_S0244.1	Pg_scaffold0244	6905	7005	Inf	0.975	0	0.000130243		Pg_S2396.1	Pg_scaffold2396	4301	4401	4.91687
Pg_S0963.7	Pg_scaffold0963	302158	302258	0.210788	0.204858	0.953047	3.25244e-06		Pg_S3658.12	Pg_scaffold3658	189643	189743	0.156779	0.145833	0.944444	0.0013502		Pg_S0665.2	Pg_scaffold0665	664778	664878	0.265559	0.254545	0.965517	0.00377093		Pg_S2843.3	Pg_scaffold2843	311470	311570	34.1825	0.769231	0.0238095	0.000450581		Pg_S0244.4	Pg_scaffold0244	103805	103905	12.1592	0.948849	0.0789474	0.00014427		Pg_S2396.1	Pg_scaffold2396	4401	4501	Inf
Pg_S0963.7	Pg_scaffold0963	302458	302558	0.391452	0.382323	0.978103	0.00339474		Pg_S3017.4	Pg_scaffold3017	89493	89593	0.0270699	0.0277778	0.932292	0.000113719		Pg_S0665.2	Pg_scaffold0665	668778	668878	Inf	0.790323	0	0.00874436		Pg_S2843.3	Pg_scaffold2843	312570	312670	27.2368	0.966667	0.0344828	0.0001482		Pg_S0244.13	Pg_scaffold0244	343596	343696	0	0	0.826087	3.63499e-07		Pg_S2396.7	Pg_scaffold2396	92794	92894	18.0022
Pg_S0963.7	Pg_scaffold0963	304058	304158	0.277295	0.26148	0.929041	4.08574e-06		Pg_S3017.4	Pg_scaffold3017	91793	91893	0	0	0.961538	0.00574456		Pg_S5535.2	Pg_scaffold5535	30579	30679	Inf	0.875	0	6.29657e-05		Pg_S2815.3	Pg_scaffold2815	217773	217873	149.019	0.779762	0.00454545	7.6278e-17		Pg_S0244.14	Pg_scaffold0244	351976	352076	5.69452	0.84375	0.145833	0.00354818		Pg_S2396.7	Pg_scaffold2396	92894	92994	Inf
Pg_S0963.7	Pg_scaffold0963	306158	306258	0.243881	0.206955	0.859133	1.63145e-05		Pg_S3017.11	Pg_scaffold3017	254684	254784	Inf	0.925	0	0.000596681		Pg_S5535.2	Pg_scaffold5535	33879	33979	3.54554	0.78373	0.221201	0.00296672		Pg_S2815.3	Pg_scaffold2815	217873	217973	Inf	0.888889	0	6.47867e-15		Pg_S0244.15	Pg_scaffold0244	359861	359961	Inf	0.84	0	1.20665e-05		Pg_S2396.7	Pg_scaffold2396	92994	93094	Inf
Pg_S3611.3	Pg_scaffold3611	52608	52708	0.23427	0.218391	0.936842	1.61837e-05		Pg_S1746.12	Pg_scaffold1746	107822	107922	5.24995	0.932929	0.287356	7.09138e-08		Pg_S2672.4	Pg_scaffold2672	36178	36278	6.06243	0.835859	0.136646	8.55011e-06		Pg_S1782.2	Pg_scaffold1782	435038	435138	6.03261	0.642857	0.107143	0.000226967		Pg_S0244.21	Pg_scaffold0244	435246	435346	Inf	0.8	0	0.00044351		Pg_S6686.2	Pg_scaffold6686	37392	37492	Inf
Pg_S0437.1	Pg_scaffold0437	33906	34006	Inf	0.8	0	0.00115333		Pg_S1746.12	Pg_scaffold1746	107922	108022	2.43151	0.966133	0.455293	7.83734e-06		Pg_S2672.15	Pg_scaffold2672	130216	130316	46.5857	0.910714	0.0192308	3.12345e-08		Pg_S1782.4	Pg_scaffold1782	462352	462452	9.74377	0.763889	0.0781609	4.52152e-07		Pg_S0244.40	Pg_scaffold0244	891756	891856	Inf	0.979592	0	0.000805404		Pg_S0963.11	Pg_scaffold0963	738778	738878	Inf
Pg_S0437.1	Pg_scaffold0437	34706	34806	Inf	0.981481	0	5.58337e-10		Pg_S1746.12	Pg_scaffold1746	120422	120522	0	0	1	8.94796e-05		Pg_S2016.1	Pg_scaffold2016	3148	3248	37.75	0.620959	0.0119048	4.79617e-05		Pg_S3064.7	Pg_scaffold3064	40753	40853	13.6761	0.894346	0.0680647	4.71998e-15		Pg_S0244.41	Pg_scaffold0244	912250	912350	Inf	1	0	0.000213418		Pg_S0963.11	Pg_scaffold0963	738878	738978	17.1103
Pg_S0437.1	Pg_scaffold0437	34806	34906	21.2631	1	0.0461538	3.5074e-08		Pg_S1746.12	Pg_scaffold1746	120522	120622	0	0	0.972973	0.000138241		Pg_S0177.1	Pg_scaffold0177	474184	474284	5.49927	0.979167	0.180714	0.00136235		Pg_S3064.7	Pg_scaffold3064	40953	41053	Inf	1	0	0.0035036		Pg_S0244.53	Pg_scaffold0244	1232421	1232521	3.07491	0.931692	0.333333	0.00368443		Pg_S4780.1	Pg_scaffold4780	30658	30758	Inf
Pg_S0437.21	Pg_scaffold0437	616542	616642	3.81512	0.834555	0.219585	2.58371e-05		Pg_S1746.12	Pg_scaffold1746	120622	120722	0	0	0.955357	4.61425e-05		Pg_S0177.2	Pg_scaffold0177	581162	581262	0	0	0.961165	0.000921054		Pg_S3064.7	Pg_scaffold3064	42053	42153	Inf	0.9375	0	0.00815867		Pg_S7539.5	Pg_scaffold7539	29636	29736	2.46172	0.948192	0.423043	0.00149506		Pg_S8186.2	Pg_scaffold8186	19434	19534	Inf
Pg_S0327.13	Pg_scaffold0327	211750	211850	0.0370047	0.03125	0.871864	0.000471291		Pg_S1746.12	Pg_scaffold1746	132422	132522	0.0700336	0.0648148	0.989583	2.51786e-10		Pg_S0177.2	Pg_scaffold0177	581362	581462	0.0233179	0.0185185	0.963411	1.11532e-06		Pg_S3064.8	Pg_scaffold3064	57688	57788	0	0	0.962963	0.00219481		Pg_S3765.2	Pg_scaffold3765	190704	190804	0	0	0.875	0.000122092		Pg_S0437.5	Pg_scaffold0437	68018	68118	11.2388
Pg_S0327.42	Pg_scaffold0327	996872	996972	17.6075	0.554374	0.0222222	0.000182985		Pg_S1746.12	Pg_scaffold1746	134122	134222	0.100332	0.0968182	0.959795	2.07839e-08		Pg_S0177.2	Pg_scaffold0177	582362	582462	0.132162	0.123791	0.972657	5.74662e-12		Pg_S3064.24	Pg_scaffold3064	223095	223195	Inf	0.909091	0	2.37813e-05		Pg_S3765.3	Pg_scaffold3765	201566	201666	Inf	0.746032	0	0.000506529		Pg_S0437.18	Pg_scaffold0437	301358	301458	23.2346
Pg_S1499.3	Pg_scaffold1499	80169	80269	0.0268651	0.025	0.942857	8.22536e-07		Pg_S1746.12	Pg_scaffold1746	134722	134822	0.376068	0.388335	0.922802	0.000361627		Pg_S0177.6	Pg_scaffold0177	1096520	1096620	0.0548289	0.05	0.930233	0.00534895		Pg_S5706.5	Pg_scaffold5706	102042	102142	Inf	0.941176	0	0.000142323		Pg_S5485.2	Pg_scaffold5485	13649	13749	49.3856	0.571242	0.0126227	1.13466e-14		Pg_S0437.18	Pg_scaffold0437	302158	302258	Inf
Pg_S0384.6	Pg_scaffold0384	220146	220246	9.36872	0.931034	0.097561	1.53218e-05		Pg_S1746.12	Pg_scaffold1746	134922	135022	0.0358004	0.031746	0.904762	7.52547e-08		Pg_S4835.2	Pg_scaffold4835	112206	112306	0	0	0.833333	0.00366186		Pg_S2433.4	Pg_scaffold2433	93727	93827	Inf	1	0	0.00176814		Pg_S5485.2	Pg_scaffold5485	13749	13849	16.7473	0.579365	0.0434783	5.28903e-07		Pg_S0437.18	Pg_scaffold0437	302258	302358	Inf
Pg_S0384.6	Pg_scaffold0384	220246	220346	Inf	0.777778	0	8.58363e-08		Pg_S1746.12	Pg_scaffold1746	135022	135122	0.0266168	0.0249639	0.963542	7.06397e-13		Pg_S4835.2	Pg_scaffold4835	112506	112606	0.212756	0.183712	0.864469	0.000129224		Pg_S2433.6	Pg_scaffold2433	254372	254472	Inf	0.963636	0	0.00014744		Pg_S5485.8	Pg_scaffold5485	142253	142353	4.03602	0.946558	0.234809	5.24938e-07		Pg_S0437.18	Pg_scaffold0437	302758	302858	Inf
Pg_S0384.10	Pg_scaffold0384	250601	250701	Inf	0.645833	0	2.66891e-08		Pg_S1746.12	Pg_scaffold1746	135122	135222	0.184769	0.183251	0.974359	0.000400591		Pg_S4835.2	Pg_scaffold4835	113406	113506	0	0	0.738462	0.0093335		Pg_S2433.11	Pg_scaffold2433	378983	379083	3.52933	0.93568	0.290323	1.52781e-05		Pg_S5485.8	Pg_scaffold5485	142353	142453	5.58606	0.966667	0.172353	0.000324827		Pg_S0437.18	Pg_scaffold0437	302858	302958	Inf
Pg_S0384.13	Pg_scaffold0384	296544	296644	0	0	0.833333	0.00153755		Pg_S1746.12	Pg_scaffold1746	135222	135322	0.187262	0.183281	0.96121	4.19074e-08		Pg_S4835.2	Pg_scaffold4835	113606	113706	0.0286077	0.0266667	0.930002	2.18223e-10		Pg_S6050.1	Pg_scaffold6050	31632	31732	0	0	0.709677	0.000151376		Pg_S5485.8	Pg_scaffold5485	142553	142653	Inf	0.946644	0	8.88874e-22		Pg_S1499.13	Pg_scaffold1499	187194	187294	Inf
Pg_S0384.25	Pg_scaffold0384	502244	502344	Inf	0.76	0	9.32326e-05		Pg_S1746.24	Pg_scaffold1746	373636	373736	0.107717	0.0714286	0.675676	0.00539831		Pg_S4835.2	Pg_scaffold4835	114706	114806	0.0591021	0.0384615	0.660714	0.00953641		Pg_S0220.10	Pg_scaffold0220	1231746	1231846	Inf	0.807692	0	2.45217e-06		Pg_S5485.8	Pg_scaffold5485	142653	142753	Inf	0.96	0	0.000141581		Pg_S0384.13	Pg_scaffold0384	296144	296244	0.370438
Pg_S0384.25	Pg_scaffold0384	502344	502444	Inf	0.606061	0	0.000602345		Pg_S2483.10	Pg_scaffold2483	375871	375971	0.0345724	0.0266667	0.80814	5.18e-09		Pg_S0102.46	Pg_scaffold0102	649058	649158	0	0	0.848485	7.22899e-05		Pg_S0556.1	Pg_scaffold0556	124392	124492	12.3646	0.962733	0.0780632	7.75157e-31		Pg_S5485.8	Pg_scaffold5485	142753	142853	Inf	0.96	0	0.000575853		Pg_S0384.13	Pg_scaffold0384	296544	296644	11.9211
Pg_S0384.28	Pg_scaffold0384	585186	585286	6.98149	0.980392	0.138889	5.25764e-06		Pg_S0195.5	Pg_scaffold0195	207272	207372	0	0	0.964286	0.000499061		Pg_S0102.46	Pg_scaffold0102	669958	670058	0.373168	0.354925	0.957974	1.96324e-08		Pg_S0556.1	Pg_scaffold0556	124492	124592	12.3161	0.977273	0.0792079	1.65073e-13		Pg_S4438.2	Pg_scaffold4438	181701	181801	Inf	0.7	0	0.00303788		Pg_S0384.13	Pg_scaffold0384	296644	296744	2.85983
Pg_S5490.4	Pg_scaffold5490	99456	99556	0.0415384	0.0384615	0.947368	0.000741685		Pg_S0738.13	Pg_scaffold0738	68340	68440	0.129377	0.0961538	0.76	0.00532696		Pg_S0102.46	Pg_scaffold0102	670358	670458	0.194794	0.184211	0.952381	0.00278004		Pg_S0556.4	Pg_scaffold0556	222476	222576	Inf	0.916667	0	3.22873e-10		Pg_S3017.3	Pg_scaffold3017	75716	75816	0.196434	0.167318	0.869296	7.5654e-06		Pg_S0384.15	Pg_scaffold0384	315784	315884	4.53923
Pg_S1420.4	Pg_scaffold1420	438596	438696	0.0357313	0.0104167	0.646572	1.3662e-05		Pg_S0738.15	Pg_scaffold0738	71654	71754	0	0	0.882353	0.00577756		Pg_S0102.46	Pg_scaffold0102	670458	670558	0.206911	0.189189	0.920455	0.00483896		Pg_S3526.13	Pg_scaffold3526	277647	277747	Inf	0.90625	0	2.13828e-06		Pg_S0075.5	Pg_scaffold0075	803712	803812	25.6212	0.939394	0.0357143	0.000320692		Pg_S0384.15	Pg_scaffold0384	319884	319984	6.16279
Pg_S5849.13	Pg_scaffold5849	118551	118651	Inf	0.833333	0	0.000470217		Pg_S0247.18	Pg_scaffold0247	543128	543228	0	0	0.662162	0.000549101		Pg_S0102.50	Pg_scaffold0102	752494	752594	5.39075	1	0.183333	0.000396836		Pg_S7789.2	Pg_scaffold7789	44128	44228	20.8858	0.972222	0.0454545	0.00120584		Pg_S0075.5	Pg_scaffold0075	803812	803912	7.18302	0.986486	0.137692	6.68543e-05		Pg_S0384.15	Pg_scaffold0384	323884	323984	Inf
Pg_S3173.3	Pg_scaffold3173	113048	113148	0.4243	0.412383	0.929093	0.000895167		Pg_S0247.18	Pg_scaffold0247	543328	543428	0	0	0.643923	6.1507e-06		Pg_S0102.52	Pg_scaffold0102	775525	775625	0.014588	0.00806452	0.80137	7.67803e-10		Pg_S4541.3	Pg_scaffold4541	35748	35848	Inf	1	0	0.000626623		Pg_S0075.5	Pg_scaffold0075	803912	804012	8.17805	1	0.12	0.00443008		Pg_S0384.26	Pg_scaffold0384	512030	512130	Inf
Pg_S3173.4	Pg_scaffold3173	152757	152857	Inf	0.770833	0	0.00457536		Pg_S0247.19	Pg_scaffold0247	556551	556651	14.5954	0.599123	0.0588235	0.00241285		Pg_S0102.55	Pg_scaffold0102	832420	832520	49.0622	0.951075	0.0185185	1.32365e-06		Pg_S4541.3	Pg_scaffold4541	38748	38848	Inf	1	0	0.000272853		Pg_S0075.5	Pg_scaffold0075	804012	804112	Inf	1	0	0.00116251		Pg_S0384.27	Pg_scaffold0384	545582	545682	Inf
Pg_S0466.4	Pg_scaffold0466	490266	490366	0.172909	0.155172	0.889868	6.41327e-05		Pg_S0247.19	Pg_scaffold0247	560451	560551	3.23877	0.929915	0.280952	0.00343737		Pg_S0102.55	Pg_scaffold0102	835220	835320	Inf	0.73913	0	0.00131508		Pg_S4541.3	Pg_scaffold4541	38848	38948	Inf	0.978136	0	6.10474e-14		Pg_S4503.8	Pg_scaffold4503	139910	140010	Inf	1	0	0.000213418		Pg_S0384.28	Pg_scaffold0384	581086	581186	3.74976
Pg_S0466.5	Pg_scaffold0466	590386	590486	13.4386	1	0.0731707	2.63754e-05		Pg_S0247.24	Pg_scaffold0247	651470	651570	Inf	0.599734	0	5.00991e-05		Pg_S0102.58	Pg_scaffold0102	920116	920216	29.6028	0.537746	0.0185185	8.00141e-08		Pg_S4541.3	Pg_scaffold4541	39848	39948	Inf	0.75	0	0.000809919		Pg_S4503.9	Pg_scaffold4503	145098	145198	0.0631021	0.0416667	0.675676	0.00965606		Pg_S0384.28	Pg_scaffold0384	585186	585286	0.143566
Pg_S0466.6	Pg_scaffold0466	598711	598811	0	0	0.949153	0.00172877		Pg_S0247.24	Pg_scaffold0247	654870	654970	12.0582	0.98	0.08	0.00258987		Pg_S3713.18	Pg_scaffold3713	161317	161417	49.299	1	0.0196078	1.00905e-06		Pg_S3231.1	Pg_scaffold3231	233373	233473	Inf	0.972222	0	0.000396169		Pg_S1746.12	Pg_scaffold1746	120422	120522	Inf	1	0	7.33788e-06		Pg_S0384.30	Pg_scaffold0384	601020	601120	0.134209
Pg_S0466.6	Pg_scaffold0466	598811	598911	0	0	0.910436	5.70747e-08		Pg_S0247.24	Pg_scaffold0247	654970	655070	Inf	0.959184	0	5.59085e-05		Pg_S8651.1	Pg_scaffold8651	10449	10549	Inf	1	0	1.81223e-08		Pg_S3231.1	Pg_scaffold3231	234173	234273	0.0367458	0.03125	0.901526	8.4977e-05		Pg_S1746.12	Pg_scaffold1746	120522	120622	25.658	0.972973	0.037037	0.000198104		Pg_S0384.30	Pg_scaffold0384	602520	602620	Inf
Pg_S0466.6	Pg_scaffold0466	598911	599011	0	0	0.942901	5.42419e-10		Pg_S0247.24	Pg_scaffold0247	656470	656570	4.5043	0.95789	0.213659	5.78485e-05		Pg_S0022.8	Pg_scaffold0022	44778	44878	0.37308	0.347058	0.933384	0.00785007		Pg_S3231.1	Pg_scaffold3231	236073	236173	0	0	0.936475	0.00151677		Pg_S1746.12	Pg_scaffold1746	120622	120722	Inf	0.957892	0	1.13235e-07		Pg_S5490.3	Pg_scaffold5490	83066	83166	Inf
Pg_S0466.10	Pg_scaffold0466	904071	904171	Inf	0.857143	0	0.000212794		Pg_S0247.29	Pg_scaffold0247	742186	742286	0	0	0.509804	7.33254e-06		Pg_S0022.14	Pg_scaffold0022	132228	132328	3.80956	1	0.262583	0.00214493		Pg_S3231.1	Pg_scaffold3231	236973	237073	0.0190219	0.0238095	0.93016	3.86018e-09		Pg_S1746.12	Pg_scaffold1746	123022	123122	103.597	0.6875	0.00645161	7.71534e-12		Pg_S5490.5	Pg_scaffold5490	115734	115834	4.31328
Pg_S0466.10	Pg_scaffold0466	904171	904271	Inf	0.576923	0	0.000918397		Pg_S0247.42	Pg_scaffold0247	1053086	1053186	0.0266893	0.025	0.965517	1.39738e-05		Pg_S0434.1	Pg_scaffold0434	222540	222640	Inf	0.952381	0	0.00162799		Pg_S3231.1	Pg_scaffold3231	251973	252073	12.2194	0.95	0.0789474	0.000128657		Pg_S1746.24	Pg_scaffold1746	373636	373736	Inf	0.675676	0	0.000586829		Pg_S5490.5	Pg_scaffold5490	115834	115934	Inf
Pg_S0466.17	Pg_scaffold0466	998000	998100	0.326773	0.316456	0.971223	0.000494094		Pg_S0247.42	Pg_scaffold0247	1053186	1053286	0	0	0.84	8.48484e-05		Pg_S0434.1	Pg_scaffold0434	225440	225540	0.0442044	0.0516446	0.980109	6.18134e-18		Pg_S3231.1	Pg_scaffold3231	253673	253773	3.67287	0.963845	0.291667	0.000577698		Pg_S1746.26	Pg_scaffold1746	423144	423244	23.4926	0.984495	0.0454545	5.19754e-07		Pg_S5490.5	Pg_scaffold5490	115934	116034	10.0362
Pg_S0274.1	Pg_scaffold0274	188985	189085	13.7581	0.983871	0.0717949	4.93524e-06		Pg_S6365.3	Pg_scaffold6365	58622	58722	0.309552	0.256349	0.893939	0.00843272		Pg_S3928.16	Pg_scaffold3928	206002	206102	0	0	0.650376	0.00287173		Pg_S3432.10	Pg_scaffold3432	159780	159880	Inf	0.962963	0	6.43984e-05		Pg_S1746.26	Pg_scaffold1746	425244	425344	Inf	0.910714	0	0.00331226		Pg_S5490.5	Pg_scaffold5490	116034	116134	Inf
Pg_S0046.2	Pg_scaffold0046	60400	60500	5.30959	1	0.185714	0.00183134		Pg_S0878.5	Pg_scaffold0878	214720	214820	0.0577237	0.0375119	0.649734	4.32087e-07		Pg_S3928.16	Pg_scaffold3928	206102	206202	0	0	0.651361	0.000314248		Pg_S3432.10	Pg_scaffold3432	161380	161480	Inf	0.964286	0	0.0041203		Pg_S1746.28	Pg_scaffold1746	511394	511494	Inf	0.875	0	0.00173199		Pg_S1420.3	Pg_scaffold1420	415584	415684	0
Pg_S0046.2	Pg_scaffold0046	62500	62600	5.8135	0.829787	0.141304	4.39434e-05		Pg_S1756.10	Pg_scaffold1756	285574	285674	Inf	1	0	2.59104e-07		Pg_S3928.16	Pg_scaffold3928	206502	206602	0	0	0.549679	0.00121645		Pg_S3432.19	Pg_scaffold3432	280726	280826	0	0	0.619048	0.00453873		Pg_S2483.2	Pg_scaffold2483	69025	69125	Inf	0.625	0	6.27291e-05		Pg_S1420.3	Pg_scaffold1420	415784	415884	0
Pg_S0046.2	Pg_scaffold0046	62900	63000	10.9952	1	0.0895522	6.78112e-07		Pg_S1756.11	Pg_scaffold1756	293462	293562	0	0	0.95	2.10301e-05		Pg_S2718.2	Pg_scaffold2718	264480	264580	43.5232	0.809524	0.0178571	1.38287e-05		Pg_S0681.7	Pg_scaffold0681	248244	248344	4.92925	0.9625	0.196172	0.00221675		Pg_S2483.2	Pg_scaffold2483	69125	69225	Inf	0.625	0	2.54013e-06		Pg_S1420.5	Pg_scaffold1420	445411	445511	Inf
Pg_S0046.2	Pg_scaffold0046	63000	63100	17.8204	0.937291	0.0529617	1.37547e-07		Pg_S1756.11	Pg_scaffold1756	293562	293662	0	0	0.914576	1.05363e-05		Pg_S2718.2	Pg_scaffold2718	264580	264680	Inf	0.806548	0	1.92172e-21		Pg_S2740.3	Pg_scaffold2740	199422	199522	8.89806	1	0.0967742	4.5755e-05		Pg_S4045.13	Pg_scaffold4045	145886	145986	Inf	0.947368	0	0.00915488		Pg_S1420.5	Pg_scaffold1420	445511	445611	Inf
Pg_S0046.2	Pg_scaffold0046	63700	63800	Inf	0.924051	0	7.08505e-15		Pg_S0207.15	Pg_scaffold0207	868366	868466	Inf	0.607143	0	0.00542438		Pg_S6153.1	Pg_scaffold6153	58689	58789	12.1926	0.774866	0.0642857	7.0247e-15		Pg_S2740.3	Pg_scaffold2740	199522	199622	3.50895	0.948864	0.270373	6.86371e-05		Pg_S4045.18	Pg_scaffold4045	201674	201774	15.3582	0.919444	0.0632558	1.08688e-06		Pg_S1420.5	Pg_scaffold1420	445611	445711	124.882
Pg_S0046.3	Pg_scaffold0046	151121	151221	18.6872	1	0.0556777	1.5711e-08		Pg_S0207.15	Pg_scaffold0207	868566	868666	Inf	0.65	0	3.6658e-05		Pg_S3895.2	Pg_scaffold3895	16932	17032	0	0	0.522581	1.66828e-06		Pg_S2991.11	Pg_scaffold2991	260339	260439	Inf	0.95903	0	2.51159e-08		Pg_S0195.14	Pg_scaffold0195	1280786	1280886	28.2544	0.903552	0.0342857	2.37942e-43		Pg_S1420.5	Pg_scaffold1420	445711	445811	Inf
Pg_S0046.3	Pg_scaffold0046	151221	151321	Inf	1	0	1.82456e-09		Pg_S0207.15	Pg_scaffold0207	868666	868766	34.7046	0.901408	0.025641	2.45961e-06		Pg_S3412.5	Pg_scaffold3412	137962	138062	5.46968	0.972222	0.175439	0.00110975		Pg_S2991.11	Pg_scaffold2991	260839	260939	Inf	1	0	6.69741e-06		Pg_S0195.14	Pg_scaffold0195	1281186	1281286	Inf	0.931624	0	2.91811e-15		Pg_S3173.8	Pg_scaffold3173	189370	189470	Inf
Pg_S0046.3	Pg_scaffold0046	151321	151421	Inf	0.891892	0	9.89246e-09		Pg_S0207.15	Pg_scaffold0207	868866	868966	18.1522	0.968254	0.0526316	0.00689904		Pg_S3412.5	Pg_scaffold3412	138162	138262	6.25662	1	0.156863	0.00237568		Pg_S2991.12	Pg_scaffold2991	280390	280490	0	0	0.538462	0.00154705		Pg_S0195.14	Pg_scaffold0195	1281286	1281386	Inf	0.929584	0	1.52627e-17		Pg_S3173.10	Pg_scaffold3173	268478	268578	4.60425
Pg_S0046.4	Pg_scaffold0046	233400	233500	Inf	0.861111	0	6.03642e-05		Pg_S0207.15	Pg_scaffold0207	868966	869066	65.8514	0.964009	0.0147059	4.97534e-10		Pg_S3412.10	Pg_scaffold3412	228668	228768	0.220309	0.182281	0.827586	1.16735e-08		Pg_S2461.1	Pg_scaffold2461	26924	27024	3.50514	0.895309	0.25537	0.000380742		Pg_S5911.10	Pg_scaffold5911	111104	111204	Inf	0.863636	0	0.00369195		Pg_S2854.5	Pg_scaffold2854	263610	263710	Inf
Pg_S0046.7	Pg_scaffold0046	733552	733652	Inf	1	0	4.87921e-07		Pg_S1369.6	Pg_scaffold1369	550636	550736	0	0	0.940297	5.96084e-06		Pg_S2020.8	Pg_scaffold2020	75833	75933	Inf	0.944444	0	0.00516419		Pg_S2461.3	Pg_scaffold2461	76791	76891	0	0	0.953568	2.49331e-09		Pg_S5911.11	Pg_scaffold5911	118610	118710	Inf	0.861111	0	0.000129758		Pg_S5931.1	Pg_scaffold5931	5944	6044	Inf
Pg_S0046.7	Pg_scaffold0046	738152	738252	42.558	0.904762	0.0204082	1.27219e-05		Pg_S1369.6	Pg_scaffold1369	554736	554836	12.2135	1	0.08	0.00557386		Pg_S2020.8	Pg_scaffold2020	75933	76033	Inf	0.563636	0	7.10694e-05		Pg_S2461.3	Pg_scaffold2461	76891	76991	0	0	0.6875	0.00045709		Pg_S0738.32	Pg_scaffold0738	506055	506155	5.12371	0.959207	0.222222	0.000188895		Pg_S0466.5	Pg_scaffold0466	590386	590486	0.0796284
Pg_S0046.14	Pg_scaffold0046	1727038	1727138	18.0692	0.954545	0.0519481	1.14598e-08		Pg_S4653.5	Pg_scaffold4653	44793	44893	4.54915	0.733333	0.162745	0.00103509		Pg_S2020.18	Pg_scaffold2020	176588	176688	Inf	0.928571	0	0.00218532		Pg_S2461.6	Pg_scaffold2461	124570	124670	0.131918	0.119048	0.682179	0.00165363		Pg_S0247.18	Pg_scaffold0247	543228	543328	16.9252	0.6	0.0344828	0.00710398		Pg_S4821.7	Pg_scaffold4821	165999	166099	0
Pg_S4892.2	Pg_scaffold4892	46368	46468	Inf	1	0	3.91251e-05		Pg_S5666.2	Pg_scaffold5666	97446	97546	0	0	0.600733	2.1611e-05		Pg_S2020.21	Pg_scaffold2020	193780	193880	3.03757	0.973684	0.316869	0.00707961		Pg_S4297.2	Pg_scaffold4297	143508	143608	Inf	0.969697	0	1.1775e-06		Pg_S0247.18	Pg_scaffold0247	543328	543428	Inf	0.643923	0	2.24633e-09		Pg_S4821.7	Pg_scaffold4821	166599	166699	0.471277
Pg_S0488.1	Pg_scaffold0488	17743	17843	0	0	0.530382	1.28453e-07		Pg_S5883.2	Pg_scaffold5883	94156	94256	19.3815	0.866667	0.0434783	0.00929778		Pg_S2020.21	Pg_scaffold2020	194580	194680	Inf	0.948718	0	2.88874e-12		Pg_S4297.2	Pg_scaffold4297	155608	155708	Inf	0.944444	0	0.00304199		Pg_S0247.24	Pg_scaffold0247	656470	656570	0.256805	0.213659	0.833333	0.00489237		Pg_S0690.3	Pg_scaffold0690	224200	224300	0
Pg_S0488.3	Pg_scaffold0488	44573	44673	0	0	0.799107	1.22982e-06		Pg_S4108.2	Pg_scaffold4108	135192	135292	0	0	0.947368	4.51431e-06		Pg_S2020.22	Pg_scaffold2020	210054	210154	0.027597	0.0263158	0.980867	1.94647e-05		Pg_S2560.2	Pg_scaffold2560	215920	216020	Inf	0.578947	0	0.000216993		Pg_S0247.29	Pg_scaffold0247	739186	739286	Inf	0.962963	0	4.53896e-06		Pg_S0690.3	Pg_scaffold0690	224300	224400	0
Pg_S0488.3	Pg_scaffold0488	47073	47173	0	0	0.911111	0.000698409		Pg_S4108.2	Pg_scaffold4108	136292	136392	0.0480195	0.0420904	0.88141	1.25632e-10		Pg_S2020.23	Pg_scaffold2020	218808	218908	24.2904	0.800111	0.0328502	1.37911e-16		Pg_S2560.2	Pg_scaffold2560	217720	217820	3.70412	0.86455	0.242068	8.91824e-09		Pg_S0247.31	Pg_scaffold0247	771092	771192	146.918	0.786442	0.00480769	4.81335e-25		Pg_S0690.3	Pg_scaffold0690	224400	224500	0
Pg_S0488.24	Pg_scaffold0488	466452	466552	0.0226146	0.015625	0.769863	7.92605e-07		Pg_S4108.2	Pg_scaffold4108	137292	137392	0	0	0.871212	2.02757e-08		Pg_S2020.26	Pg_scaffold2020	265771	265871	0	0	0.715909	0.000348335		Pg_S2560.3	Pg_scaffold2560	284372	284472	5.30807	0.929391	0.188397	5.49796e-07		Pg_S0247.31	Pg_scaffold0247	771192	771292	Inf	0.829953	0	1.47537e-21		Pg_S0690.3	Pg_scaffold0690	224600	224700	0
Pg_S0488.24	Pg_scaffold0488	466552	466652	0	0	0.85	3.86566e-05		Pg_S4108.2	Pg_scaffold4108	137392	137492	0.0213455	0.0188679	0.916667	2.74928e-06		Pg_S2020.26	Pg_scaffold2020	270771	270871	0.154098	0.145238	0.94766	0.0023718		Pg_S2560.3	Pg_scaffold2560	287872	287972	Inf	0.969697	0	0.00249252		Pg_S0247.31	Pg_scaffold0247	771292	771392	Inf	0.824517	0	4.81286e-18		Pg_S0274.13	Pg_scaffold0274	834793	834893	Inf
Pg_S0488.24	Pg_scaffold0488	466652	466752	0	0	0.898777	5.74646e-05		Pg_S4108.2	Pg_scaffold4108	138092	138192	0.0312171	0.0306792	0.98	2.29405e-13		Pg_S2020.26	Pg_scaffold2020	274171	274271	0.0579171	0.037037	0.649123	0.00549008		Pg_S2560.3	Pg_scaffold2560	288872	288972	Inf	1	0	3.24372e-06		Pg_S0247.31	Pg_scaffold0247	771392	771492	147.291	0.756623	0.00549451	2.44251e-24		Pg_S0274.13	Pg_scaffold0274	836993	837093	0.0556173
Pg_S0488.24	Pg_scaffold0488	466852	466952	0.0444512	0.0416667	0.946237	9.492e-08		Pg_S4108.2	Pg_scaffold4108	138192	138292	0.0297931	0.0280063	0.940393	2.38229e-14		Pg_S2020.26	Pg_scaffold2020	274671	274771	0	0	0.934426	0.00329803		Pg_S1113.2	Pg_scaffold1113	127581	127681	Inf	0.913043	0	0.00768024		Pg_S0247.31	Pg_scaffold0247	771492	771592	Inf	0.862998	0	1.57746e-25		Pg_S0274.15	Pg_scaffold0274	883514	883614	0
Pg_S0488.24	Pg_scaffold0488	466952	467052	0.0628153	0.0555556	0.895522	5.61335e-05		Pg_S4108.2	Pg_scaffold4108	138392	138492	0.0445584	0.0434783	0.986111	6.5982e-17		Pg_S1622.3	Pg_scaffold1622	50156	50256	8.7869	0.877551	0.0985915	3.67913e-06		Pg_S0111.10	Pg_scaffold0111	1292665	1292765	0	0	0.75216	0.000198536		Pg_S0247.31	Pg_scaffold0247	771592	771692	27.5877	0.86968	0.0321062	2.09209e-21		Pg_S0046.7	Pg_scaffold0046	738152	738252	0.0270534
Pg_S0488.24	Pg_scaffold0488	467552	467652	0.0859716	0.0740741	0.878049	0.00353837		Pg_S4782.5	Pg_scaffold4782	177992	178092	0.0540129	0.047619	0.891892	0.00516913		Pg_S1622.3	Pg_scaffold1622	50256	50356	8.40193	0.891892	0.104478	4.73484e-05		Pg_S0665.2	Pg_scaffold0665	662778	662878	Inf	0.509259	0	0.000116779		Pg_S0247.50	Pg_scaffold0247	1177012	1177112	0	0	0.559002	2.18335e-06		Pg_S0046.16	Pg_scaffold0046	1825160	1825260	Inf
Pg_S0488.29	Pg_scaffold0488	557742	557842	0.090447	0.05	0.566667	0.0095246		Pg_S1273.15	Pg_scaffold1273	562369	562469	0.0533615	0.030303	0.660693	0.000180131		Pg_S1038.6	Pg_scaffold1038	121320	121420	0	0	0.891304	6.92517e-07		Pg_S0665.2	Pg_scaffold0665	664678	664778	25.7546	0.870968	0.0333333	6.51643e-05		Pg_S3946.3	Pg_scaffold3946	207532	207632	Inf	0.730769	0	0.00472888		Pg_S0046.16	Pg_scaffold0046	1826960	1827060	Inf
Pg_S0488.43	Pg_scaffold0488	751658	751758	0	0	0.88189	0.000750136		Pg_S1973.14	Pg_scaffold1973	219963	220063	10.8868	0.813889	0.0732323	0.00130409		Pg_S1038.13	Pg_scaffold1038	195030	195130	0.0641974	0.0625	0.975155	0.00968319		Pg_S0665.2	Pg_scaffold0665	668778	668878	Inf	0.727273	0	0.00848021		Pg_S4792.3	Pg_scaffold4792	69352	69452	Inf	0.947368	0	3.84988e-06		Pg_S6576.2	Pg_scaffold6576	91044	91144	11.3541
Pg_S1782.4	Pg_scaffold1782	467652	467752	0	0	1	0.00078442		Pg_S1098.4	Pg_scaffold1098	573072	573172	0.025584	0.0238095	0.938261	8.29988e-05		Pg_S1038.23	Pg_scaffold1038	376918	377018	0.0956106	0.0909091	0.971429	0.00926291		Pg_S5535.4	Pg_scaffold5535	71075	71175	8.01828	0.632353	0.0714286	0.00236846		Pg_S4792.3	Pg_scaffold4792	69452	69552	Inf	0.963636	0	0.000263751		Pg_S4892.1	Pg_scaffold4892	10322	10422	0.0818515
Pg_S1782.4	Pg_scaffold1782	467752	467852	0.0498437	0.047619	0.97561	0.0027915		Pg_S1098.4	Pg_scaffold1098	573172	573272	0.150993	0.143182	0.947368	0.00144123		Pg_S3671.4	Pg_scaffold3671	96350	96450	0	0	0.978261	3.58233e-05		Pg_S5535.4	Pg_scaffold5535	71175	71275	Inf	0.692708	0	0.00187466		Pg_S4792.3	Pg_scaffold4792	69552	69652	Inf	0.782609	0	0.00124151		Pg_S4892.1	Pg_scaffold4892	10422	10522	0
Pg_S1782.4	Pg_scaffold1782	467852	467952	0	0	0.952381	3.2792e-05		Pg_S0361.9	Pg_scaffold0361	287834	287934	0.260722	0.275816	0.955406	1.07709e-08		Pg_S3671.11	Pg_scaffold3671	137641	137741	0.118483	0.097561	0.833333	0.000358778		Pg_S5535.6	Pg_scaffold5535	114527	114627	Inf	1	0	0.000633355		Pg_S4792.6	Pg_scaffold4792	99724	99824	0.166265	0.162791	1	0.0050555		Pg_S4892.1	Pg_scaffold4892	10622	10722	0.0308975
Pg_S3064.7	Pg_scaffold3064	40753	40853	2.91685	0.89261	0.305952	0.000481561		Pg_S0361.9	Pg_scaffold0361	292034	292134	0	0	0.714286	0.000275683		Pg_S1914.1	Pg_scaffold1914	195091	195191	0.35248	0.338028	0.962963	0.00761364		Pg_S2672.15	Pg_scaffold2672	137816	137916	11.3892	0.845596	0.0771169	1.3625e-24		Pg_S0878.5	Pg_scaffold0878	214620	214720	Inf	0.566349	0	1.91282e-10		Pg_S4892.1	Pg_scaffold4892	10722	10822	0
Pg_S3064.7	Pg_scaffold3064	42753	42853	60.3559	0.944444	0.0147059	4.96245e-08		Pg_S0361.30	Pg_scaffold0361	1083832	1083932	Inf	0.95082	0	1.73603e-05		Pg_S1914.1	Pg_scaffold1914	195191	195291	0.150529	0.105594	0.701397	5.30655e-08		Pg_S0177.6	Pg_scaffold0177	1093020	1093120	Inf	0.693878	0	0.0086443		Pg_S0878.5	Pg_scaffold0878	214720	214820	Inf	0.649734	0	3.60659e-08		Pg_S0488.1	Pg_scaffold0488	15943	16043	Inf
Pg_S3064.17	Pg_scaffold3064	129870	129970	Inf	0.961538	0	0.00224025		Pg_S3114.5	Pg_scaffold3114	313238	313338	0.0213904	0.015873	0.74537	2.38526e-12		Pg_S7909.4	Pg_scaffold7909	30629	30729	6.47039	0.65	0.100565	0.000114347		Pg_S0177.6	Pg_scaffold0177	1101520	1101620	0	0	1	3.08745e-05		Pg_S0878.7	Pg_scaffold0878	243114	243214	Inf	1	0	1.31692e-09		Pg_S0488.11	Pg_scaffold0488	206690	206790	0.265989
Pg_S3064.17	Pg_scaffold3064	139270	139370	3.29702	1	0.301205	0.00695276		Pg_S3114.5	Pg_scaffold3114	313738	313838	0.0492401	0.0301205	0.765015	1.19285e-13		Pg_S0244.4	Pg_scaffold0244	104405	104505	0	0	0.898551	0.000103341		Pg_S0102.20	Pg_scaffold0102	302524	302624	0.00919291	0.00877193	0.946396	4.74018e-17		Pg_S0878.7	Pg_scaffold0878	243214	243314	67.5748	0.974359	0.0140845	1.30105e-10		Pg_S0488.11	Pg_scaffold0488	208490	208590	0
Pg_S3064.24	Pg_scaffold3064	217595	217695	3.48489	0.931818	0.268495	0.0035273		Pg_S3114.5	Pg_scaffold3114	313938	314038	0.0870671	0.0736728	0.844477	3.35218e-11		Pg_S0244.41	Pg_scaffold0244	913850	913950	13.3609	0.972973	0.0714286	4.14513e-06		Pg_S0102.20	Pg_scaffold0102	302624	302724	0	0	0.745199	3.62738e-23		Pg_S0878.12	Pg_scaffold0878	661492	661592	Inf	0.967742	0	2.17662e-05		Pg_S0488.13	Pg_scaffold0488	243654	243754	0
Pg_S3064.24	Pg_scaffold3064	238995	239095	3.98317	0.96875	0.240964	0.00467601		Pg_S0232.2	Pg_scaffold0232	16092	16192	0	0	0.806452	3.98107e-05		Pg_S0244.43	Pg_scaffold0244	940600	940700	0.369138	0.338542	0.918735	0.00588312		Pg_S0102.44	Pg_scaffold0102	642982	643082	0	0	0.735119	0.00224284		Pg_S1756.1	Pg_scaffold1756	14310	14410	Inf	1	0	0.00158567		Pg_S0488.18	Pg_scaffold0488	350796	350896	0.453675
Pg_S2334.2	Pg_scaffold2334	137984	138084	0	0	0.694444	2.93747e-05		Pg_S0232.17	Pg_scaffold0232	195484	195584	0	0	0.583333	0.00191029		Pg_S0244.52	Pg_scaffold0244	1179084	1179184	0.0981088	0.0952381	0.983051	4.77764e-05		Pg_S0102.47	Pg_scaffold0102	716029	716129	37.9483	0.622642	0.016129	9.93675e-07		Pg_S1756.1	Pg_scaffold1756	16110	16210	0.0494379	0.0454545	0.954545	0.00454589		Pg_S0488.23	Pg_scaffold0488	425100	425200	Inf
Pg_S2334.2	Pg_scaffold2334	138084	138184	0.0136145	0.0138889	0.935023	1.96998e-09		Pg_S0232.44	Pg_scaffold0232	620434	620534	Inf	0.954981	0	2.1378e-09		Pg_S6547.3	Pg_scaffold6547	48099	48199	24.0551	0.827586	0.0338983	1.09051e-07		Pg_S0102.64	Pg_scaffold0102	1025908	1026008	Inf	1	0	2.56295e-06		Pg_S1756.8	Pg_scaffold1756	263478	263578	7.5109	0.939351	0.125	0.00135079		Pg_S0488.41	Pg_scaffold0488	735766	735866	0
Pg_S2334.3	Pg_scaffold2334	146988	147088	0	0	0.939394	0.00941777		Pg_S0232.52	Pg_scaffold0232	719148	719248	Inf	0.981132	0	0.00033444		Pg_S3658.6	Pg_scaffold3658	100166	100266	0.154361	0.105263	0.670388	0.00824781		Pg_S3713.21	Pg_scaffold3713	197752	197852	Inf	0.941176	0	2.98014e-06		Pg_S1756.10	Pg_scaffold1756	285574	285674	0.0127019	0.0104167	0.910714	1.1138e-10		Pg_S0488.41	Pg_scaffold0488	737766	737866	Inf
Pg_S6772.1	Pg_scaffold6772	28352	28452	0	0	0.941176	1.70838e-05		Pg_S3329.7	Pg_scaffold3329	136035	136135	Inf	0.964912	0	2.19479e-09		Pg_S3658.10	Pg_scaffold3658	168882	168982	0	0	0.706897	2.99771e-10		Pg_S0022.9	Pg_scaffold0022	48234	48334	Inf	0.935484	0	9.5049e-06		Pg_S4653.4	Pg_scaffold4653	41696	41796	4.45637	0.86039	0.20088	0.00070348		Pg_S0488.64	Pg_scaffold0488	924589	924689	Inf
Pg_S6772.1	Pg_scaffold6772	28552	28652	0	0	0.705882	0.00298329		Pg_S3329.8	Pg_scaffold3329	175988	176088	Inf	0.77551	0	4.39507e-09		Pg_S3765.3	Pg_scaffold3765	205766	205866	0	0	0.610169	0.00215764		Pg_S0022.12	Pg_scaffold0022	82615	82715	Inf	0.960784	0	1.18899e-05		Pg_S5666.2	Pg_scaffold5666	97446	97546	Inf	0.600733	0	1.62496e-08		Pg_S0488.64	Pg_scaffold0488	941989	942089	0.218277
Pg_S6772.1	Pg_scaffold6772	30252	30352	Inf	0.969697	0	1.00069e-11		Pg_S3329.8	Pg_scaffold3329	176088	176188	79.579	0.720929	0.00902384	4.88734e-24		Pg_S3765.5	Pg_scaffold3765	222463	222563	7.26287	0.740741	0.1	0.00292493		Pg_S0022.30	Pg_scaffold0022	333878	333978	0.10262	0.1	1	0.00245477		Pg_S0633.5	Pg_scaffold0633	233258	233358	Inf	0.948599	0	2.25388e-15		Pg_S0488.64	Pg_scaffold0488	942089	942189	0
Pg_S2433.9	Pg_scaffold2433	326944	327044	0	0	0.977778	4.76008e-06		Pg_S3329.8	Pg_scaffold3329	176288	176388	4.22889	0.941633	0.225198	8.73648e-07		Pg_S5120.4	Pg_scaffold5120	63562	63662	3.09855	0.964211	0.311395	4.56096e-07		Pg_S0022.30	Pg_scaffold0022	334078	334178	0.0516947	0.0477249	0.909771	2.00856e-07		Pg_S4782.3	Pg_scaffold4782	71962	72062	Inf	1	0	3.02953e-16		Pg_S0488.64	Pg_scaffold0488	942189	942289	0
Pg_S2433.9	Pg_scaffold2433	327644	327744	0.0277572	0.0266667	0.940623	2.00703e-10		Pg_S8426.1	Pg_scaffold8426	13092	13192	0.0474281	0.0434783	0.939394	1.90944e-05		Pg_S0478.1	Pg_scaffold0478	196038	196138	Inf	0.666667	0	2.48206e-05		Pg_S0022.32	Pg_scaffold0022	864202	864302	Inf	0.979167	0	7.46319e-08		Pg_S4782.3	Pg_scaffold4782	72062	72162	44.6158	0.944151	0.0212393	6.84897e-32		Pg_S2843.3	Pg_scaffold2843	311470	311570	40.1092
Pg_S2433.9	Pg_scaffold2433	327744	327844	0.0727799	0.0647773	0.903589	5.42944e-05		Pg_S7605.3	Pg_scaffold7605	32804	32904	0	0	0.805333	1.6888e-18		Pg_S3017.3	Pg_scaffold3017	75716	75816	0.180069	0.158385	0.88376	0.00428668		Pg_S3928.5	Pg_scaffold3928	39726	39826	Inf	0.9	0	0.0017551		Pg_S0782.3	Pg_scaffold0782	30990	31090	Inf	0.954545	0	0.00104271		Pg_S2843.3	Pg_scaffold2843	312570	312670	27.571
Pg_S6050.1	Pg_scaffold6050	31632	31732	0	0	1	2.2175e-06		Pg_S6775.2	Pg_scaffold6775	76565	76665	0	0	0.6875	0.0041113		Pg_S3017.7	Pg_scaffold3017	165928	166028	0.118528	0.102903	0.865549	1.68996e-07		Pg_S3928.5	Pg_scaffold3928	45926	46026	Inf	0.900915	0	1.97896e-05		Pg_S0782.9	Pg_scaffold0782	113646	113746	Inf	0.585496	0	5.36849e-10		Pg_S3064.17	Pg_scaffold3064	129870	129970	0
Pg_S0220.1	Pg_scaffold0220	5480	5580	4.81706	0.952381	0.196078	0.00112482		Pg_S6775.2	Pg_scaffold6775	76665	76765	0	0	0.56075	8.11059e-13		Pg_S5326.4	Pg_scaffold5326	146616	146716	Inf	0.578947	0	0.00527478		Pg_S3928.7	Pg_scaffold3928	107250	107350	Inf	0.941176	0	0.000262826		Pg_S0782.9	Pg_scaffold0782	113746	113846	Inf	0.760983	0	4.93383e-08		Pg_S3064.17	Pg_scaffold3064	140470	140570	Inf
Pg_S0220.1	Pg_scaffold0220	5580	5680	4.16281	0.986111	0.235294	0.00148282		Pg_S6775.2	Pg_scaffold6775	76765	76865	0	0	0.56	6.03631e-05		Pg_S4503.1	Pg_scaffold4503	35350	35450	8.19957	0.782609	0.0930233	0.00630173		Pg_S3928.13	Pg_scaffold3928	174456	174556	Inf	0.96875	0	0.00423004		Pg_S1273.18	Pg_scaffold1273	635818	635918	Inf	0.96047	0	1.58853e-13		Pg_S3064.24	Pg_scaffold3064	223095	223195	Inf
Pg_S0220.8	Pg_scaffold0220	791417	791517	0.271288	0.211538	0.784091	0.00729692		Pg_S2324.9	Pg_scaffold2324	301602	301702	0.0894539	0.0504505	0.645455	1.33466e-06		Pg_S4503.9	Pg_scaffold4503	158598	158698	Inf	0.55	0	0.00249728		Pg_S3928.16	Pg_scaffold3928	204402	204502	0	0	0.764706	0.000401211		Pg_S1973.21	Pg_scaffold1973	265959	266059	Inf	0.92	0	0.000144165		Pg_S3064.24	Pg_scaffold3064	238995	239095	0.253967
Pg_S0556.3	Pg_scaffold0556	126798	126898	35.7521	0.538333	0.0153846	6.28509e-05		Pg_S2324.16	Pg_scaffold2324	406186	406286	Inf	0.799522	0	5.33883e-10		Pg_S1746.16	Pg_scaffold1746	197695	197795	6.71102	0.739899	0.108187	0.00065858		Pg_S2049.1	Pg_scaffold2049	215698	215798	4.79931	0.972973	0.2	0.00958762		Pg_S1973.21	Pg_scaffold1973	266059	266159	4.49737	0.934321	0.211638	5.41205e-06		Pg_S6772.1	Pg_scaffold6772	28552	28652	3.75513
Pg_S0556.4	Pg_scaffold0556	226976	227076	Inf	0.944444	0	2.09047e-07		Pg_S2324.16	Pg_scaffold2324	408586	408686	43.836	0.980392	0.0222222	1.24224e-05		Pg_S2483.10	Pg_scaffold2483	375871	375971	110.003	0.80814	0.00625	4.67645e-17		Pg_S6107.6	Pg_scaffold6107	80982	81082	Inf	0.938889	0	8.77916e-08		Pg_S1973.26	Pg_scaffold1973	329064	329164	Inf	0.954545	0	0.000876575		Pg_S6772.1	Pg_scaffold6772	28652	28752	39.0381
Pg_S3526.5	Pg_scaffold3526	195308	195408	0.158246	0.142857	0.911765	0.00877837		Pg_S2324.16	Pg_scaffold2324	409786	409886	4.64659	0.962912	0.207977	0.00391321		Pg_S2483.10	Pg_scaffold2483	375971	376071	Inf	0.921053	0	5.85065e-05		Pg_S6107.6	Pg_scaffold6107	81382	81482	Inf	1	0	6.65169e-07		Pg_S6564.1	Pg_scaffold6564	22890	22990	Inf	0.842105	0	0.00629961		Pg_S6772.1	Pg_scaffold6772	30252	30352	0
Pg_S4541.3	Pg_scaffold4541	41848	41948	4.87736	0.711538	0.144578	0.000618231		Pg_S2324.16	Pg_scaffold2324	410086	410186	11.6545	0.909957	0.0777778	0.000681295		Pg_S4045.1	Pg_scaffold4045	26193	26293	Inf	0.965517	0	0.00119767		Pg_S3895.6	Pg_scaffold3895	122180	122280	8.56635	0.964286	0.111111	0.00215758		Pg_S6564.1	Pg_scaffold6564	25690	25790	5.28421	0.959918	0.180811	6.56549e-15		Pg_S2433.4	Pg_scaffold2433	93727	93827	Inf
Pg_S4541.3	Pg_scaffold4541	42048	42148	Inf	0.68	0	0.00598341		Pg_S6474.1	Pg_scaffold6474	21750	21850	0	0	0.909091	0.00359718		Pg_S3772.2	Pg_scaffold3772	81173	81273	28.5702	0.892857	0.030303	0.000214078		Pg_S3412.7	Pg_scaffold3412	201436	201536	2.20419	0.989247	0.449083	0.00109935		Pg_S6564.1	Pg_scaffold6564	25790	25890	7.69205	0.976744	0.125	0.0054712		Pg_S2433.6	Pg_scaffold2433	254372	254472	Inf
Pg_S4541.3	Pg_scaffold4541	42148	42248	Inf	0.609375	0	0.00132039		Pg_S6474.5	Pg_scaffold6474	81174	81274	0	0	1	0.00606688		Pg_S0195.11	Pg_scaffold0195	852257	852357	Inf	0.585897	0	4.18464e-05		Pg_S3412.10	Pg_scaffold3412	227868	227968	9.77957	0.972222	0.097561	0.000171874		Pg_S6532.1	Pg_scaffold6532	4959	5059	21.219	0.956522	0.0434783	0.00249977		Pg_S2433.11	Pg_scaffold2433	378983	379083	3.57147
Pg_S4541.3	Pg_scaffold4541	42248	42348	Inf	0.953721	0	3.55442e-07		Pg_S7157.2	Pg_scaffold7157	26124	26224	0.311805	0.23913	0.777778	0.00410572		Pg_S5911.1	Pg_scaffold5911	16212	16312	0.0366101	0.03125	0.8	0.00172422		Pg_S3412.12	Pg_scaffold3412	262626	262726	Inf	0.976744	0	6.27453e-05		Pg_S6532.1	Pg_scaffold6532	8259	8359	Inf	1	0	0.00465849		Pg_S2433.11	Pg_scaffold2433	382783	382883	4.10272
Pg_S3231.1	Pg_scaffold3231	234173	234273	0.0346036	0.03125	0.965043	0.000154849		Pg_S4580.1	Pg_scaffold4580	63344	63444	Inf	0.947368	0	0.00378764		Pg_S0738.13	Pg_scaffold0738	68340	68440	Inf	0.76	0	7.6433e-06		Pg_S3412.14	Pg_scaffold3412	278910	279010	0	0	0.882834	0.000215668		Pg_S6532.2	Pg_scaffold6532	56635	56735	5.93232	0.90625	0.155263	0.00931596		Pg_S0220.1	Pg_scaffold0220	4580	4680	0.0692757
Pg_S3432.9	Pg_scaffold3432	122470	122570	45.6405	0.973684	0.0208333	2.4554e-07		Pg_S4580.1	Pg_scaffold4580	69344	69444	17.3182	0.934946	0.0555556	0.000433921		Pg_S0738.16	Pg_scaffold0738	74870	74970	4.78762	0.680326	0.159115	8.72722e-10		Pg_S2020.17	Pg_scaffold2020	172688	172788	11.6052	1	0.0833333	0.000172271		Pg_S6532.4	Pg_scaffold6532	72385	72485	Inf	0.712514	0	6.7825e-08		Pg_S0220.1	Pg_scaffold0220	5580	5680	0.253231
Pg_S3432.19	Pg_scaffold3432	280726	280826	0	0	0.720588	0.00035224		Pg_S4684.4	Pg_scaffold4684	71722	71822	0	0	0.8	0.00933295		Pg_S0738.17	Pg_scaffold0738	177762	177862	0	0	0.511111	0.000201137		Pg_S1622.3	Pg_scaffold1622	47956	48056	0.0568085	0.0596154	0.938312	8.18611e-10		Pg_S0361.9	Pg_scaffold0361	292034	292134	Inf	0.714286	0	2.28293e-05		Pg_S0220.1	Pg_scaffold0220	5680	5780	0
Pg_S1810.5	Pg_scaffold1810	425948	426048	39.0895	0.904762	0.0222222	5.24142e-05		Pg_S6052.9	Pg_scaffold6052	114550	114650	0	0	0.629085	0.00189523		Pg_S0247.2	Pg_scaffold0247	119538	119638	5.61046	0.875	0.154639	9.91166e-06		Pg_S1622.3	Pg_scaffold1622	50156	50256	0	0	0.941176	1.83593e-07		Pg_S0361.18	Pg_scaffold0361	632084	632184	15.5363	0.931818	0.0588235	0.00878389		Pg_S1626.1	Pg_scaffold1626	8367	8467	0
Pg_S3581.8	Pg_scaffold3581	187666	187766	2.94078	0.978408	0.423652	0.00321025		Pg_S8853.1	Pg_scaffold8853	11548	11648	0	0	0.906061	9.67297e-08		Pg_S0247.24	Pg_scaffold0247	654870	654970	0.101569	0.08	0.795181	0.00659883		Pg_S1622.3	Pg_scaffold1622	50356	50456	0	0	0.944444	0.000757354		Pg_S0361.18	Pg_scaffold0361	633884	633984	Inf	0.944444	0	0.00131423		Pg_S4405.10	Pg_scaffold4405	194962	195062	Inf
Pg_S2991.12	Pg_scaffold2991	280190	280290	0.236464	0.2	0.84571	0.00339393		Pg_S6691.1	Pg_scaffold6691	24036	24136	Inf	0.966102	0	9.29974e-06		Pg_S0247.24	Pg_scaffold0247	654970	655070	0	0	0.932584	1.65009e-05		Pg_S1038.19	Pg_scaffold1038	311274	311374	122.401	0.823201	0.00675676	3.52346e-21		Pg_S2254.1	Pg_scaffold2254	130010	130110	7.01059	1	0.14	0.000439457		Pg_S3526.3	Pg_scaffold3526	172756	172856	18.5589
Pg_S2461.10	Pg_scaffold2461	220990	221090	22.9722	0.941176	0.04	3.06925e-06		Pg_S3218.5	Pg_scaffold3218	44887	44987	0.0690112	0.0550725	0.796875	1.1062e-07		Pg_S0247.24	Pg_scaffold0247	656370	656470	0.0970496	0.0909091	0.949153	0.00689569		Pg_S1038.19	Pg_scaffold1038	311374	311474	Inf	0.737771	0	7.5277e-14		Pg_S3114.2	Pg_scaffold3114	53728	53828	Inf	0.821429	0	0.000145803		Pg_S3526.13	Pg_scaffold3526	277647	277747	Inf
Pg_S2461.10	Pg_scaffold2461	221190	221290	5.96321	1	0.164179	0.00962918		Pg_S3218.7	Pg_scaffold3218	104983	105083	0.0407202	0.03125	0.771429	7.82341e-05		Pg_S0247.24	Pg_scaffold0247	656470	656570	0.218071	0.213659	0.974854	1.39116e-05		Pg_S1038.19	Pg_scaffold1038	311474	311574	Inf	0.816768	0	6.67054e-19		Pg_S3329.8	Pg_scaffold3329	176088	176188	0.0102646	0.00902384	0.882081	2.77641e-24		Pg_S7789.2	Pg_scaffold7789	44128	44228	21.1218
Pg_S0467.1	Pg_scaffold0467	260164	260264	4.23121	1	0.234375	0.00108122		Pg_S7276.1	Pg_scaffold7276	27154	27254	Inf	0.96	0	1.34161e-09		Pg_S0247.29	Pg_scaffold0247	742086	742186	133.007	0.924641	0.00746269	3.21631e-15		Pg_S3671.2	Pg_scaffold3671	11479	11579	0	0	0.806452	0.00770589		Pg_S3329.8	Pg_scaffold3329	176288	176388	0.241111	0.225198	0.917417	1.84089e-05		Pg_S4541.3	Pg_scaffold4541	35748	35848	Inf
Pg_S0467.1	Pg_scaffold0467	260564	260664	0.18058	0.133333	0.745455	0.000200144		Pg_S1587.7	Pg_scaffold1587	206250	206350	0.0357571	0.0217391	0.642857	0.00543257		Pg_S0247.29	Pg_scaffold0247	742186	742286	Inf	0.509804	0	1.91931e-08		Pg_S3671.2	Pg_scaffold3671	11579	11679	0	0	0.965517	0.00288703		Pg_S3822.2	Pg_scaffold3822	67862	67962	19.8699	0.944444	0.0454545	3.42882e-05		Pg_S4541.3	Pg_scaffold4541	38748	38848	Inf
Pg_S0467.1	Pg_scaffold0467	260664	260764	0.0504803	0.0394737	0.790123	2.0992e-09		Pg_S5280.1	Pg_scaffold5280	35670	35770	11.1843	0.955224	0.084507	4.73244e-08		Pg_S0247.31	Pg_scaffold0247	771092	771192	192.858	0.73968	0.00357143	5.62275e-31		Pg_S3671.17	Pg_scaffold3671	158648	158748	Inf	0.933333	0	7.50304e-05		Pg_S6427.4	Pg_scaffold6427	51886	51986	Inf	0.692308	0	0.000352779		Pg_S4541.3	Pg_scaffold4541	38848	38948	Inf
Pg_S0467.1	Pg_scaffold0467	260764	260864	0.074017	0.0777778	0.879167	4.32097e-07		Pg_S4151.1	Pg_scaffold4151	32032	32132	24.26	0.962963	0.0384615	0.00208307		Pg_S0247.31	Pg_scaffold0247	771192	771292	Inf	0.807712	0	5.2423e-18		Pg_S3671.21	Pg_scaffold3671	209144	209244	Inf	0.948718	0	0.00471365		Pg_S6775.1	Pg_scaffold6775	53536	53636	9.27855	0.906977	0.0963855	5.22219e-07		Pg_S4541.3	Pg_scaffold4541	39848	39948	Inf
Pg_S0467.1	Pg_scaffold0467	260964	261064	0.169208	0.145677	0.892396	5.53397e-05		Pg_S4151.12	Pg_scaffold4151	200526	200626	91.7656	0.865961	0.00900901	1.51919e-12		Pg_S0247.31	Pg_scaffold0247	771292	771392	Inf	0.824517	0	1.71039e-18		Pg_S3671.25	Pg_scaffold3671	253366	253466	0	0	0.76129	0.000126427		Pg_S6124.1	Pg_scaffold6124	30427	30527	Inf	0.969697	0	0.000104222		Pg_S3231.1	Pg_scaffold3231	233973	234073	2.78527
Pg_S0467.1	Pg_scaffold0467	261064	261164	0.18264	0.161111	0.858193	0.000191642		Pg_S4193.2	Pg_scaffold4193	98090	98190	75.5207	0.957195	0.0113636	1.00174e-10		Pg_S0247.31	Pg_scaffold0247	771392	771492	128.163	0.729468	0.00512821	2.41619e-20		Pg_S3671.25	Pg_scaffold3671	253466	253566	0	0	0.866324	0.000223684		Pg_S2903.14	Pg_scaffold2903	187740	187840	5.20769	0.684211	0.12963	0.00452711		Pg_S3231.1	Pg_scaffold3231	235273	235373	0
Pg_S0334.9	Pg_scaffold0334	836776	836876	0	0	0.778889	1.49025e-09		Pg_S4193.2	Pg_scaffold4193	100490	100590	18.7975	0.939394	0.0487805	5.06029e-05		Pg_S0247.31	Pg_scaffold0247	771492	771592	Inf	0.862998	0	8.45181e-29		Pg_S0649.18	Pg_scaffold0649	187666	187766	Inf	0.962963	0	4.64138e-11		Pg_S2903.14	Pg_scaffold2903	187840	187940	5.30816	0.804167	0.1666	4.0976e-05		Pg_S3231.1	Pg_scaffold3231	236073	236173	0
Pg_S6524.1	Pg_scaffold6524	44120	44220	5.59746	0.692929	0.145134	3.13857e-06		Pg_S4193.2	Pg_scaffold4193	101990	102090	9.59426	0.967742	0.102874	1.64842e-05		Pg_S0247.31	Pg_scaffold0247	771592	771692	131.327	0.86968	0.00641026	2.7972e-22		Pg_S0649.18	Pg_scaffold0649	187766	187866	Inf	0.911538	0	4.44328e-11		Pg_S2324.16	Pg_scaffold2324	410086	410186	0.0863243	0.0777778	0.907738	0.00062511		Pg_S3231.1	Pg_scaffold3231	236973	237073	0
Pg_S6524.1	Pg_scaffold6524	47120	47220	Inf	0.736842	0	0.00382326		Pg_S4193.2	Pg_scaffold4193	102090	102190	Inf	0.977778	0	0.00664429		Pg_S0247.33	Pg_scaffold0247	824668	824768	0	0	0.825397	0.000804066		Pg_S3787.1	Pg_scaffold3787	48541	48641	Inf	0.966991	0	1.40486e-10		Pg_S2324.16	Pg_scaffold2324	410186	410286	0	0	0.84	0.00903759		Pg_S3231.1	Pg_scaffold3231	251973	252073	9.99431
Pg_S2977.1	Pg_scaffold2977	326754	326854	0.0810353	0.0606061	0.769231	0.00499659		Pg_S4193.2	Pg_scaffold4193	103190	103290	25.1627	1	0.0384615	0.00108175		Pg_S0247.34	Pg_scaffold0247	890706	890806	5.93594	0.984127	0.164384	7.53424e-06		Pg_S3787.1	Pg_scaffold3787	48641	48741	Inf	0.96715	0	6.04956e-16		Pg_S1291.5	Pg_scaffold1291	207366	207466	18.3119	0.98	0.0526316	0.00260821		Pg_S3432.10	Pg_scaffold3432	158580	158680	Inf
Pg_S2977.1	Pg_scaffold2977	326854	326954	0.200777	0.170189	0.78836	0.00439555		Pg_S1306.2	Pg_scaffold1306	21110	21210	0	0	0.514286	0.00761477		Pg_S0247.39	Pg_scaffold0247	1005084	1005184	Inf	1	0	0.00243779		Pg_S3787.1	Pg_scaffold3787	48741	48841	Inf	1	0	4.78878e-14		Pg_S3681.5	Pg_scaffold3681	118528	118628	Inf	0.68	0	0.00873157		Pg_S3432.10	Pg_scaffold3432	159780	159880	Inf
Pg_S0665.2	Pg_scaffold0665	664778	664878	0.077791	0.0740741	0.965517	0.00078695		Pg_S1306.3	Pg_scaffold1306	29516	29616	0	0	0.941176	0.000255868		Pg_S3946.3	Pg_scaffold3946	207532	207632	8.30889	0.711538	0.0878151	1.97511e-07		Pg_S3787.1	Pg_scaffold3787	48841	48941	64.1435	0.945455	0.0144928	3.80203e-11		Pg_S3681.7	Pg_scaffold3681	165726	165826	0	0	0.6	0.00979353		Pg_S3432.10	Pg_scaffold3432	161380	161480	Inf
Pg_S6357.1	Pg_scaffold6357	100424	100524	0.0550388	0.05	0.917647	0.00381473		Pg_S1306.3	Pg_scaffold1306	29616	29716	0	0	0.867647	3.46531e-10		Pg_S4404.1	Pg_scaffold4404	103844	103944	79.676	0.972953	0.00961538	5.72371e-12		Pg_S0244.1	Pg_scaffold0244	6905	7005	Inf	0.981481	0	5.20303e-05		Pg_S6474.1	Pg_scaffold6474	22050	22150	Inf	0.979167	0	7.46259e-06		Pg_S5802.3	Pg_scaffold5802	24343	24443	Inf
Pg_S6357.1	Pg_scaffold6357	100724	100824	0.12665	0.116987	0.936782	2.6829e-05		Pg_S1306.6	Pg_scaffold1306	63462	63562	0	0	0.685714	0.00905911		Pg_S4404.1	Pg_scaffold4404	103944	104044	Inf	1	0	1.18003e-07		Pg_S0244.4	Pg_scaffold0244	103805	103905	12.1911	0.946003	0.0789474	0.000286079		Pg_S6474.2	Pg_scaffold6474	22571	22671	Inf	0.971429	0	3.12368e-08		Pg_S3581.3	Pg_scaffold3581	164798	164898	Inf
Pg_S5535.2	Pg_scaffold5535	30579	30679	Inf	0.625	0	0.00119814		Pg_S1306.6	Pg_scaffold1306	63562	63662	0	0	0.693112	3.49753e-06		Pg_S4792.6	Pg_scaffold4792	99724	99824	0.165251	0.162791	1	0.00194856		Pg_S0244.14	Pg_scaffold0244	351976	352076	6.03591	0.9	0.145833	0.00555499		Pg_S6474.2	Pg_scaffold6474	22671	22771	37.9473	0.928571	0.0227273	2.82758e-05		Pg_S2991.1	Pg_scaffold2991	8000	8100	13.1433
Pg_S5535.2	Pg_scaffold5535	31979	32079	3.17513	0.950617	0.299654	0.000335419		Pg_S1306.30	Pg_scaffold1306	389322	389422	0.450152	0.438162	0.969267	0.000123024		Pg_S4792.7	Pg_scaffold4792	100382	100482	0.376761	0.360589	0.953268	0.000471185		Pg_S0244.15	Pg_scaffold0244	353861	353961	0.2918	0.205437	0.706081	0.000295755		Pg_S6474.5	Pg_scaffold6474	81674	81774	21.9306	1	0.0434783	0.00307047		Pg_S2991.3	Pg_scaffold2991	55857	55957	0.165358
Pg_S5535.5	Pg_scaffold5535	80006	80106	0	0	0.936594	0.000389844		Pg_S1306.34	Pg_scaffold1306	426543	426643	Inf	0.949115	0	1.12349e-19		Pg_S4792.7	Pg_scaffold4792	100482	100582	0.205651	0.187224	0.91864	3.89201e-08		Pg_S0244.21	Pg_scaffold0244	435246	435346	Inf	1	0	4.49703e-05		Pg_S6474.5	Pg_scaffold6474	81874	81974	Inf	0.947368	0	2.26741e-05		Pg_S2991.6	Pg_scaffold2991	84306	84406	Inf
Pg_S2672.15	Pg_scaffold2672	130216	130316	48.0501	0.9375	0.0192308	1.17704e-08		Pg_S1306.34	Pg_scaffold1306	426643	426743	26.6746	0.945913	0.0384615	0.00173475		Pg_S4792.7	Pg_scaffold4792	100582	100682	0.381005	0.364708	0.961538	0.00882188		Pg_S0244.28	Pg_scaffold0244	577876	577976	Inf	0.964286	0	0.00439442		Pg_S6474.5	Pg_scaffold6474	81974	82074	Inf	0.737981	0	5.67663e-13		Pg_S2991.11	Pg_scaffold2991	260339	260439	Inf
Pg_S2672.15	Pg_scaffold2672	147116	147216	0.148777	0.108696	0.736258	0.00243978		Pg_S1306.34	Pg_scaffold1306	429543	429643	10.2061	0.945195	0.0914286	3.23847e-05		Pg_S0207.15	Pg_scaffold0207	868366	868466	0	0	0.613636	0.00143223		Pg_S0244.30	Pg_scaffold0244	728392	728492	9.12638	0.944444	0.1	0.00738493		Pg_S4580.1	Pg_scaffold4580	72444	72544	Inf	0.714286	0	0.000212669		Pg_S2461.1	Pg_scaffold2461	26924	27024	3.67045
Pg_S0177.2	Pg_scaffold0177	570262	570362	24.1685	0.946239	0.0395025	1.85194e-32		Pg_S1306.34	Pg_scaffold1306	429743	429843	Inf	0.979004	0	1.54132e-12		Pg_S0207.15	Pg_scaffold0207	868966	869066	0.0204711	0.0147059	0.708043	7.05405e-08		Pg_S0244.41	Pg_scaffold0244	912250	912350	Inf	1	0	0.000142323		Pg_S3616.2	Pg_scaffold3616	64880	64980	Inf	1	0	0.000745133		Pg_S2461.10	Pg_scaffold2461	221490	221590	0
Pg_S0177.2	Pg_scaffold0177	570362	570462	Inf	0.969048	0	6.59802e-22		Pg_S1306.34	Pg_scaffold1306	430043	430143	17.8838	0.978261	0.0526316	0.000504928		Pg_S0207.16	Pg_scaffold0207	1266640	1266740	Inf	0.962264	0	1.76468e-07		Pg_S0244.43	Pg_scaffold0244	940500	940600	2.28139	0.985431	0.427774	0.00178055		Pg_S4684.4	Pg_scaffold4684	65322	65422	Inf	0.884615	0	5.3568e-05		Pg_S4297.2	Pg_scaffold4297	155608	155708	Inf
Pg_S0177.2	Pg_scaffold0177	570462	570562	Inf	0.918817	0	2.7843e-06		Pg_S1306.34	Pg_scaffold1306	430343	430443	20.4836	0.961538	0.0454545	0.00734972		Pg_S4653.3	Pg_scaffold4653	22422	22522	0	0	0.907895	1.89783e-05		Pg_S0244.53	Pg_scaffold0244	1232421	1232521	Inf	0.967742	0	2.96927e-06		Pg_S4684.8	Pg_scaffold4684	102402	102502	Inf	0.962264	0	4.41466e-05		Pg_S2560.2	Pg_scaffold2560	217620	217720	2.52678
Pg_S0177.2	Pg_scaffold0177	573962	574062	3.52702	0.988889	0.454545	0.000121063		Pg_S1306.34	Pg_scaffold1306	430443	430543	43.9821	1	0.0238095	9.1761e-06		Pg_S5666.2	Pg_scaffold5666	97446	97546	Inf	0.600733	0	3.21207e-06		Pg_S7539.5	Pg_scaffold7539	29636	29736	2.50988	0.985119	0.423043	0.000318662		Pg_S7940.1	Pg_scaffold7940	29658	29758	Inf	0.891892	0	0.000864895		Pg_S2560.2	Pg_scaffold2560	217720	217820	3.57639
Pg_S0177.6	Pg_scaffold0177	1090920	1091020	24.0266	0.622222	0.0297619	4.21891e-06		Pg_S1306.48	Pg_scaffold1306	609080	609180	0	0	0.59375	0.00763818		Pg_S0633.2	Pg_scaffold0633	73928	74028	Inf	0.857143	0	1.96307e-06		Pg_S3658.6	Pg_scaffold3658	99966	100066	32.2698	0.941176	0.0277778	0.000233		Pg_S6052.5	Pg_scaffold6052	64196	64296	11.963	0.941176	0.0769231	0.00243925		Pg_S2560.3	Pg_scaffold2560	284372	284472	4.53082
Pg_S0177.6	Pg_scaffold0177	1091020	1091120	Inf	0.53875	0	3.43348e-07		Pg_S8481.1	Pg_scaffold8481	12356	12456	33.3534	0.92474	0.0277921	2.38311e-12		Pg_S0633.5	Pg_scaffold0633	237258	237358	Inf	0.563889	0	6.45151e-12		Pg_S3658.6	Pg_scaffold3658	100066	100166	Inf	0.5625	0	0.000215668		Pg_S2300.8	Pg_scaffold2300	379376	379476	Inf	0.963636	0	0.00093272		Pg_S0467.1	Pg_scaffold0467	261064	261164	Inf
Pg_S0177.6	Pg_scaffold0177	1093020	1093120	46.9941	0.693878	0.0144928	9.50218e-08		Pg_S8481.1	Pg_scaffold8481	12656	12756	14.8164	0.945946	0.0625	0.000557727		Pg_S0633.7	Pg_scaffold0633	437069	437169	0.240449	0.224449	0.926121	8.04196e-12		Pg_S3658.12	Pg_scaffold3658	189643	189743	0.174292	0.145833	0.851852	0.00384837		Pg_S4834.1	Pg_scaffold4834	161690	161790	4.59307	0.977778	0.210526	0.00621471		Pg_S0334.1	Pg_scaffold0334	69355	69455	3.46801
Pg_S0177.6	Pg_scaffold0177	1100120	1100220	Inf	0.690868	0	1.0178e-08		Pg_S8481.1	Pg_scaffold8481	12756	12856	Inf	0.964286	0	8.19785e-05		Pg_S0633.7	Pg_scaffold0633	437169	437269	0.142572	0.121212	0.854305	0.00128137		Pg_S3765.2	Pg_scaffold3765	190704	190804	0	0	0.875	0.00147228		Pg_S1587.5	Pg_scaffold1587	118447	118547	0	0	0.9	3.55149e-05		Pg_S0111.10	Pg_scaffold0111	1292665	1292765	0
Pg_S2592.3	Pg_scaffold2592	95740	95840	Inf	0.522963	0	0.0098777		Pg_S8481.1	Pg_scaffold8481	13156	13256	Inf	0.896552	0	5.98917e-07		Pg_S4108.1	Pg_scaffold4108	23070	23170	4.97015	0.762032	0.160606	0.000112378		Pg_S3765.3	Pg_scaffold3765	201566	201666	Inf	0.918033	0	8.93837e-05		Pg_S1587.5	Pg_scaffold1587	118647	118747	0.0331799	0.0398284	0.918831	1.18882e-07		Pg_S0111.10	Pg_scaffold0111	1292965	1293065	0
Pg_S0102.9	Pg_scaffold0102	167117	167217	0.271998	0.227042	0.831699	0.00945184		Pg_S8481.1	Pg_scaffold8481	13256	13356	45.3326	0.947368	0.0204082	6.48006e-07		Pg_S4108.2	Pg_scaffold4108	135192	135292	Inf	0.947368	0	4.659e-08		Pg_S3765.4	Pg_scaffold3765	210866	210966	Inf	0.9	0	0.00142633		Pg_S1587.5	Pg_scaffold1587	122747	122847	0	0	0.8125	9.33982e-06		Pg_S6524.1	Pg_scaffold6524	45820	45920	0.102184
Pg_S0102.20	Pg_scaffold0102	301024	301124	0.0745056	0.0641707	0.85951	8.67358e-06		Pg_S8481.1	Pg_scaffold8481	13356	13456	29.7675	0.961538	0.03125	0.000234717		Pg_S4108.2	Pg_scaffold4108	135792	135892	Inf	0.9375	0	0.00377916		Pg_S5485.2	Pg_scaffold5485	13549	13649	51.8392	0.968421	0.0185185	2.41207e-10		Pg_S1587.5	Pg_scaffold1587	122847	122947	0	0	0.960526	8.00613e-06		Pg_S0665.2	Pg_scaffold0665	664678	664778	27.9108
Pg_S0102.20	Pg_scaffold0102	302624	302724	0	0	0.573264	2.45282e-18		Pg_S8481.1	Pg_scaffold8481	13856	13956	48.594	0.93315	0.0208333	4.98265e-14		Pg_S4108.2	Pg_scaffold4108	136292	136392	115.369	0.88141	0.00793651	1.02973e-13		Pg_S5485.2	Pg_scaffold5485	13649	13749	83.4698	0.97704	0.0126227	3.93685e-27		Pg_S1587.5	Pg_scaffold1587	123847	123947	0.0573842	0.0526316	0.925532	0.00357431		Pg_S0665.2	Pg_scaffold0665	664778	664878	Inf
Pg_S0102.28	Pg_scaffold0102	474760	474860	Inf	0.846154	0	0.00306174		Pg_S8481.1	Pg_scaffold8481	13956	14056	Inf	0.979592	0	1.32004e-05		Pg_S4108.2	Pg_scaffold4108	137292	137392	Inf	0.871212	0	1.47159e-08		Pg_S5485.2	Pg_scaffold5485	13749	13849	29.2193	0.971838	0.0434783	3.92789e-14		Pg_S1587.5	Pg_scaffold1587	123947	124047	0.0395548	0.0377358	0.959064	6.92071e-10		Pg_S6357.1	Pg_scaffold6357	101424	101524	6.73182
Pg_S0102.42	Pg_scaffold0102	605051	605151	0	0	0.707317	0.00839216		Pg_S8481.1	Pg_scaffold8481	14056	14156	Inf	0.979167	0	9.16425e-05		Pg_S4108.2	Pg_scaffold4108	137392	137492	50.3793	0.916667	0.0175439	8.64697e-07		Pg_S5485.5	Pg_scaffold5485	47208	47308	0	0	0.544118	0.00213279		Pg_S1587.5	Pg_scaffold1587	124147	124247	0.0581316	0.0570825	0.910303	1.15699e-10		Pg_S6357.1	Pg_scaffold6357	101524	101624	25.2627
Pg_S0102.46	Pg_scaffold0102	649058	649158	0.096677	0.0810811	0.848485	0.000247934		Pg_S8481.1	Pg_scaffold8481	14656	14756	11.8499	0.961485	0.0824916	7.24589e-05		Pg_S4108.2	Pg_scaffold4108	138092	138192	60.4367	0.98	0.0164647	6.40736e-14		Pg_S5485.8	Pg_scaffold5485	142253	142353	3.99189	0.989247	0.248264	4.98267e-06		Pg_S1587.5	Pg_scaffold1587	125647	125747	0.039146	0.037037	0.970588	0.000333131		Pg_S6357.1	Pg_scaffold6357	101624	101724	Inf
Pg_S0102.50	Pg_scaffold0102	745794	745894	0.0970471	0.0701754	0.720583	6.36944e-05		Pg_S0372.7	Pg_scaffold0372	991801	991901	0	0	0.947368	0.0033823		Pg_S4108.2	Pg_scaffold4108	138192	138292	104.385	0.940393	0.00877193	2.48299e-14		Pg_S5485.8	Pg_scaffold5485	142353	142453	5.17485	0.925	0.172353	0.000205721		Pg_S4151.10	Pg_scaffold4151	174094	174194	28.6293	0.579433	0.0208333	0.000285453		Pg_S6357.1	Pg_scaffold6357	101924	102024	Inf
Pg_S0102.50	Pg_scaffold0102	752494	752594	5.1756	0.962963	0.183333	0.00310944		Pg_S0372.7	Pg_scaffold0372	991901	992001	0.0102789	0.00641026	0.752338	1.34821e-13		Pg_S4108.2	Pg_scaffold4108	138392	138492	Inf	0.986111	0	2.34745e-11		Pg_S5485.8	Pg_scaffold5485	142553	142653	Inf	0.950697	0	1.46386e-28		Pg_S4151.12	Pg_scaffold4151	200226	200326	0	0	0.875	0.00991998		Pg_S5535.2	Pg_scaffold5535	31479	31579	Inf
Pg_S0102.52	Pg_scaffold0102	776225	776325	0	0	0.969175	8.63187e-07		Pg_S0372.24	Pg_scaffold0372	1112528	1112628	0	0	0.947368	1.77377e-05		Pg_S4782.2	Pg_scaffold4782	55036	55136	0.0230073	0.0185185	0.899459	2.39727e-05		Pg_S5485.8	Pg_scaffold5485	142653	142753	Inf	1	0	3.21264e-05		Pg_S4151.13	Pg_scaffold4151	214550	214650	0.233288	0.178977	0.776738	0.000127962		Pg_S5535.5	Pg_scaffold5535	92106	92206	18.5466
Pg_S0102.52	Pg_scaffold0102	776325	776425	0	0	0.992188	7.32377e-09		Pg_S1005.1	Pg_scaffold1005	4170	4270	0	0	0.95	5.31285e-07		Pg_S4782.2	Pg_scaffold4782	55136	55236	0	0	0.642857	0.00104846		Pg_S5485.8	Pg_scaffold5485	142753	142853	Inf	1	0	0.000203878		Pg_S4193.2	Pg_scaffold4193	98090	98190	0.0125222	0.0113636	0.970486	9.26011e-11		Pg_S5535.6	Pg_scaffold5535	114527	114627	Inf
Pg_S0102.55	Pg_scaffold0102	832420	832520	46.4592	0.891813	0.0185185	1.35241e-05		Pg_S1005.1	Pg_scaffold1005	4270	4370	0.126977	0.108752	0.911775	6.21592e-07		Pg_S4782.5	Pg_scaffold4782	177992	178092	Inf	0.891892	0	0.00209427		Pg_S1674.1	Pg_scaffold1674	148322	148422	11.8624	0.882353	0.0714286	0.00788779		Pg_S4193.2	Pg_scaffold4193	100490	100590	0.0607274	0.0487805	0.846154	0.00208609		Pg_S2672.15	Pg_scaffold2672	137816	137916	7.96068
Pg_S0102.55	Pg_scaffold0102	833720	833820	51.9572	0.871795	0.0163934	4.75698e-08		Pg_S6751.1	Pg_scaffold6751	32968	33068	20.4161	0.943396	0.0454545	0.00230279		Pg_S0782.1	Pg_scaffold0782	4606	4706	Inf	0.533333	0	0.00263281		Pg_S1343.1	Pg_scaffold1343	18990	19090	Inf	0.941176	0	1.35443e-06		Pg_S4193.2	Pg_scaffold4193	102390	102490	0	0	0.982456	0.00897872		Pg_S2672.31	Pg_scaffold2672	349536	349636	Inf
Pg_S0102.55	Pg_scaffold0102	836620	836720	0	0	1	0.00620811		Pg_S3332.6	Pg_scaffold3332	51423	51523	Inf	1	0	4.82721e-05		Pg_S0782.1	Pg_scaffold0782	4806	4906	6.88035	0.789855	0.125	0.000122968		Pg_S2370.2	Pg_scaffold2370	236178	236278	Inf	0.923077	0	0.00677573		Pg_S4193.2	Pg_scaffold4193	103190	103290	0.0396554	0.0384615	1	0.000449583		Pg_S0177.6	Pg_scaffold0177	1100520	1100620	0
Pg_S0102.57	Pg_scaffold0102	912198	912298	0.132558	0.114286	0.872727	0.00168048		Pg_S3332.6	Pg_scaffold3332	51523	51623	Inf	0.933333	0	7.19186e-07		Pg_S1273.15	Pg_scaffold1273	562369	562469	Inf	0.660693	0	2.18266e-10		Pg_S5392.4	Pg_scaffold5392	123866	123966	19.8252	0.928571	0.0454545	0.00317133		Pg_S4193.2	Pg_scaffold4193	103690	103790	0	0	0.942857	0.00275013		Pg_S0102.28	Pg_scaffold0102	476160	476260	0.123659
Pg_S0102.57	Pg_scaffold0102	912398	912498	0.256508	0.204965	0.797581	4.87594e-05		Pg_S3332.16	Pg_scaffold3332	188954	189054	0	0	0.911765	0.000526184		Pg_S1973.26	Pg_scaffold1973	331764	331864	25.5034	0.539053	0.0209305	6.62239e-10		Pg_S3012.2	Pg_scaffold3012	123962	124062	Inf	0.952941	0	0.000160987		Pg_S1306.1	Pg_scaffold1306	17152	17252	Inf	0.952381	0	0.00270841		Pg_S0102.32	Pg_scaffold0102	510142	510242	4.38364
Pg_S0102.57	Pg_scaffold0102	913598	913698	0.0448394	0.04	0.914286	0.00140143		Pg_S5577.14	Pg_scaffold5577	81596	81696	0.0668698	0.0477778	0.666667	8.9092e-05		Pg_S1973.26	Pg_scaffold1973	331864	331964	Inf	0.705882	0	8.57491e-05		Pg_S3017.4	Pg_scaffold3017	92493	92593	0.0901628	0.0833333	0.954545	0.00786974		Pg_S1306.6	Pg_scaffold1306	63262	63362	5.62813	0.801176	0.14214	0.00457803		Pg_S0102.42	Pg_scaffold0102	605051	605151	20.7766
Pg_S0102.58	Pg_scaffold0102	919916	920016	4.35829	0.923529	0.214559	4.92889e-05		Pg_S7661.1	Pg_scaffold7661	22152	22252	0	0	0.945455	0.00422795		Pg_S1973.26	Pg_scaffold1973	331964	332064	Inf	0.6	0	0.0062441		Pg_S0075.5	Pg_scaffold0075	803712	803812	26.9353	0.9625	0.0357143	1.77028e-07		Pg_S1306.7	Pg_scaffold1306	78084	78184	Inf	0.962963	0	0.00414071		Pg_S0102.50	Pg_scaffold0102	745794	745894	14.7348
Pg_S3713.5	Pg_scaffold3713	27916	28016	6.96311	0.9	0.12766	0.000341304		Pg_S5163.1	Pg_scaffold5163	129663	129763	Inf	0.928571	0	0.00212946		Pg_S4321.9	Pg_scaffold4321	121705	121805	Inf	0.7	0	0.000565092		Pg_S0075.5	Pg_scaffold0075	803812	803912	7.19221	0.986111	0.137692	6.98677e-05		Pg_S1306.26	Pg_scaffold1306	332216	332316	15.2112	0.909091	0.0588235	0.0092628		Pg_S0102.56	Pg_scaffold0102	845367	845467	10.5907
Pg_S3713.11	Pg_scaffold3713	76970	77070	15.3406	1	0.0625	0.0036789		Pg_S5163.1	Pg_scaffold5163	129863	129963	33.7655	0.938513	0.0278219	8.56088e-14		Pg_S4321.9	Pg_scaffold4321	121805	121905	13.1018	0.939394	0.0792982	7.14579e-07		Pg_S0075.5	Pg_scaffold0075	803912	804012	7.83377	0.922143	0.117692	0.000168406		Pg_S1306.34	Pg_scaffold1306	426543	426643	0	0	0.939088	1.08975e-20		Pg_S0102.59	Pg_scaffold0102	937256	937356	Inf
Pg_S3713.18	Pg_scaffold3713	161317	161417	47.7567	0.965517	0.0196078	8.99547e-07		Pg_S5163.1	Pg_scaffold5163	131263	131363	0	0	0.844598	1.31314e-09		Pg_S4321.9	Pg_scaffold4321	122205	122305	11.2163	0.665784	0.0588381	7.32372e-13		Pg_S0075.5	Pg_scaffold0075	804012	804112	Inf	1	0	0.0017551		Pg_S1306.34	Pg_scaffold1306	429543	429643	0.0419634	0.04	1	0.00259975		Pg_S0102.64	Pg_scaffold0102	1025708	1025808	Inf
Pg_S8651.2	Pg_scaffold8651	20559	20659	0.0223427	0.0333333	0.93565	2.97835e-06		Pg_S0640.1	Pg_scaffold0640	4464	4564	3.04178	0.80772	0.284483	6.83292e-05		Pg_S6284.6	Pg_scaffold6284	103585	103685	17.2304	0.944444	0.0526316	0.00072712		Pg_S5326.2	Pg_scaffold5326	61677	61777	6.15369	0.665043	0.10989	0.00260723		Pg_S1306.34	Pg_scaffold1306	429743	429843	0	0	0.920833	8.30995e-12		Pg_S3713.6	Pg_scaffold3713	39000	39100	29.8267
Pg_S0022.14	Pg_scaffold0022	132228	132328	3.77321	0.973534	0.257402	4.29295e-07		Pg_S0640.4	Pg_scaffold0640	120815	120915	Inf	0.977679	0	2.30525e-10		Pg_S6463.2	Pg_scaffold6463	40238	40338	93.8694	0.882955	0.00649351	3.83703e-13		Pg_S5326.2	Pg_scaffold5326	61777	61877	3.09541	0.985185	0.328467	4.19227e-06		Pg_S1306.34	Pg_scaffold1306	429843	429943	0	0	0.928922	1.5213e-07		Pg_S3713.9	Pg_scaffold3713	57148	57248	Inf
Pg_S0022.30	Pg_scaffold0022	334078	334178	0.0608957	0.0515873	0.843077	0.00063212		Pg_S0640.4	Pg_scaffold0640	125615	125715	15.1283	1	0.0645161	0.000779427		Pg_S6532.1	Pg_scaffold6532	4959	5059	3.08819	0.787785	0.280536	0.00821258		Pg_S4503.8	Pg_scaffold4503	139810	139910	Inf	0.931034	0	0.00496425		Pg_S1306.34	Pg_scaffold1306	430043	430143	0.0562073	0.0526316	0.975	0.000225095		Pg_S3713.13	Pg_scaffold3713	96738	96838	0
Pg_S0434.1	Pg_scaffold0434	220740	220840	Inf	0.980392	0	3.57849e-07		Pg_S0640.4	Pg_scaffold0640	125715	125815	13.1539	1	0.0740741	0.00265113		Pg_S6532.1	Pg_scaffold6532	5059	5159	14.4261	0.65	0.0434783	0.00360364		Pg_S4503.8	Pg_scaffold4503	139910	140010	Inf	0.875	0	0.000228906		Pg_S6457.3	Pg_scaffold6457	68903	69003	Inf	0.965909	0	0.000155277		Pg_S3713.19	Pg_scaffold3713	163888	163988	Inf
Pg_S0434.1	Pg_scaffold0434	222540	222640	Inf	1	0	0.00063764		Pg_S0640.4	Pg_scaffold0640	126015	126115	Inf	0.944192	0	1.45698e-08		Pg_S1489.3	Pg_scaffold1489	553872	553972	23.5047	0.931034	0.0384615	0.00182153		Pg_S4503.9	Pg_scaffold4503	145098	145198	0.0773309	0.0509217	0.782713	2.93276e-11		Pg_S8481.1	Pg_scaffold8481	12656	12756	0.0744115	0.0625	0.862069	0.000966088		Pg_S3713.21	Pg_scaffold3713	197752	197852	Inf
Pg_S0434.1	Pg_scaffold0434	224940	225040	0	0	0.652174	0.00228512		Pg_S0640.4	Pg_scaffold0640	126715	126815	Inf	0.709677	0	0.00227773		Pg_S0361.9	Pg_scaffold0361	290334	290434	0	0	0.62598	1.23714e-07		Pg_S1746.12	Pg_scaffold1746	123022	123122	90.5463	0.595745	0.00645161	1.2427e-12		Pg_S8481.1	Pg_scaffold8481	12756	12856	0	0	0.935484	2.55389e-05		Pg_S0022.9	Pg_scaffold0022	48234	48334	Inf
Pg_S0434.1	Pg_scaffold0434	225040	225140	0	0	0.912281	0.000189294		Pg_S0640.4	Pg_scaffold0640	126815	126915	Inf	1	0	0.000216007		Pg_S0361.9	Pg_scaffold0361	292034	292134	44.5631	0.714286	0.015625	1.10143e-06		Pg_S1746.12	Pg_scaffold1746	123122	123222	2.97524	0.971429	0.434732	0.00771718		Pg_S8481.1	Pg_scaffold8481	13056	13156	0	0	1	1.14817e-07		Pg_S0022.35	Pg_scaffold0022	1563954	1564054	2.64743
Pg_S0434.1	Pg_scaffold0434	225340	225440	0.0537923	0.0527778	0.978758	2.84122e-05		Pg_S0640.8	Pg_scaffold0640	183912	184012	0.077046	0.0704225	0.924242	3.89655e-08		Pg_S0361.10	Pg_scaffold0361	343018	343118	4.95159	0.634921	0.127273	0.00011332		Pg_S1746.26	Pg_scaffold1746	420044	420144	0	0	0.9375	0.000690823		Pg_S8481.1	Pg_scaffold8481	13156	13256	0	0	0.941176	3.67725e-08		Pg_S0863.4	Pg_scaffold0863	732920	733020	0.0429252
Pg_S0434.1	Pg_scaffold0434	225440	225540	0.0302796	0.0322684	0.980109	1.40636e-26		Pg_S0640.8	Pg_scaffold0640	184212	184312	0.0621518	0.0555556	0.914286	0.000255173		Pg_S0232.2	Pg_scaffold0232	16092	16192	Inf	0.836559	0	9.50077e-10		Pg_S1746.26	Pg_scaffold1746	420344	420444	0.0743063	0.0692641	0.940731	4.88299e-05		Pg_S8481.1	Pg_scaffold8481	13256	13356	0.0215225	0.0204082	0.972222	2.01071e-07		Pg_S0863.4	Pg_scaffold0863	733020	733120	0.0134136
Pg_S3928.5	Pg_scaffold3928	45926	46026	52.3879	0.893293	0.0166667	9.56924e-08		Pg_S0640.8	Pg_scaffold0640	184312	184412	0.0356489	0.0333333	0.964286	0.000538271		Pg_S0232.15	Pg_scaffold0232	156802	156902	11.9296	0.854167	0.0705882	1.09204e-07		Pg_S1746.26	Pg_scaffold1746	423144	423244	22.9743	0.956897	0.0454545	8.77188e-07		Pg_S8481.1	Pg_scaffold8481	13356	13456	0.0826156	0.0870536	0.962963	1.48131e-05		Pg_S3928.5	Pg_scaffold3928	39726	39826	Inf
Pg_S3928.5	Pg_scaffold3928	46026	46126	18.8017	0.957447	0.05	0.00513338		Pg_S0640.15	Pg_scaffold0640	345658	345758	Inf	0.956522	0	0.000334114		Pg_S0232.15	Pg_scaffold0232	157402	157502	5.0009	1	0.196721	0.00821884		Pg_S1746.26	Pg_scaffold1746	425244	425344	Inf	0.92	0	0.00292314		Pg_S0372.7	Pg_scaffold0372	991901	992001	Inf	0.713262	0	2.36202e-07		Pg_S3928.7	Pg_scaffold3928	107250	107350	Inf
Pg_S3928.5	Pg_scaffold3928	46126	46226	81.294	0.979084	0.0119048	7.64412e-13		Pg_S0693.16	Pg_scaffold0693	308706	308806	0.2858	0.274286	0.901414	0.00729608		Pg_S0232.26	Pg_scaffold0232	334049	334149	0.0592884	0.0526316	0.8775	0.00016802		Pg_S1746.28	Pg_scaffold1746	511294	511394	Inf	0.928571	0	0.000387413		Pg_S0372.10	Pg_scaffold0372	1040003	1040103	0	0	0.954545	4.15424e-06		Pg_S3928.13	Pg_scaffold3928	174456	174556	Inf
Pg_S3928.11	Pg_scaffold3928	160240	160340	0	0	0.573781	0.00062955		Pg_S0693.18	Pg_scaffold0693	320305	320405	0	0	0.926829	0.00121385		Pg_S3329.8	Pg_scaffold3329	175988	176088	0.0109962	0.00793651	0.745723	5.6054e-15		Pg_S2483.2	Pg_scaffold2483	69025	69125	Inf	0.955556	0	6.13549e-07		Pg_S0372.10	Pg_scaffold0372	1040103	1040203	0	0	0.923147	3.44138e-16		Pg_S2049.1	Pg_scaffold2049	215698	215798	4.90841
Pg_S3928.16	Pg_scaffold3928	204402	204502	0	0	0.948847	1.3926e-09		Pg_S0093.14	Pg_scaffold0093	167492	167592	Inf	0.566667	0	0.00578939		Pg_S3329.8	Pg_scaffold3329	176088	176188	0.00948328	0.00902384	0.938389	2.22677e-33		Pg_S2483.2	Pg_scaffold2483	69125	69225	Inf	0.97151	0	2.291e-09		Pg_S0372.10	Pg_scaffold0372	1040203	1040303	0	0	0.966619	4.18611e-10		Pg_S2049.1	Pg_scaffold2049	217998	218098	0
Pg_S3928.16	Pg_scaffold3928	206102	206202	0	0	0.651361	2.92994e-05		Pg_S0093.14	Pg_scaffold0093	167692	167792	118.466	0.921352	0.00724638	2.07577e-15		Pg_S3329.8	Pg_scaffold3329	176288	176388	0.241579	0.225198	0.92288	3.39575e-07		Pg_S2483.10	Pg_scaffold2483	375871	375971	0	0	1	3.74806e-05		Pg_S0372.10	Pg_scaffold0372	1040303	1040403	0	0	0.957831	2.69378e-10		Pg_S6107.6	Pg_scaffold6107	80982	81082	Inf
Pg_S3928.16	Pg_scaffold3928	206502	206602	0	0	0.549679	0.000308848		Pg_S0093.14	Pg_scaffold0093	167792	167892	13.4452	0.86963	0.06125	3.55273e-08		Pg_S5203.2	Pg_scaffold5203	102712	102812	27.4046	0.573529	0.0208333	4.63003e-06		Pg_S4045.6	Pg_scaffold4045	73667	73767	Inf	0.96875	0	0.00423004		Pg_S0372.10	Pg_scaffold0372	1040803	1040903	0	0	0.75	0.00259402		Pg_S6107.6	Pg_scaffold6107	81082	81182	3.40057
Pg_S3928.16	Pg_scaffold3928	207402	207502	0	0	0.6875	0.00309006		Pg_S0093.14	Pg_scaffold0093	169792	169892	Inf	0.847368	0	9.79141e-05		Pg_S5203.2	Pg_scaffold5203	102812	102912	Inf	0.684027	0	5.62167e-11		Pg_S4045.13	Pg_scaffold4045	145886	145986	Inf	0.977778	0	0.00796296		Pg_S1254.2	Pg_scaffold1254	162148	162248	6.04089	0.734747	0.117647	0.00636814		Pg_S6107.6	Pg_scaffold6107	81382	81482	Inf
Pg_S3928.16	Pg_scaffold3928	207502	207602	0	0	0.692308	0.00309345		Pg_S0093.14	Pg_scaffold0093	170892	170992	40.6319	0.665323	0.0172414	3.90788e-05		Pg_S5203.2	Pg_scaffold5203	103212	103312	7.76652	0.822756	0.106061	3.10433e-05		Pg_S4045.18	Pg_scaffold4045	201674	201774	16.4183	0.979167	0.0632558	5.91349e-07		Pg_S0722.3	Pg_scaffold0722	307437	307537	Inf	0.920557	0	0.000118918		Pg_S6107.6	Pg_scaffold6107	81582	81682	28.31
Pg_S3928.16	Pg_scaffold3928	207802	207902	0	0	0.72	0.00924802		Pg_S0093.14	Pg_scaffold0093	170992	171092	Inf	0.666667	0	1.20187e-05		Pg_S5203.2	Pg_scaffold5203	103312	103412	29.645	0.813559	0.027027	2.1395e-05		Pg_S4045.18	Pg_scaffold4045	202274	202374	Inf	0.952381	0	0.000348704		Pg_S0722.3	Pg_scaffold0722	307637	307737	9.71284	0.78481	0.08	0.00354618		Pg_S3895.6	Pg_scaffold3895	122180	122280	8.50281
Pg_S3928.16	Pg_scaffold3928	208802	208902	0	0	0.723404	0.00082866		Pg_S0093.69	Pg_scaffold0093	952330	952430	Inf	0.901961	0	1.10226e-09		Pg_S5203.2	Pg_scaffold5203	103512	103612	Inf	0.782609	0	0.008889		Pg_S5464.2	Pg_scaffold5464	45301	45401	0	0	0.836485	0.000297774		Pg_S0722.3	Pg_scaffold0722	307737	307837	Inf	0.917541	0	1.73881e-08		Pg_S3412.6	Pg_scaffold3412	153104	153204	3.59695
Pg_S3928.16	Pg_scaffold3928	208902	209002	0	0	0.763158	0.00722748		Pg_S0093.72	Pg_scaffold0093	1037024	1037124	0.0212721	0.0128205	0.525	3.96511e-06		Pg_S8426.1	Pg_scaffold8426	12392	12492	13.8912	0.666996	0.0483871	0.000280821		Pg_S5464.2	Pg_scaffold5464	45601	45701	0	0	0.921053	6.81877e-08		Pg_S0722.3	Pg_scaffold0722	307837	307937	18.3457	0.938204	0.0541474	1.20065e-26		Pg_S3412.6	Pg_scaffold3412	153204	153304	3.68815
Pg_S2718.1	Pg_scaffold2718	192422	192522	0.150705	0.133333	0.893939	0.00540241		Pg_S0093.76	Pg_scaffold0093	1139078	1139178	0	0	0.637205	1.16707e-05		Pg_S8426.1	Pg_scaffold8426	13092	13192	Inf	0.939394	0	1.86366e-06		Pg_S0195.14	Pg_scaffold0195	1280686	1280786	Inf	0.8125	0	3.21548e-05		Pg_S0722.3	Pg_scaffold0722	307937	308037	16.944	0.977589	0.0577342	2.19969e-07		Pg_S3412.6	Pg_scaffold3412	153304	153404	30.4287
Pg_S0625.6	Pg_scaffold0625	671424	671524	5.81616	0.720779	0.132632	0.00132675		Pg_S0093.80	Pg_scaffold0093	1247597	1247697	0	0	0.977008	0.000358302		Pg_S7605.3	Pg_scaffold7605	32504	32604	0.156249	0.134831	0.867925	1.21965e-07		Pg_S0195.14	Pg_scaffold0195	1280786	1280886	21.7924	0.696767	0.0342857	3.02711e-34		Pg_S0722.5	Pg_scaffold0722	323577	323677	Inf	0.851852	0	0.00953971		Pg_S3412.12	Pg_scaffold3412	262626	262726	Inf
Pg_S3895.6	Pg_scaffold3895	120280	120380	0	0	0.784314	0.00462278		Pg_S0093.105	Pg_scaffold0093	1546810	1546910	Inf	0.952381	0	8.64155e-05		Pg_S7605.3	Pg_scaffold7605	32604	32704	0.0719305	0.0619469	0.868132	1.63375e-12		Pg_S0195.14	Pg_scaffold0195	1281186	1281286	Inf	0.715686	0	4.32494e-12		Pg_S1005.9	Pg_scaffold1005	364850	364950	Inf	0.972222	0	9.27478e-08		Pg_S2020.4	Pg_scaffold2020	44474	44574	6.45049
Pg_S3412.6	Pg_scaffold3412	152004	152104	0.0576104	0.0512821	0.9	1.18394e-05		Pg_S4964.2	Pg_scaffold4964	19778	19878	Inf	0.95061	0	2.63113e-07		Pg_S6775.2	Pg_scaffold6775	76565	76665	Inf	0.640625	0	7.15042e-11		Pg_S0195.14	Pg_scaffold0195	1281286	1281386	Inf	0.71077	0	1.18048e-13		Pg_S7174.2	Pg_scaffold7174	51706	51806	Inf	0.545093	0	0.000124795		Pg_S2020.5	Pg_scaffold2020	53055	53155	Inf
Pg_S3412.6	Pg_scaffold3412	153204	153304	0.144384	0.135632	0.928549	2.50991e-08		Pg_S4964.2	Pg_scaffold4964	20078	20178	18.723	1	0.0526316	6.92095e-08		Pg_S6775.2	Pg_scaffold6775	76665	76765	187.337	0.56075	0.00304878	2.25107e-29		Pg_S5911.10	Pg_scaffold5911	105604	105704	Inf	0.909091	0	0.000387413		Pg_S2673.2	Pg_scaffold2673	14012	14112	Inf	0.842105	0	0.00113081		Pg_S2020.17	Pg_scaffold2020	172688	172788	9.31273
Pg_S3412.6	Pg_scaffold3412	153304	153404	0.130748	0.122159	0.938498	1.7979e-06		Pg_S4964.2	Pg_scaffold4964	20178	20278	2.77586	0.987654	0.35443	0.00683585		Pg_S6775.2	Pg_scaffold6775	76765	76865	Inf	0.56	0	4.59839e-09		Pg_S5911.11	Pg_scaffold5911	118610	118710	Inf	1	0	4.17686e-05		Pg_S2673.13	Pg_scaffold2673	265276	265376	Inf	0.940944	0	1.02135e-08		Pg_S2020.23	Pg_scaffold2020	224608	224708	Inf
Pg_S3412.14	Pg_scaffold3412	278610	278710	0	0	0.916667	0.00465799		Pg_S4964.2	Pg_scaffold4964	26078	26178	19.4706	0.8375	0.0425532	1.72947e-06		Pg_S3397.7	Pg_scaffold3397	59890	59990	2.4048	0.941307	0.397159	0.00237846		Pg_S0738.32	Pg_scaffold0738	506055	506155	Inf	0.929825	0	1.07274e-06		Pg_S2673.13	Pg_scaffold2673	267676	267776	Inf	0.981481	0	0.000115442		Pg_S2020.26	Pg_scaffold2020	274371	274471	Inf
Pg_S3412.14	Pg_scaffold3412	279110	279210	0	0	0.945652	9.02787e-06		Pg_S1360.7	Pg_scaffold1360	219388	219488	0	0	0.966667	1.18112e-05		Pg_S3397.7	Pg_scaffold3397	59990	60090	4.5054	0.928571	0.204301	0.000354488		Pg_S0247.19	Pg_scaffold0247	560951	561051	0.152756	0.142857	0.95	0.0073298		Pg_S4985.5	Pg_scaffold4985	121183	121283	0	0	0.923077	0.00227625		Pg_S1622.3	Pg_scaffold1622	50156	50256	0.106597
Pg_S3412.14	Pg_scaffold3412	279310	279410	0.381818	0.374419	0.978723	0.0022873		Pg_S1360.7	Pg_scaffold1360	219488	219588	0.0114813	0.0102041	0.953723	5.55382e-12		Pg_S3397.7	Pg_scaffold3397	60090	60190	5.53803	1	0.177419	0.00382324		Pg_S0247.19	Pg_scaffold0247	563751	563851	0	0	0.935484	0.000713233		Pg_S3332.15	Pg_scaffold3332	172074	172174	0.272174	0.291667	0.943792	0.00697916		Pg_S1622.3	Pg_scaffold1622	50356	50456	0.195161
Pg_S2020.8	Pg_scaffold2020	75533	75633	29.1376	0.633053	0.0217391	0.00253164		Pg_S1360.7	Pg_scaffold1360	219588	219688	0.0673882	0.0638298	0.961538	4.25814e-06		Pg_S3397.7	Pg_scaffold3397	60390	60490	Inf	0.924528	0	1.20199e-15		Pg_S0247.19	Pg_scaffold0247	563851	563951	0	0	0.939394	0.00458921		Pg_S5054.8	Pg_scaffold5054	131192	131292	Inf	0.697793	0	2.07516e-06		Pg_S1622.6	Pg_scaffold1622	142130	142230	Inf
Pg_S2020.8	Pg_scaffold2020	75833	75933	Inf	1	0	0.00277108		Pg_S1360.7	Pg_scaffold1360	219688	219788	0.0470354	0.0416667	0.909091	0.00302013		Pg_S3397.7	Pg_scaffold3397	60690	60790	Inf	0.909091	0	2.32713e-11		Pg_S0247.20	Pg_scaffold0247	572437	572537	2.67671	0.968528	0.45	0.0066267		Pg_S5391.1	Pg_scaffold5391	3930	4030	Inf	0.647059	0	0.00542424		Pg_S1622.8	Pg_scaffold1622	160351	160451	33.766
Pg_S2020.8	Pg_scaffold2020	75933	76033	Inf	0.966667	0	3.57792e-08		Pg_S0119.8	Pg_scaffold0119	1478060	1478160	4.28384	0.863602	0.199755	0.00622699		Pg_S2324.3	Pg_scaffold2324	60026	60126	2.20686	0.986486	0.446084	0.00345684		Pg_S0247.24	Pg_scaffold0247	653670	653770	Inf	0.869565	0	0.00191694		Pg_S5391.1	Pg_scaffold5391	5330	5430	21.6061	0.885714	0.04	0.00131439		Pg_S1622.8	Pg_scaffold1622	160451	160551	4.76495
Pg_S2020.8	Pg_scaffold2020	76033	76133	Inf	0.786885	0	7.66311e-10		Pg_S0196.1	Pg_scaffold0196	40468	40568	12.4019	0.973684	0.0769231	0.00366876		Pg_S2324.4	Pg_scaffold2324	114660	114760	Inf	0.9375	0	6.46559e-05		Pg_S0247.29	Pg_scaffold0247	739186	739286	Inf	0.966667	0	4.14392e-05		Pg_S0640.4	Pg_scaffold0640	120715	120815	0	0	0.761905	0.00835049		Pg_S1038.4	Pg_scaffold1038	59112	59212	0
Pg_S2020.9	Pg_scaffold2020	108739	108839	7.13184	0.790698	0.109375	0.000187064		Pg_S0429.20	Pg_scaffold0429	849878	849978	0.206106	0.141196	0.685385	0.00190768		Pg_S2324.16	Pg_scaffold2324	408586	408686	0.0346751	0.0333333	0.97	0.00027017		Pg_S0247.50	Pg_scaffold0247	1177012	1177112	0	0	0.585366	0.00875212		Pg_S0640.20	Pg_scaffold0640	505142	505242	Inf	0.810811	0	0.00200551		Pg_S1038.13	Pg_scaffold1038	193830	193930	Inf
Pg_S2020.21	Pg_scaffold2020	194580	194680	Inf	0.560976	0	9.10648e-08		Pg_S0429.20	Pg_scaffold0429	850378	850478	0	0	0.783069	3.1517e-05		Pg_S2324.16	Pg_scaffold2324	409786	409886	0.232731	0.207977	0.891373	0.00214181		Pg_S4792.3	Pg_scaffold4792	69352	69452	Inf	0.958333	0	4.25513e-05		Pg_S0693.9	Pg_scaffold0693	181212	181312	Inf	0.846154	0	0.00457697		Pg_S1038.13	Pg_scaffold1038	193930	194030	Inf
Pg_S2020.22	Pg_scaffold2020	210054	210154	0.0536483	0.0527778	0.980867	4.24718e-05		Pg_S2412.3	Pg_scaffold2412	19012	19112	Inf	0.954545	0	7.26909e-07		Pg_S2324.16	Pg_scaffold2324	410086	410186	0.086839	0.0777778	0.911695	0.000283971		Pg_S4792.3	Pg_scaffold4792	69452	69552	Inf	0.882353	0	0.00270845		Pg_S0693.16	Pg_scaffold0693	308706	308806	Inf	0.901414	0	4.7305e-10		Pg_S1038.13	Pg_scaffold1038	194630	194730	Inf
Pg_S2020.26	Pg_scaffold2020	263871	263971	0	0	0.93617	8.24193e-05		Pg_S2412.5	Pg_scaffold2412	54816	54916	0	0	0.842105	0.00290104		Pg_S2238.11	Pg_scaffold2238	161656	161756	Inf	0.828571	0	1.02405e-05		Pg_S4792.7	Pg_scaffold4792	100982	101082	Inf	1	0	9.52494e-05		Pg_S0693.18	Pg_scaffold0693	315605	315705	Inf	0.578947	0	0.000260762		Pg_S1038.13	Pg_scaffold1038	194730	194830	Inf
Pg_S2020.26	Pg_scaffold2020	263971	264071	0	0	0.852083	2.26131e-07		Pg_S5731.10	Pg_scaffold5731	99297	99397	0	0	0.986111	2.20006e-05		Pg_S2238.22	Pg_scaffold2238	408480	408580	Inf	0.923077	0	1.78918e-06		Pg_S2747.2	Pg_scaffold2747	334120	334220	19.4469	1	0.05	0.00319066		Pg_S0093.14	Pg_scaffold0093	167792	167892	0	0	0.809524	0.000150465		Pg_S1038.13	Pg_scaffold1038	195030	195130	Inf
Pg_S2020.26	Pg_scaffold2020	264071	264171	0	0	0.909091	0.00045479		Pg_S5731.10	Pg_scaffold5731	99397	99497	0	0	0.929117	3.51881e-22		Pg_S6071.5	Pg_scaffold6071	83458	83558	Inf	0.978261	0	1.72027e-06		Pg_S0878.7	Pg_scaffold0878	243114	243214	Inf	1	0	6.09221e-10		Pg_S0093.34	Pg_scaffold0093	427221	427321	Inf	0.956522	0	1.55747e-06		Pg_S1038.13	Pg_scaffold1038	195130	195230	Inf
Pg_S2020.26	Pg_scaffold2020	265771	265871	0	0	0.75	0.00862861		Pg_S5977.5	Pg_scaffold5977	75622	75722	0	0	0.924688	5.04233e-07		Pg_S6474.5	Pg_scaffold6474	81174	81274	Inf	1	0	0.000130346		Pg_S0878.7	Pg_scaffold0878	243214	243314	60.4029	0.875	0.0140845	5.89719e-09		Pg_S0093.37	Pg_scaffold0093	476099	476199	3.20608	1	0.448718	0.00354962		Pg_S1038.13	Pg_scaffold1038	195230	195330	Inf
Pg_S1622.3	Pg_scaffold1622	47956	48056	0.0805341	0.0788462	0.892179	7.91919e-09		Pg_S3013.7	Pg_scaffold3013	263360	263460	0	0	0.64	0.00540267		Pg_S7157.2	Pg_scaffold7157	27024	27124	9.52561	1	0.104751	5.51002e-12		Pg_S0878.12	Pg_scaffold0878	661492	661592	Inf	0.964912	0	3.65246e-06		Pg_S0093.82	Pg_scaffold0093	1257087	1257187	Inf	0.982759	0	1.59234e-06		Pg_S1038.40	Pg_scaffold1038	637228	637328	16.8893
Pg_S1622.13	Pg_scaffold1622	488206	488306	0	0	0.501762	0.00669738		Pg_S5962.2	Pg_scaffold5962	78192	78292	0.0875665	0.0810811	0.954545	0.00184061		Pg_S7157.2	Pg_scaffold7157	27724	27824	Inf	0.9	0	0.000193755		Pg_S1756.1	Pg_scaffold1756	14310	14410	Inf	0.965517	0	0.00118069		Pg_S0093.82	Pg_scaffold0093	1257187	1257287	Inf	0.97561	0	0.000124085		Pg_S1038.40	Pg_scaffold1038	637328	637428	Inf
Pg_S1038.4	Pg_scaffold1038	54212	54312	0.20064	0.193498	0.968486	0.00526264		Pg_S3085.3	Pg_scaffold3085	27472	27572	Inf	0.958333	0	2.00991e-06		Pg_S7157.2	Pg_scaffold7157	27824	27924	Inf	1	0	1.01195e-07		Pg_S1756.11	Pg_scaffold1756	293362	293462	0	0	0.909091	0.00196776		Pg_S0093.82	Pg_scaffold0093	1257287	1257387	Inf	0.979167	0	0.000797614		Pg_S1038.42	Pg_scaffold1038	653066	653166	Inf
Pg_S1038.4	Pg_scaffold1038	54612	54712	0	0	0.944444	0.000155324		Pg_S0680.10	Pg_scaffold0680	101292	101392	0	0	0.944444	0.00678931		Pg_S7157.2	Pg_scaffold7157	28824	28924	Inf	0.944444	0	8.30261e-05		Pg_S1756.11	Pg_scaffold1756	293462	293562	0	0	0.944919	2.30098e-17		Pg_S0093.103	Pg_scaffold0093	1499574	1499674	Inf	1	0	0.00366091		Pg_S3671.11	Pg_scaffold3671	137141	137241	5.99417
Pg_S1038.4	Pg_scaffold1038	54712	54812	0	0	0.926829	0.00321941		Pg_S0680.10	Pg_scaffold0680	101392	101492	0	0	1	0.00153571		Pg_S7157.2	Pg_scaffold7157	29224	29324	50.0138	0.964465	0.0196864	1.3253e-19		Pg_S1756.11	Pg_scaffold1756	293562	293662	0	0	0.872059	4.41533e-06		Pg_S0093.103	Pg_scaffold0093	1499674	1499774	Inf	0.964286	0	0.00228388		Pg_S3671.17	Pg_scaffold3671	158648	158748	24.4823
Pg_S1038.13	Pg_scaffold1038	194630	194730	0	0	0.952381	0.000268322		Pg_S0680.17	Pg_scaffold0680	202594	202694	0.305098	0.278846	0.881882	0.000427339		Pg_S7157.2	Pg_scaffold7157	29324	29424	15.6124	0.972733	0.065263	6.1051e-24		Pg_S0207.15	Pg_scaffold0207	868566	868666	Inf	0.65	0	1.55298e-07		Pg_S0093.105	Pg_scaffold0093	1547310	1547410	Inf	0.984375	0	1.14565e-09		Pg_S3671.21	Pg_scaffold3671	210244	210344	Inf
Pg_S1038.13	Pg_scaffold1038	195030	195130	0.0570683	0.0555556	0.975155	0.0033618		Pg_S1207.4	Pg_scaffold1207	654422	654522	0.017414	0.016129	0.930642	4.07508e-07		Pg_S7157.2	Pg_scaffold7157	29524	29624	5.27124	0.989474	0.188235	4.28171e-06		Pg_S0207.15	Pg_scaffold0207	868666	868766	73.9478	0.901408	0.0120482	1.26204e-13		Pg_S4964.2	Pg_scaffold4964	20078	20178	0.0599577	0.0526316	0.9	5.45608e-06		Pg_S3671.25	Pg_scaffold3671	253366	253466	0
Pg_S1038.13	Pg_scaffold1038	195130	195230	0.0921685	0.0833333	0.908025	7.25857e-08		Pg_S1207.4	Pg_scaffold1207	654522	654622	0.0248892	0.0277778	0.941176	5.16919e-05		Pg_S4580.1	Pg_scaffold4580	56344	56444	0.43268	0.410533	0.950712	0.00369016		Pg_S0207.15	Pg_scaffold0207	868766	868866	Inf	0.869565	0	8.60037e-10		Pg_S5192.16	Pg_scaffold5192	131078	131178	Inf	0.697258	0	1.56143e-10		Pg_S3671.25	Pg_scaffold3671	253466	253566	0
Pg_S1038.13	Pg_scaffold1038	195230	195330	0.0412682	0.0384615	0.970858	0.000732293		Pg_S1207.4	Pg_scaffold1207	662922	663022	0.270385	0.251945	0.930661	0.000290746		Pg_S4580.1	Pg_scaffold4580	63344	63444	0	0	0.952381	0.000814402		Pg_S0207.15	Pg_scaffold0207	868866	868966	Inf	0.968254	0	2.65342e-07		Pg_S6337.3	Pg_scaffold6337	87042	87142	0.385013	0.370122	0.961526	0.00221233		Pg_S3671.25	Pg_scaffold3671	253566	253666	0
Pg_S1038.19	Pg_scaffold1038	311274	311374	Inf	0.807692	0	4.22176e-11		Pg_S1207.4	Pg_scaffold1207	663122	663222	0.0278283	0.025641	0.944444	1.28412e-05		Pg_S4684.2	Pg_scaffold4684	15520	15620	0.174791	0.118421	0.700704	0.000285591		Pg_S1369.5	Pg_scaffold1369	518918	519018	2.55557	0.944091	0.40172	0.00169306		Pg_S6337.3	Pg_scaffold6337	87142	87242	0.354164	0.331176	0.954885	0.00700949		Pg_S1914.1	Pg_scaffold1914	195291	195391	Inf
Pg_S1038.19	Pg_scaffold1038	311374	311474	Inf	0.737771	0	5.22009e-12		Pg_S1207.4	Pg_scaffold1207	663622	663722	0.0669125	0.0666667	0.970588	0.00324396		Pg_S4684.3	Pg_scaffold4684	33386	33486	3.79017	0.967742	0.254902	0.000247015		Pg_S1369.6	Pg_scaffold1369	550636	550736	0	0	0.958333	2.26618e-05		Pg_S0429.3	Pg_scaffold0429	220342	220442	Inf	0.960784	0	0.000468404		Pg_S1914.1	Pg_scaffold1914	198791	198891	13.0195
Pg_S1038.19	Pg_scaffold1038	311474	311574	Inf	0.820521	0	7.19128e-22		Pg_S0142.1	Pg_scaffold0142	73126	73226	17.3446	0.65772	0.0340909	1.52982e-05		Pg_S4684.3	Pg_scaffold4684	33486	33586	5.9692	0.983333	0.167328	2.01315e-05		Pg_S4653.4	Pg_scaffold4653	41696	41796	4.27135	0.88066	0.207994	3.56386e-07		Pg_S0429.31	Pg_scaffold0429	987504	987604	Inf	0.8	0	0.00378553		Pg_S0649.7	Pg_scaffold0649	61460	61560	Inf
Pg_S1038.25	Pg_scaffold1038	388250	388350	2.46955	0.946916	0.405586	0.00360738		Pg_S0142.1	Pg_scaffold0142	73826	73926	16.8252	0.710042	0.0459928	2.50759e-26		Pg_S4684.10	Pg_scaffold4684	148806	148906	0.0171639	0.0185185	0.959851	1.64614e-18		Pg_S0633.7	Pg_scaffold0633	439069	439169	2.98218	0.985146	0.35	0.00147801		Pg_S0429.31	Pg_scaffold0429	993704	993804	Inf	0.902882	0	2.34689e-18		Pg_S0649.18	Pg_scaffold0649	187666	187766	Inf
Pg_S1038.27	Pg_scaffold1038	441059	441159	22.9656	0.562502	0.0146032	3.80626e-07		Pg_S0142.1	Pg_scaffold0142	73926	74026	18.0392	0.908617	0.0472863	5.10188e-32		Pg_S4684.10	Pg_scaffold4684	149106	149206	0	0	0.948718	0.00936468		Pg_S0633.7	Pg_scaffold0633	439669	439769	Inf	1	0	0.00403394		Pg_S0429.31	Pg_scaffold0429	993804	993904	Inf	0.901703	0	8.40803e-05		Pg_S0649.18	Pg_scaffold0649	187766	187866	Inf
Pg_S1038.44	Pg_scaffold1038	715046	715146	2.92132	0.794278	0.268346	8.06809e-05		Pg_S0142.1	Pg_scaffold0142	74026	74126	23.2398	0.927083	0.0341181	1.6106e-32		Pg_S4684.10	Pg_scaffold4684	149206	149306	0	0	0.919772	4.10969e-07		Pg_S5883.1	Pg_scaffold5883	37591	37691	Inf	1	0	0.000713616		Pg_S0429.34	Pg_scaffold0429	1004291	1004391	0	0	0.925926	0.0082889		Pg_S3787.1	Pg_scaffold3787	48541	48641	Inf
Pg_S3671.2	Pg_scaffold3671	11579	11679	0	0	0.974026	0.00563243		Pg_S0142.2	Pg_scaffold0142	76036	76136	17.3165	0.963068	0.0538124	2.28327e-208		Pg_S2270.3	Pg_scaffold2270	402942	403042	Inf	0.916667	0	2.19432e-11		Pg_S5883.2	Pg_scaffold5883	93956	94056	Inf	0.972222	0	0.000396169		Pg_S2618.5	Pg_scaffold2618	153954	154054	Inf	0.927536	0	0.00301464		Pg_S3787.1	Pg_scaffold3787	48641	48741	Inf
Pg_S3671.11	Pg_scaffold3671	135241	135341	0	0	0.840909	0.00678177		Pg_S0142.2	Pg_scaffold0142	76136	76236	17.6789	0.877539	0.0488345	1.48965e-48		Pg_S2068.6	Pg_scaffold2068	209166	209266	Inf	0.888889	0	2.68879e-05		Pg_S4782.3	Pg_scaffold4782	71962	72062	195.811	0.960263	0.00485437	2.92949e-28		Pg_S2412.13	Pg_scaffold2412	321068	321168	9.10626	0.949107	0.105556	5.38686e-06		Pg_S3787.1	Pg_scaffold3787	48741	48841	Inf
Pg_S3671.11	Pg_scaffold3671	135341	135441	0	0	0.744505	8.5358e-07		Pg_S0142.3	Pg_scaffold0142	82904	83004	5.34226	0.962913	0.182353	6.44243e-14		Pg_S3641.6	Pg_scaffold3641	188464	188564	9.07029	0.789683	0.0826754	3.9407e-07		Pg_S4782.3	Pg_scaffold4782	72062	72162	44.4463	0.940245	0.0212393	4.03707e-35		Pg_S5977.1	Pg_scaffold5977	3662	3762	Inf	0.958333	0	0.00740018		Pg_S3787.1	Pg_scaffold3787	48841	48941	62.952
Pg_S0649.20	Pg_scaffold0649	299189	299289	0.0587992	0.0526316	0.89899	0.00436306		Pg_S0142.3	Pg_scaffold0142	83004	83104	35.5219	0.941631	0.0234375	1.68839e-14		Pg_S6052.9	Pg_scaffold6052	114550	114650	Inf	0.61939	0	4.99467e-11		Pg_S0782.3	Pg_scaffold0782	30990	31090	Inf	0.923077	0	0.00109914		Pg_S5977.6	Pg_scaffold5977	83629	83729	0.0514773	0.0384615	0.76	0.00129596		Pg_S3787.4	Pg_scaffold3787	243683	243783	9.02128
Pg_S0649.20	Pg_scaffold0649	299389	299489	0.0521906	0.047619	0.914286	0.00153192		Pg_S0142.3	Pg_scaffold0142	83104	83204	119.14	0.983982	0.00877193	1.28291e-16		Pg_S0382.4	Pg_scaffold0382	464825	464925	Inf	0.962963	0	0.000532717		Pg_S0782.9	Pg_scaffold0782	112946	113046	5.19248	0.839773	0.165179	0.00518436		Pg_S3013.7	Pg_scaffold3013	263360	263460	13.0473	0.64	0.047619	0.00240742		Pg_S0244.4	Pg_scaffold0244	103805	103905	12.1543
Pg_S3787.4	Pg_scaffold3787	243683	243783	0.226363	0.141597	0.657391	0.000103343		Pg_S0142.3	Pg_scaffold0142	83204	83304	Inf	0.95	0	0.000291976		Pg_S0152.7	Pg_scaffold0152	1061755	1061855	Inf	0.948276	0	0.00173087		Pg_S0782.9	Pg_scaffold0782	113646	113746	Inf	0.727283	0	4.73579e-12		Pg_S5546.1	Pg_scaffold5546	49060	49160	Inf	0.888889	0	0.000110073		Pg_S0244.13	Pg_scaffold0244	343496	343596	0
Pg_S5668.2	Pg_scaffold5668	66309	66409	3.01348	0.95082	0.313953	0.00515952		Pg_S0142.5	Pg_scaffold0142	151888	151988	4.18577	0.819114	0.201249	2.10301e-05		Pg_S0152.8	Pg_scaffold0152	1133468	1133568	7.73412	0.954545	0.12069	0.000782842		Pg_S0782.11	Pg_scaffold0782	156626	156726	0.0266544	0.0222222	0.722286	3.40282e-06		Pg_S2034.1	Pg_scaffold2034	34593	34693	Inf	0.590909	0	0.000620953		Pg_S0244.13	Pg_scaffold0244	343596	343696	0
Pg_S0244.30	Pg_scaffold0244	731092	731192	0	0	0.814815	0.00568958		Pg_S0142.5	Pg_scaffold0142	151988	152088	7.20785	0.683638	0.094198	1.47743e-11		Pg_S0152.8	Pg_scaffold0152	1133568	1133668	Inf	0.961538	0	2.79216e-07		Pg_S0782.11	Pg_scaffold0782	156826	156926	0	0	0.841176	8.20283e-05		Pg_S0680.8	Pg_scaffold0680	51745	51845	Inf	0.875	0	0.000716725		Pg_S0244.14	Pg_scaffold0244	351976	352076	4.66316
Pg_S0244.35	Pg_scaffold0244	770054	770154	7.55462	0.92	0.119048	0.00400584		Pg_S0142.5	Pg_scaffold0142	152288	152388	7.97703	0.698142	0.0881825	2.5073e-06		Pg_S3218.14	Pg_scaffold3218	179512	179612	0	0	0.729412	1.80066e-06		Pg_S1273.18	Pg_scaffold1273	635818	635918	Inf	0.974359	0	6.16598e-09		Pg_S3998.2	Pg_scaffold3998	39750	39850	Inf	1	0	0.000278465		Pg_S0244.15	Pg_scaffold0244	359861	359961	Inf
Pg_S0244.40	Pg_scaffold0244	902356	902456	Inf	0.619048	0	0.0049294		Pg_S0142.5	Pg_scaffold0142	152688	152788	13.1648	0.692308	0.0512821	9.46891e-05		Pg_S1587.5	Pg_scaffold1587	123947	124047	0.0429919	0.0377358	0.893617	7.14579e-07		Pg_S1973.3	Pg_scaffold1973	37488	37588	5.15107	0.980769	0.2	0.00107617		Pg_S0142.2	Pg_scaffold0142	80136	80236	911.362	0.920635	0.00101352	0		Pg_S0244.30	Pg_scaffold0244	728392	728492	7.65765
Pg_S0244.41	Pg_scaffold0244	913850	913950	13.2492	0.967742	0.0714286	1.38486e-05		Pg_S0142.5	Pg_scaffold0142	152788	152888	23.7606	0.69398	0.0292614	1.04e-15		Pg_S1587.5	Pg_scaffold1587	124147	124247	0.0633108	0.0570825	0.83912	8.71786e-09		Pg_S1973.3	Pg_scaffold1973	41988	42088	Inf	0.955556	0	0.000477711		Pg_S4118.4	Pg_scaffold4118	122261	122361	0	0	0.847826	0.00013913		Pg_S0244.41	Pg_scaffold0244	912250	912350	Inf
Pg_S3658.9	Pg_scaffold3658	139186	139286	0.190597	0.147347	0.800499	8.87499e-07		Pg_S0142.5	Pg_scaffold0142	152888	152988	10.2501	0.933333	0.0882353	0.00107266		Pg_S5280.1	Pg_scaffold5280	35670	35770	0.0874295	0.084507	0.97561	6.48949e-09		Pg_S1973.21	Pg_scaffold1973	265959	266059	Inf	0.969697	0	4.78431e-05		Pg_S4118.4	Pg_scaffold4118	122361	122461	0	0	0.831933	9.56876e-05		Pg_S0244.43	Pg_scaffold0244	940500	940600	2.18804
Pg_S3658.12	Pg_scaffold3658	189643	189743	0.152244	0.145833	0.965116	5.4172e-05		Pg_S0142.5	Pg_scaffold0142	152988	153088	7.8959	1	0.129476	2.21643e-05		Pg_S1725.9	Pg_scaffold1725	429900	430000	0	0	0.96	2.59376e-05		Pg_S1973.21	Pg_scaffold1973	266059	266159	4.75689	0.981036	0.211638	3.46706e-07		Pg_S4118.4	Pg_scaffold4118	122461	122561	0	0	0.883117	0.000378376		Pg_S0244.53	Pg_scaffold0244	1246221	1246321	Inf
Pg_S3765.5	Pg_scaffold3765	222463	222563	6.10724	0.619048	0.1	0.00379969		Pg_S0142.11	Pg_scaffold0142	248573	248673	12.0384	0.690062	0.0571895	0.00403967		Pg_S4151.1	Pg_scaffold4151	27732	27832	2.82066	0.960526	0.383826	0.00100371		Pg_S1973.28	Pg_scaffold1973	362689	362789	0.0205727	0.0192308	0.965703	2.6541e-08		Pg_S4118.4	Pg_scaffold4118	122661	122761	0	0	0.898148	0.00190365		Pg_S7539.5	Pg_scaffold7539	29636	29736	2.50012
Pg_S6081.2	Pg_scaffold6081	29290	29390	8.13345	0.964901	0.116883	0.000195603		Pg_S0142.12	Pg_scaffold0142	250576	250676	3.67076	0.954991	0.261905	0.00169006		Pg_S4151.1	Pg_scaffold4151	32032	32132	0.0410901	0.0384615	0.95	0.000307777		Pg_S6564.1	Pg_scaffold6564	22890	22990	Inf	0.967742	0	0.00122739		Pg_S2967.3	Pg_scaffold2967	70830	70930	Inf	0.988095	0	6.53178e-06		Pg_S3658.6	Pg_scaffold3658	100566	100666	Inf
Pg_S6081.9	Pg_scaffold6081	94229	94329	Inf	0.964286	0	0.00848553		Pg_S0142.12	Pg_scaffold0142	250676	250776	4.15978	0.965476	0.229837	0.000254688		Pg_S4151.6	Pg_scaffold4151	98327	98427	Inf	0.971429	0	2.52056e-12		Pg_S6564.1	Pg_scaffold6564	25690	25790	5.29115	0.964384	0.180811	1.74738e-14		Pg_S7068.1	Pg_scaffold7068	18522	18622	Inf	0.959184	0	6.40896e-06		Pg_S3658.6	Pg_scaffold3658	100666	100766	Inf
Pg_S4092.1	Pg_scaffold4092	4020	4120	Inf	0.7125	0	2.18852e-12		Pg_S0142.12	Pg_scaffold0142	250776	250876	5.58095	0.982143	0.18254	0.00263787		Pg_S4151.12	Pg_scaffold4151	200526	200626	0.00967579	0.00900901	0.963519	1.48855e-16		Pg_S6532.2	Pg_scaffold6532	57935	58035	Inf	0.96875	0	9.00771e-05		Pg_S7068.1	Pg_scaffold7068	18622	18722	Inf	0.96	0	7.04472e-05		Pg_S3658.6	Pg_scaffold3658	100766	100866	Inf
Pg_S4092.4	Pg_scaffold4092	23892	23992	0	0	0.767442	0.00466795		Pg_S0142.12	Pg_scaffold0142	252076	252176	Inf	0.956522	0	3.16897e-06		Pg_S4193.2	Pg_scaffold4193	98090	98190	0.0124445	0.0113636	0.963235	5.97022e-12		Pg_S6712.1	Pg_scaffold6712	82590	82690	0	0	0.947368	0.0028366		Pg_S1713.9	Pg_scaffold1713	194178	194278	Inf	0.882353	0	0.00211418		Pg_S3658.14	Pg_scaffold3658	248506	248606	12.4216
Pg_S0718.15	Pg_scaffold0718	441220	441320	0	0	0.949153	8.47009e-05		Pg_S0142.12	Pg_scaffold0142	252176	252276	Inf	0.967708	0	2.50103e-22		Pg_S4193.2	Pg_scaffold4193	100490	100590	0.0525993	0.0487805	0.939394	4.128e-06		Pg_S0361.18	Pg_scaffold0361	633884	633984	Inf	1	0	0.000762535		Pg_S1713.14	Pg_scaffold1713	326258	326358	Inf	0.823529	0	0.00483106		Pg_S3658.14	Pg_scaffold3658	248606	248706	13.3928
Pg_S0718.15	Pg_scaffold0718	442120	442220	0	0	0.983607	0.000538646		Pg_S0142.12	Pg_scaffold0142	252276	252376	Inf	0.880357	0	5.43613e-08		Pg_S4193.2	Pg_scaffold4193	101990	102090	0.100784	0.102874	1	3.0821e-06		Pg_S0361.23	Pg_scaffold0361	776002	776102	7.38832	0.95	0.125	0.00764885		Pg_S1713.23	Pg_scaffold1713	476652	476752	0.0794261	0.0740741	0.958333	4.07846e-05		Pg_S3765.2	Pg_scaffold3765	190704	190804	0
Pg_S0718.15	Pg_scaffold0718	442320	442420	0	0	0.967213	0.00027386		Pg_S0142.27	Pg_scaffold0142	1498596	1498696	0	0	0.97619	0.00706674		Pg_S4193.2	Pg_scaffold4193	102090	102190	0	0	0.931034	0.0098698		Pg_S0361.30	Pg_scaffold0361	1070932	1071032	35.9754	0.931818	0.0263158	7.4008e-05		Pg_S1006.4	Pg_scaffold1006	639342	639442	Inf	0.972222	0	0.00143907		Pg_S3765.3	Pg_scaffold3765	201566	201666	Inf
Pg_S0718.15	Pg_scaffold0718	443720	443820	0.220275	0.207143	0.967419	0.000123271		Pg_S4118.4	Pg_scaffold4118	122261	122361	Inf	1	0	0.000382945		Pg_S4193.2	Pg_scaffold4193	103190	103290	0.0411208	0.0384615	0.964286	0.000941065		Pg_S1702.1	Pg_scaffold1702	130374	130474	0	0	0.911765	0.00145312		Pg_S3689.6	Pg_scaffold3689	172786	172886	Inf	0.8	0	0.00378553		Pg_S3765.4	Pg_scaffold3765	210866	210966	Inf
Pg_S5120.4	Pg_scaffold5120	63562	63662	2.94733	0.919148	0.311395	2.77874e-06		Pg_S4118.4	Pg_scaffold4118	122361	122461	Inf	1	0	0.000382945		Pg_S4193.2	Pg_scaffold4193	103990	104090	0	0	0.97561	0.000771506		Pg_S2254.1	Pg_scaffold2254	130010	130110	6.78418	0.966667	0.14	0.000500796		Pg_S3615.11	Pg_scaffold3615	181842	181942	Inf	0.923077	0	0.00227625		Pg_S3765.5	Pg_scaffold3765	222463	222563	0.142907
Pg_S0478.1	Pg_scaffold0478	196038	196138	Inf	0.592593	0	5.59911e-05		Pg_S4118.4	Pg_scaffold4118	122461	122561	Inf	1	0	0.00259859		Pg_S1306.12	Pg_scaffold1306	137847	137947	21.2568	0.592593	0.027027	0.00379446		Pg_S3114.2	Pg_scaffold3114	53728	53828	Inf	0.848485	0	5.45142e-05		Pg_S0631.16	Pg_scaffold0631	896952	897052	0.232434	0.199405	0.858914	0.00323457		Pg_S3765.9	Pg_scaffold3765	250842	250942	Inf
Pg_S3012.2	Pg_scaffold3012	123962	124062	Inf	0.952941	0	1.03516e-07		Pg_S4118.4	Pg_scaffold4118	122661	122761	Inf	0.975	0	0.00635792		Pg_S1306.26	Pg_scaffold1306	334916	335016	0	0	0.9375	8.09877e-05		Pg_S0232.40	Pg_scaffold0232	557984	558084	0.200427	0.206104	0.942041	4.59918e-08		Pg_S7064.4	Pg_scaffold7064	38778	38878	0	0	0.931034	0.00337575		Pg_S5485.2	Pg_scaffold5485	13549	13649	51.7851
Pg_S3017.4	Pg_scaffold3017	89493	89593	0.0295684	0.0277778	0.871647	7.6833e-05		Pg_S6378.1	Pg_scaffold6378	9796	9896	0.0883219	0.0536984	0.613636	0.000199769		Pg_S1306.34	Pg_scaffold1306	426543	426643	0	0	0.935717	1.72962e-16		Pg_S0232.55	Pg_scaffold0232	765508	765608	0.105851	0.105128	1	0.00539453		Pg_S1240.14	Pg_scaffold1240	247545	247645	0.0234749	0.0172414	0.689066	2.40608e-06		Pg_S5485.5	Pg_scaffold5485	47208	47308	0
Pg_S3017.4	Pg_scaffold3017	91793	91893	0	0	0.941176	0.00318054		Pg_S2967.2	Pg_scaffold2967	62898	62998	0	0	0.976569	1.07585e-07		Pg_S1306.34	Pg_scaffold1306	426643	426743	0.036884	0.0384615	0.963725	0.000514557		Pg_S6775.1	Pg_scaffold6775	47736	47836	15.1134	0.617647	0.04	0.00108189		Pg_S1240.14	Pg_scaffold1240	247645	247745	0	0	0.666667	0.000267905		Pg_S5485.7	Pg_scaffold5485	80984	81084	0
Pg_S3017.4	Pg_scaffold3017	92493	92593	0.0876704	0.0833333	0.971429	0.00508207		Pg_S8562.2	Pg_scaffold8562	28701	28801	Inf	1	0	0.00343737		Pg_S1306.34	Pg_scaffold1306	429543	429643	0.0997144	0.0914286	0.937951	6.95338e-06		Pg_S6775.1	Pg_scaffold6775	53536	53636	10.2023	1	0.0963855	3.8037e-07		Pg_S1240.23	Pg_scaffold1240	324909	325009	0.0621612	0.0574713	0.938776	9.57028e-10		Pg_S5485.8	Pg_scaffold5485	142253	142353	3.9628
Pg_S3017.7	Pg_scaffold3017	166028	166128	0.380643	0.371739	0.976799	0.00210586		Pg_S1713.16	Pg_scaffold1713	405293	405393	0.0796748	0.0740741	0.958333	0.00636809		Pg_S1306.34	Pg_scaffold1306	429743	429843	0	0	0.808029	2.51572e-11		Pg_S6124.1	Pg_scaffold6124	30427	30527	Inf	0.97561	0	3.64142e-05		Pg_S4568.9	Pg_scaffold4568	147594	147694	6.07733	0.948718	0.153846	0.0016916		Pg_S5485.8	Pg_scaffold5485	142353	142453	5.25862
Pg_S0075.4	Pg_scaffold0075	702515	702615	3.59478	0.922658	0.213542	0.000292761		Pg_S1713.23	Pg_scaffold1713	476652	476752	13.2756	1	0.0740741	2.0973e-06		Pg_S1306.34	Pg_scaffold1306	429843	429943	0	0	0.992647	1.04209e-08		Pg_S6124.3	Pg_scaffold6124	56900	57000	0	0	0.9375	0.000308926		Pg_S3582.13	Pg_scaffold3582	234184	234284	0.285847	0.244073	0.856006	0.00223912		Pg_S5485.8	Pg_scaffold5485	142553	142653	Inf
Pg_S5326.3	Pg_scaffold5326	137395	137495	0.106194	0.0801587	0.788227	6.5442e-06		Pg_S3260.2	Pg_scaffold3260	100844	100944	Inf	0.787234	0	0.000143694		Pg_S1306.34	Pg_scaffold1306	430043	430143	0.0546122	0.0526316	1	9.82547e-05		Pg_S2903.16	Pg_scaffold2903	206308	206408	Inf	1	0	0.00229294		Pg_S3582.13	Pg_scaffold3582	234284	234384	0.167346	0.15625	0.944444	0.00322414		Pg_S5485.8	Pg_scaffold5485	142653	142753	Inf
Pg_S4503.6	Pg_scaffold4503	81468	81568	Inf	0.947368	0	5.21109e-05		Pg_S3689.8	Pg_scaffold3689	189905	190005	0.135738	0.128205	0.964286	0.00419555		Pg_S1306.34	Pg_scaffold1306	430343	430443	0.0504805	0.0454545	0.913793	0.00197647		Pg_S1594.2	Pg_scaffold1594	393503	393603	40.582	0.801802	0.0196078	1.92404e-08		Pg_S4766.8	Pg_scaffold4766	105066	105166	Inf	1	0	0.000108465		Pg_S5485.8	Pg_scaffold5485	142753	142853	Inf
Pg_S4503.9	Pg_scaffold4503	158398	158498	5.62535	0.833333	0.145455	0.00979014		Pg_S1866.3	Pg_scaffold1866	330221	330321	0.164712	0.117647	0.73545	0.00250191		Pg_S1306.34	Pg_scaffold1306	430443	430543	0.0239608	0.0238095	0.966224	1.23412e-06		Pg_S1594.3	Pg_scaffold1594	472386	472486	21.1874	1	0.0454545	0.00235295		Pg_S0101.7	Pg_scaffold0101	1622262	1622362	Inf	0.94	0	8.36053e-05		Pg_S1343.2	Pg_scaffold1343	450638	450738	0.084511
Pg_S4503.9	Pg_scaffold4503	158498	158598	Inf	0.569231	0	5.75719e-09		Pg_S1866.3	Pg_scaffold1866	332921	333021	Inf	0.627907	0	0.000211043		Pg_S1306.34	Pg_scaffold1306	430543	430643	0.0999441	0.0833333	0.823608	0.00102406		Pg_S1594.3	Pg_scaffold1594	472586	472686	Inf	0.75	0	0.000448803		Pg_S0033.11	Pg_scaffold0033	356301	356401	Inf	0.75	0	9.2585e-15		Pg_S2370.1	Pg_scaffold2370	219423	219523	Inf
Pg_S4503.9	Pg_scaffold4503	158598	158698	Inf	0.97561	0	9.00297e-07		Pg_S0631.9	Pg_scaffold0631	861022	861122	10.6152	0.961538	0.0882353	0.00309513		Pg_S1306.41	Pg_scaffold1306	517455	517555	31.3412	0.807692	0.025	3.60276e-07		Pg_S1594.3	Pg_scaffold1594	472986	473086	Inf	0.966667	0	1.63296e-08		Pg_S0033.11	Pg_scaffold0033	356401	356501	329.875	0.813939	0.00239269	4.45e-182		Pg_S2370.1	Pg_scaffold2370	222023	222123	Inf
Pg_S1608.3	Pg_scaffold1608	263684	263784	4.44482	1	0.222222	0.00711353		Pg_S1240.7	Pg_scaffold1240	180649	180749	0	0	0.962963	0.000339283		Pg_S1306.48	Pg_scaffold1306	608980	609080	4.25421	0.898522	0.306452	0.000478132		Pg_S2324.5	Pg_scaffold2324	162665	162765	Inf	1	0	0.000625913		Pg_S0033.11	Pg_scaffold0033	356501	356601	39.2979	0.833333	0.021097	9.41678e-38		Pg_S2370.2	Pg_scaffold2370	236178	236278	Inf
Pg_S1746.9	Pg_scaffold1746	73851	73951	3.23288	0.786364	0.243644	0.00598813		Pg_S3582.12	Pg_scaffold3582	173880	173980	Inf	1	0	0.0044032		Pg_S1306.48	Pg_scaffold1306	609080	609180	13.7833	0.744243	0.0523256	2.81881e-11		Pg_S2324.16	Pg_scaffold2324	406186	406286	3.04184	0.799522	0.27621	0.00139703		Pg_S8018.1	Pg_scaffold8018	1362	1462	3.77394	0.976744	0.256757	0.0015592		Pg_S5120.4	Pg_scaffold5120	63562	63662	0.346902
Pg_S1746.12	Pg_scaffold1746	107822	107922	4.50234	0.932929	0.241026	2.2819e-08		Pg_S4766.4	Pg_scaffold4766	54200	54300	Inf	0.931034	0	0.00315645		Pg_S1306.48	Pg_scaffold1306	609180	609280	5.91452	0.880952	0.147368	2.82714e-05		Pg_S2238.7	Pg_scaffold2238	121835	121935	Inf	0.944444	0	0.000456343		Pg_S8018.1	Pg_scaffold8018	2062	2162	8.81217	0.963131	0.0909091	7.12898e-08		Pg_S5120.4	Pg_scaffold5120	63762	63862	0.121899
Pg_S1746.12	Pg_scaffold1746	113522	113622	2.97444	0.890496	0.33525	0.000316637		Pg_S0101.4	Pg_scaffold0101	860320	860420	Inf	0.692308	0	0.00704923		Pg_S6457.1	Pg_scaffold6457	54706	54806	4.04813	0.991228	0.256272	1.20069e-08		Pg_S3681.5	Pg_scaffold3681	118528	118628	Inf	0.967213	0	0.000250399		Pg_S7277.7	Pg_scaffold7277	63570	63670	Inf	0.666667	0	8.32692e-05		Pg_S3017.4	Pg_scaffold3017	85093	85193	0
Pg_S1746.12	Pg_scaffold1746	120422	120522	0	0	0.877193	5.63555e-05		Pg_S0101.7	Pg_scaffold0101	1622362	1622462	32.0682	0.955882	0.0294118	1.26251e-05		Pg_S2647.8	Pg_scaffold2647	193888	193988	0	0	1	0.00346616		Pg_S3681.7	Pg_scaffold3681	165726	165826	0	0	0.6	0.000191521		Pg_S5145.3	Pg_scaffold5145	36948	37048	0.0400283	0.0215054	0.548055	1.1691e-06		Pg_S0075.4	Pg_scaffold0075	693015	693115	3.43565
Pg_S1746.12	Pg_scaffold1746	120522	120622	0	0	0.911392	5.88401e-05		Pg_S0033.11	Pg_scaffold0033	354301	354401	0	0	0.785	7.76418e-07		Pg_S8481.1	Pg_scaffold8481	18356	18456	13.8527	0.75	0.052381	9.08465e-05		Pg_S7157.1	Pg_scaffold7157	2971	3071	0	0	0.944444	0.00125333		Pg_S5145.9	Pg_scaffold5145	156218	156318	34.5113	0.857143	0.0238095	0.000152602		Pg_S0075.4	Pg_scaffold0075	702515	702615	0.108788
Pg_S1746.12	Pg_scaffold1746	120622	120722	0	0	0.8577	2.28375e-05		Pg_S0033.11	Pg_scaffold0033	354501	354601	0	0	0.934236	7.30543e-08		Pg_S0372.6	Pg_scaffold0372	897044	897144	3.87033	0.926829	0.2375	0.00226159		Pg_S4580.1	Pg_scaffold4580	61044	61144	5.38156	0.981481	0.18	0.00137594		Pg_S0321.4	Pg_scaffold0321	76770	76870	Inf	0.933333	0	0.000922686		Pg_S4503.6	Pg_scaffold4503	81468	81568	0.0386107
Pg_S1746.12	Pg_scaffold1746	131822	131922	0.035223	0.0357143	0.984848	0.000590627		Pg_S0033.11	Pg_scaffold0033	354701	354801	0.0192438	0.0185185	0.970868	1.67407e-07		Pg_S0372.10	Pg_scaffold0372	1040003	1040103	0	0	0.928833	6.71985e-08		Pg_S4580.1	Pg_scaffold4580	72444	72544	Inf	0.963924	0	2.41273e-06		Pg_S0321.4	Pg_scaffold0321	76870	76970	Inf	0.938776	0	0.000271052		Pg_S4503.8	Pg_scaffold4503	139810	139910	Inf
Pg_S1746.12	Pg_scaffold1746	132422	132522	0.0794317	0.0749269	0.949174	4.70944e-14		Pg_S0178.8	Pg_scaffold0178	793378	793478	3.16432	0.944686	0.298128	0.00654341		Pg_S0372.10	Pg_scaffold0372	1040103	1040203	0	0	0.952537	1.00793e-16		Pg_S3616.2	Pg_scaffold3616	64880	64980	Inf	0.978261	0	1.26021e-05		Pg_S1523.8	Pg_scaffold1523	279689	279789	Inf	0.95	0	0.00365945		Pg_S4503.8	Pg_scaffold4503	139910	140010	Inf
Pg_S1746.12	Pg_scaffold1746	132622	132722	0	0	0.958333	0.00302314		Pg_S0178.14	Pg_scaffold0178	1308842	1308942	Inf	1	0	0.00409498		Pg_S0372.10	Pg_scaffold0372	1040203	1040303	0	0	0.960013	1.76006e-12		Pg_S3616.3	Pg_scaffold3616	69375	69475	Inf	0.96875	0	1.02964e-05		Pg_S0265.1	Pg_scaffold0265	305780	305880	5.49998	0.928571	0.166667	0.00164735		Pg_S1746.12	Pg_scaffold1746	120422	120522	Inf
Pg_S1746.12	Pg_scaffold1746	132722	132822	18.5409	0.733333	0.0384615	0.00774309		Pg_S4112.2	Pg_scaffold4112	190710	190810	0	0	0.875	1.18555e-05		Pg_S0372.10	Pg_scaffold0372	1040803	1040903	0	0	0.923077	0.000588494		Pg_S3616.3	Pg_scaffold3616	69475	69575	12.6266	0.895614	0.0723443	7.32256e-08		Pg_S2145.11	Pg_scaffold2145	125650	125750	0.0182914	0.0166667	0.942143	7.86353e-09		Pg_S1746.12	Pg_scaffold1746	120522	120622	24.3296
Pg_S1746.12	Pg_scaffold1746	134922	135022	0.0465549	0.031746	0.7	3.59451e-05		Pg_S0321.4	Pg_scaffold0321	76770	76870	0.0490603	0.0454545	0.922222	2.35198e-05		Pg_S1685.6	Pg_scaffold1685	471048	471148	0	0	0.529412	0.00110695		Pg_S3616.3	Pg_scaffold3616	69575	69675	6.31061	0.947421	0.163107	3.75037e-06		Pg_S2145.11	Pg_scaffold2145	125750	125850	0	0	0.953488	0.000451252		Pg_S1746.12	Pg_scaffold1746	120622	120722	Inf
Pg_S1746.12	Pg_scaffold1746	135022	135122	0.0371	0.0249639	0.67619	9.55566e-10		Pg_S0321.4	Pg_scaffold0321	76870	76970	0.0832686	0.0769231	0.938776	0.00274594		Pg_S0722.3	Pg_scaffold0722	307437	307537	10.3616	0.920557	0.0889328	0.000126267		Pg_S3616.3	Pg_scaffold3616	69675	69775	Inf	0.647059	0	0.00100823		Pg_S2145.11	Pg_scaffold2145	125950	126050	0	0	0.962963	6.7838e-06		Pg_S1746.12	Pg_scaffold1746	123122	123222	18.1198
Pg_S1746.12	Pg_scaffold1746	135122	135222	0.247707	0.183251	0.74992	0.00248896		Pg_S2001.1	Pg_scaffold2001	59026	59126	0	0	0.90625	1.07763e-05		Pg_S1005.13	Pg_scaffold1005	478446	478546	0	0	0.965516	1.10208e-16		Pg_S4684.4	Pg_scaffold4684	54422	54522	27.1311	0.954545	0.0344828	7.03548e-05		Pg_S2145.16	Pg_scaffold2145	190896	190996	Inf	0.521739	0	0.00161801		Pg_S1746.24	Pg_scaffold1746	374036	374136	Inf
Pg_S1746.12	Pg_scaffold1746	135222	135322	0.252836	0.183281	0.721233	2.26076e-06		Pg_S2001.1	Pg_scaffold2001	59126	59226	0	0	0.985714	2.11455e-10		Pg_S1005.13	Pg_scaffold1005	478646	478746	0	0	0.970149	5.30715e-12		Pg_S4684.4	Pg_scaffold4684	71722	71822	0.0582042	0.031746	0.539921	0.000149464		Pg_S2145.31	Pg_scaffold2145	409472	409572	7.37348	0.939394	0.125	0.00331625		Pg_S1746.24	Pg_scaffold1746	374136	374236	Inf
Pg_S1746.12	Pg_scaffold1746	139522	139622	0.169206	0.124521	0.730684	0.000150611		Pg_S2145.16	Pg_scaffold2145	192196	192296	3.46056	0.917049	0.244643	4.33283e-05		Pg_S1005.14	Pg_scaffold1005	590857	590957	0.0994642	0.0740741	0.7171	7.32786e-05		Pg_S4684.8	Pg_scaffold4684	102402	102502	Inf	0.965517	0	4.08931e-05		Pg_S2145.31	Pg_scaffold2145	409572	409672	2.91442	1	0.331725	0.00322567		Pg_S1746.24	Pg_scaffold1746	374336	374436	Inf
Pg_S0195.12	Pg_scaffold0195	1166220	1166320	Inf	0.662946	0	1.35024e-08		Pg_S2145.28	Pg_scaffold2145	366143	366243	3.74074	0.976471	0.25974	0.000317221		Pg_S8809.3	Pg_scaffold8809	9604	9704	6.11421	0.9375	0.150943	0.00146435		Pg_S7940.1	Pg_scaffold7940	29658	29758	Inf	0.981818	0	0.000233475		Pg_S1355.3	Pg_scaffold1355	419688	419788	0	0	1	0.000740913		Pg_S1746.24	Pg_scaffold1746	374536	374636	Inf
Pg_S0195.12	Pg_scaffold0195	1166420	1166520	Inf	0.760714	0	6.29706e-05		Pg_S2145.28	Pg_scaffold2145	366343	366443	5.47272	0.955224	0.173077	0.000434032		Pg_S2673.10	Pg_scaffold2673	145745	145845	Inf	0.946111	0	1.7241e-08		Pg_S6052.5	Pg_scaffold6052	64196	64296	12.7036	1	0.0769231	0.00118588		Pg_S1106.1	Pg_scaffold1106	5988	6088	0	0	1	0.00428271		Pg_S1746.26	Pg_scaffold1746	420344	420444	0.1331
Pg_S0195.12	Pg_scaffold0195	1166520	1166620	Inf	0.8125	0	0.00591561		Pg_S1355.3	Pg_scaffold1355	419688	419788	Inf	0.954963	0	3.42242e-07		Pg_S2673.13	Pg_scaffold2673	266876	266976	Inf	1	0	0.00257082		Pg_S0382.8	Pg_scaffold0382	1063100	1063200	24.2954	1	0.04	0.000487239		Pg_S1106.7	Pg_scaffold1106	119050	119150	Inf	0.943775	0	2.7655e-06		Pg_S1746.26	Pg_scaffold1746	423144	423244	23.0131
Pg_S0738.16	Pg_scaffold0738	74870	74970	5.08455	0.703206	0.139001	4.80218e-08		Pg_S1355.3	Pg_scaffold1355	419988	420088	Inf	0.931034	0	0.00315645		Pg_S0357.3	Pg_scaffold0357	280014	280114	Inf	0.94222	0	1.05759e-22		Pg_S0152.1	Pg_scaffold0152	29078	29178	Inf	0.97561	0	0.000217877		Pg_S1106.7	Pg_scaffold1106	119150	119250	Inf	0.963982	0	4.209e-27		Pg_S1746.26	Pg_scaffold1746	425244	425344	Inf
Pg_S0738.20	Pg_scaffold0738	229556	229656	Inf	0.568182	0	2.46959e-05		Pg_S1355.3	Pg_scaffold1355	421588	421688	0	0	0.972973	0.00209892		Pg_S0357.3	Pg_scaffold0357	280114	280214	Inf	0.937789	0	5.91123e-17		Pg_S6187.1	Pg_scaffold6187	55726	55826	0	0	0.935484	0.000713233		Pg_S1106.8	Pg_scaffold1106	157404	157504	0	0	1	0.000378416		Pg_S1746.28	Pg_scaffold1746	511294	511394	35.8944
Pg_S0247.1	Pg_scaffold0247	69944	70044	Inf	0.977273	0	0.000241642		Pg_S1106.8	Pg_scaffold1106	131804	131904	0.0417869	0.0335968	0.723684	8.22803e-06		Pg_S3332.6	Pg_scaffold3332	51423	51523	0	0	0.756757	0.000126185		Pg_S4834.1	Pg_scaffold4834	161690	161790	4.57934	0.97561	0.210526	0.0055976		Pg_S1106.8	Pg_scaffold1106	159704	159804	0	0	0.911765	2.79526e-06		Pg_S1746.28	Pg_scaffold1746	511394	511494	Inf
Pg_S0247.19	Pg_scaffold0247	561651	561751	0.0966185	0.0838235	0.834459	0.00148587		Pg_S1106.8	Pg_scaffold1106	146704	146804	7.02627	0.639793	0.0906394	0.000147108		Pg_S3332.6	Pg_scaffold3332	51523	51623	0	0	0.933333	0.000326208		Pg_S1587.1	Pg_scaffold1587	9572	9672	Inf	1	0	0.000196221		Pg_S1106.8	Pg_scaffold1106	159804	159904	0	0	0.961538	2.75506e-05		Pg_S2483.10	Pg_scaffold2483	375871	375971	0
Pg_S0247.20	Pg_scaffold0247	569037	569137	21.0749	1	0.0454545	0.00709034		Pg_S1106.8	Pg_scaffold1106	147704	147804	0.439124	0.396032	0.912298	0.00785245		Pg_S3332.15	Pg_scaffold3332	170474	170574	Inf	0.62963	0	7.1188e-06		Pg_S1587.5	Pg_scaffold1587	118447	118547	0	0	0.85	0.00685778		Pg_S1106.38	Pg_scaffold1106	413822	413922	19.5862	1	0.05	0.00227625		Pg_S4045.13	Pg_scaffold4045	145886	145986	Inf
Pg_S0247.20	Pg_scaffold0247	575737	575837	Inf	0.953488	0	0.00292204		Pg_S1106.8	Pg_scaffold1106	148204	148304	0.196045	0.130054	0.688172	0.000262007		Pg_S3332.19	Pg_scaffold3332	216987	217087	5.40205	0.851852	0.155172	0.00530716		Pg_S1587.5	Pg_scaffold1587	118647	118747	0.0988024	0.0652174	0.918831	1.91758e-06		Pg_S1106.47	Pg_scaffold1106	508333	508433	2.48783	0.955	0.381859	0.00404916		Pg_S4045.18	Pg_scaffold4045	201674	201774	16.1802
Pg_S0247.29	Pg_scaffold0247	735986	736086	0	0	0.881356	4.27528e-09		Pg_S1106.8	Pg_scaffold1106	156504	156604	Inf	0.985714	0	6.55112e-05		Pg_S5577.4	Pg_scaffold5577	26022	26122	0	0	1	0.000749301		Pg_S1587.5	Pg_scaffold1587	122247	122347	25.6624	0.727273	0.0277778	0.000149064		Pg_S1106.55	Pg_scaffold1106	565222	565322	3.23646	0.947556	0.277941	0.000364828		Pg_S5464.2	Pg_scaffold5464	45201	45301	0.154523
Pg_S0247.29	Pg_scaffold0247	742086	742186	119.399	0.680624	0.00373134	6.99154e-17		Pg_S1106.8	Pg_scaffold1106	157404	157504	Inf	0.956522	0	0.00109335		Pg_S5054.2	Pg_scaffold5054	69073	69173	22.2445	0.809942	0.0366667	4.73232e-05		Pg_S1587.5	Pg_scaffold1587	122747	122847	0	0	0.8125	0.00231198		Pg_S1106.57	Pg_scaffold1106	606262	606362	0	0	0.821537	3.66987e-05		Pg_S5464.2	Pg_scaffold5464	45601	45701	0.194063
Pg_S0247.34	Pg_scaffold0247	890706	890806	5.90506	0.980392	0.164384	3.17681e-05		Pg_S1106.8	Pg_scaffold1106	159704	159804	Inf	0.888889	0	3.52516e-06		Pg_S5163.1	Pg_scaffold5163	129863	129963	0.0306533	0.0278219	0.90671	2.13912e-14		Pg_S1587.5	Pg_scaffold1587	122847	122947	0	0	0.960526	0.00047161		Pg_S1106.58	Pg_scaffold1106	614075	614175	0.187868	0.172063	0.916667	2.7772e-06		Pg_S3772.2	Pg_scaffold3772	81773	81873	Inf
Pg_S0247.42	Pg_scaffold0247	1052886	1052986	0	0	0.975	0.00159072		Pg_S1106.8	Pg_scaffold1106	159804	159904	Inf	0.985714	0	1.1476e-08		Pg_S2379.1	Pg_scaffold2379	45431	45531	12.1231	0.983051	0.08	0.00132407		Pg_S1587.5	Pg_scaffold1587	123147	123247	0	0	0.96875	0.000709877		Pg_S1106.58	Pg_scaffold1106	614275	614375	0	0	0.84375	0.000106216		Pg_S0195.14	Pg_scaffold0195	1280586	1280686	Inf
Pg_S0247.42	Pg_scaffold0247	1052986	1053086	0	0	1	4.52618e-07		Pg_S1227.3	Pg_scaffold1227	42668	42768	0.139958	0.130704	0.916377	6.11057e-10		Pg_S0640.4	Pg_scaffold0640	120615	120715	0.0359959	0.0333333	0.936709	3.59074e-05		Pg_S1587.5	Pg_scaffold1587	123947	124047	0	0	0.959064	4.07889e-13		Pg_S1106.60	Pg_scaffold1106	629576	629676	0.0251531	0.025	0.924812	5.90395e-06		Pg_S0195.14	Pg_scaffold0195	1280686	1280786	Inf
Pg_S0247.42	Pg_scaffold0247	1053086	1053186	0.0257754	0.025	0.984127	6.08458e-07		Pg_S1227.4	Pg_scaffold1227	49647	49747	0.229328	0.193182	0.851852	0.00749979		Pg_S0640.4	Pg_scaffold0640	120715	120815	0.03055	0.0192308	0.801688	2.29131e-05		Pg_S1587.5	Pg_scaffold1587	124147	124247	0	0	0.910303	1.18326e-11		Pg_S1106.60	Pg_scaffold1106	629776	629876	0	0	0.647059	4.15916e-08		Pg_S0195.14	Pg_scaffold0195	1280786	1280886	25.3332
Pg_S0247.42	Pg_scaffold0247	1053186	1053286	0	0	0.942857	6.69958e-07		Pg_S1227.15	Pg_scaffold1227	122689	122789	6.16792	0.738688	0.137267	0.00492803		Pg_S0640.4	Pg_scaffold0640	120815	120915	0	0	0.878026	7.05782e-11		Pg_S1587.5	Pg_scaffold1587	124247	124347	0	0	0.888889	0.00304199		Pg_S4983.2	Pg_scaffold4983	22423	22523	Inf	0.542857	0	0.00081943		Pg_S0195.14	Pg_scaffold0195	1281186	1281286	Inf
Pg_S0247.51	Pg_scaffold0247	1179576	1179676	0.0797648	0.0571429	0.725806	0.000747827		Pg_S1227.17	Pg_scaffold1227	155710	155810	0	0	0.9625	3.17703e-07		Pg_S0640.4	Pg_scaffold0640	121015	121115	0	0	0.98	1.20263e-11		Pg_S1587.5	Pg_scaffold1587	124347	124447	0	0	0.954545	0.00682888		Pg_S3650.18	Pg_scaffold3650	238913	239013	Inf	1	0	0.00710398		Pg_S0195.14	Pg_scaffold0195	1281286	1281386	Inf
Pg_S4404.1	Pg_scaffold4404	103844	103944	77.6218	0.962456	0.00961538	3.41359e-11		Pg_S1227.17	Pg_scaffold1227	155810	155910	0	0	0.943011	2.15577e-13		Pg_S0640.4	Pg_scaffold0640	125615	125715	0.0681009	0.0645161	0.958333	0.000155966		Pg_S1587.5	Pg_scaffold1587	125647	125747	0	0	0.970588	0.000199244		Pg_S3650.19	Pg_scaffold3650	246298	246398	Inf	0.958333	0	0.000514046		Pg_S5911.10	Pg_scaffold5911	105604	105704	Inf
Pg_S4404.1	Pg_scaffold4404	103944	104044	Inf	0.9	0	3.94054e-07		Pg_S1227.24	Pg_scaffold1227	306242	306342	0	0	0.953153	6.82662e-10		Pg_S0640.4	Pg_scaffold0640	125715	125815	0.0772359	0.0740741	0.970588	0.000807563		Pg_S1587.7	Pg_scaffold1587	204950	205050	0.141098	0.138889	1	0.00110018		Pg_S1915.36	Pg_scaffold1915	474958	475058	9.85517	0.5625	0.0595238	0.000650369		Pg_S5911.11	Pg_scaffold5911	118610	118710	Inf
Pg_S4792.10	Pg_scaffold4792	167519	167619	0	0	0.921875	0.00105086		Pg_S1227.24	Pg_scaffold1227	306342	306442	0	0	0.918919	1.86828e-06		Pg_S0640.4	Pg_scaffold0640	126015	126115	0	0	0.943742	9.77757e-08		Pg_S1587.10	Pg_scaffold1587	355230	355330	Inf	0.903226	0	0.000198536		Pg_S1915.37	Pg_scaffold1915	483562	483662	15.3025	0.96875	0.0625	0.00848556		Pg_S0738.22	Pg_scaffold0738	233876	233976	3.4598
Pg_S0878.2	Pg_scaffold0878	76673	76773	6.42299	1	0.153846	0.000996643		Pg_S1227.24	Pg_scaffold1227	306442	306542	0	0	0.968254	5.15698e-06		Pg_S0640.4	Pg_scaffold0640	126715	126815	0	0	0.953125	4.41397e-05		Pg_S4151.1	Pg_scaffold4151	32832	32932	4.83997	0.862745	0.176471	0.00127403		Pg_S3543.1	Pg_scaffold3543	40068	40168	Inf	0.947368	0	8.22732e-06		Pg_S0738.32	Pg_scaffold0738	506055	506155	Inf
Pg_S0878.5	Pg_scaffold0878	214620	214720	0.0798743	0.0645833	0.809822	0.00150641		Pg_S0733.5	Pg_scaffold0733	528076	528176	Inf	1	0	0.000596764		Pg_S0640.4	Pg_scaffold0640	126815	126915	0	0	0.949153	8.05705e-05		Pg_S4193.2	Pg_scaffold4193	102190	102290	20.3786	1	0.047619	0.00309189		Pg_S3543.7	Pg_scaffold3543	174563	174663	Inf	1	0	0.00273418		Pg_S0247.20	Pg_scaffold0247	569037	569137	0.0728814
Pg_S0878.5	Pg_scaffold0878	214720	214820	0.0448946	0.0377493	0.840532	3.21621e-07		Pg_S0733.5	Pg_scaffold0733	528176	528276	Inf	0.975	0	1.97163e-05		Pg_S0693.18	Pg_scaffold0693	320305	320405	Inf	0.926829	0	3.33144e-08		Pg_S1306.1	Pg_scaffold1306	14052	14152	Inf	0.958333	0	0.000272457		Pg_S1097.5	Pg_scaffold1097	94930	95030	Inf	0.976744	0	1.22069e-06		Pg_S0247.20	Pg_scaffold0247	572437	572537	2.65246
Pg_S0207.6	Pg_scaffold0207	231046	231146	Inf	0.869565	0	0.00810035		Pg_S3650.18	Pg_scaffold3650	221313	221413	2.45121	0.984612	0.480769	0.00258687		Pg_S0693.18	Pg_scaffold0693	320405	320505	56.8857	0.983333	0.0175439	1.62637e-07		Pg_S1306.1	Pg_scaffold1306	17152	17252	Inf	0.978261	0	0.00150697		Pg_S1097.5	Pg_scaffold1097	95930	96030	18.3119	0.98	0.0526316	0.00260821		Pg_S0247.24	Pg_scaffold0247	653670	653770	Inf
Pg_S0207.16	Pg_scaffold0207	1266640	1266740	Inf	0.967742	0	4.68179e-05		Pg_S2209.2	Pg_scaffold2209	278988	279088	0.0357251	0.0298507	0.875	3.5707e-05		Pg_S0693.18	Pg_scaffold0693	320505	320605	Inf	0.944444	0	0.00222005		Pg_S1306.4	Pg_scaffold1306	34616	34716	Inf	1	0	0.00223405		Pg_S1097.16	Pg_scaffold1097	236826	236926	Inf	1	0	0.000142513		Pg_S0247.34	Pg_scaffold0247	880306	880406	0.197743
Pg_S0207.16	Pg_scaffold0207	1268740	1268840	25.8604	0.940705	0.0363757	2.94115e-06		Pg_S1915.11	Pg_scaffold1915	119828	119928	27.2479	0.641026	0.0232558	6.20463e-05		Pg_S0093.14	Pg_scaffold0093	167492	167592	0	0	0.773585	6.46239e-05		Pg_S1306.4	Pg_scaffold1306	36616	36716	Inf	1	0	0.00198189		Pg_S1097.40	Pg_scaffold1097	671840	671940	Inf	0.941176	0	0.0052003		Pg_S3946.3	Pg_scaffold3946	203132	203232	Inf
Pg_S0207.16	Pg_scaffold0207	1268840	1268940	Inf	1	0	4.99471e-06		Pg_S3543.3	Pg_scaffold3543	91933	92033	Inf	0.902439	0	1.49089e-08		Pg_S0093.14	Pg_scaffold0093	167692	167792	0.00862225	0.00724638	0.918549	5.8507e-18		Pg_S1306.6	Pg_scaffold1306	63562	63662	0	0	0.64	3.29728e-05		Pg_S5008.3	Pg_scaffold5008	20706	20806	4.23744	0.923633	0.217759	7.98419e-06		Pg_S4792.3	Pg_scaffold4792	69352	69452	Inf
Pg_S0207.16	Pg_scaffold0207	1269040	1269140	Inf	0.966667	0	6.22906e-08		Pg_S3379.18	Pg_scaffold3379	266134	266234	0	0	0.975052	9.81214e-08		Pg_S0093.14	Pg_scaffold0093	167792	167892	0.0720529	0.06125	0.928581	1.32131e-10		Pg_S1306.7	Pg_scaffold1306	78084	78184	Inf	0.945946	0	0.00255272		Pg_S5008.4	Pg_scaffold5008	28999	29099	Inf	0.882353	0	0.000428885		Pg_S4792.3	Pg_scaffold4792	69452	69552	Inf
Pg_S1369.6	Pg_scaffold1369	550636	550736	0	0	0.969697	0.000950349		Pg_S3379.18	Pg_scaffold3379	266234	266334	0	0	0.972222	1.89163e-06		Pg_S0093.14	Pg_scaffold0093	168492	168592	0	0	1	0.000807563		Pg_S1306.14	Pg_scaffold1306	185459	185559	Inf	0.956522	0	0.00182059		Pg_S5008.5	Pg_scaffold5008	37268	37368	Inf	0.74026	0	0.00180054		Pg_S4792.3	Pg_scaffold4792	69552	69652	Inf
Pg_S4653.4	Pg_scaffold4653	27896	27996	0	0	0.521053	0.00383885		Pg_S3379.18	Pg_scaffold3379	266334	266434	0	0	0.977965	1.20617e-15		Pg_S0093.14	Pg_scaffold0093	169792	169892	0	0	0.917669	7.87818e-06		Pg_S1306.26	Pg_scaffold1306	332216	332316	16.2445	0.97561	0.0588235	0.007263		Pg_S5901.5	Pg_scaffold5901	61919	62019	0	0	0.705882	0.000945463		Pg_S4792.7	Pg_scaffold4792	100982	101082	Inf
Pg_S4653.4	Pg_scaffold4653	33496	33596	0.112573	0.100541	0.87709	7.73569e-05		Pg_S3379.18	Pg_scaffold3379	270034	270134	0	0	0.694444	0.000373001		Pg_S0093.14	Pg_scaffold0093	170892	170992	0.0206024	0.0172414	0.828374	3.52018e-07		Pg_S1306.43	Pg_scaffold1306	527932	528032	0.34487	0.326386	0.938345	9.58425e-06		Pg_S5901.12	Pg_scaffold5901	108384	108484	Inf	0.95	0	0.00012968		Pg_S2747.2	Pg_scaffold2747	334120	334220	17.5909
Pg_S4653.12	Pg_scaffold4653	163380	163480	0	0	1	0.00251521		Pg_S5008.5	Pg_scaffold5008	36968	37068	0.0374383	0.0234343	0.765377	3.51302e-08		Pg_S0093.14	Pg_scaffold0093	170992	171092	0	0	0.733333	3.96282e-07		Pg_S1306.43	Pg_scaffold1306	528032	528132	0.0768611	0.0555556	0.734694	0.000422399		Pg_S1185.15	Pg_scaffold1185	137040	137140	Inf	1	0	4.22046e-07		Pg_S0878.5	Pg_scaffold0878	214620	214720	Inf
Pg_S4653.12	Pg_scaffold4653	163480	163580	0	0	0.960783	5.65778e-14		Pg_S5008.5	Pg_scaffold5008	37268	37368	0	0	0.74026	0.00438311		Pg_S0093.40	Pg_scaffold0093	495146	495246	0.0403249	0.0263158	0.676136	0.00277234		Pg_S6457.3	Pg_scaffold6457	68903	69003	Inf	0.57554	0	0.00503199		Pg_S1185.28	Pg_scaffold1185	242264	242364	0	0	0.691239	1.63254e-07		Pg_S0878.5	Pg_scaffold0878	214720	214820	Inf
Pg_S4653.12	Pg_scaffold4653	163580	163680	0	0	0.965517	9.79302e-06		Pg_S5901.1	Pg_scaffold5901	20389	20489	0.0255494	0.0263158	0.971335	2.41209e-05		Pg_S0093.46	Pg_scaffold0093	690146	690246	35.8506	0.942857	0.025641	9.32529e-06		Pg_S2647.5	Pg_scaffold2647	160975	161075	0.0202086	0.0138889	0.708187	5.43413e-08		Pg_S1185.28	Pg_scaffold1185	242364	242464	0	0	0.896552	6.76833e-06		Pg_S0878.7	Pg_scaffold0878	242914	243014	Inf
Pg_S2832.4	Pg_scaffold2832	275452	275552	0.0968149	0.0869565	0.910714	0.00748843		Pg_S5901.5	Pg_scaffold5901	61119	61219	0	0	0.607692	0.00293201		Pg_S0093.62	Pg_scaffold0093	904112	904212	Inf	0.849265	0	3.12492e-05		Pg_S0372.1	Pg_scaffold0372	369152	369252	Inf	0.962963	0	8.24863e-06		Pg_S0548.2	Pg_scaffold0548	233638	233738	Inf	0.964286	0	0.00228388		Pg_S0878.7	Pg_scaffold0878	243014	243114	Inf
Pg_S0633.1	Pg_scaffold0633	67407	67507	Inf	0.928571	0	2.65462e-05		Pg_S5901.5	Pg_scaffold5901	62119	62219	0	0	0.56092	0.000524005		Pg_S0093.80	Pg_scaffold0093	1247597	1247697	Inf	0.977008	0	1.24737e-06		Pg_S0372.8	Pg_scaffold0372	1007214	1007314	Inf	1	0	7.82741e-07		Pg_S4245.1	Pg_scaffold4245	33742	33842	17.774	0.906977	0.05	0.00497824		Pg_S0878.7	Pg_scaffold0878	243114	243214	Inf
Pg_S0633.1	Pg_scaffold0633	69307	69407	2.69556	0.988095	0.48212	0.00115802		Pg_S0882.1	Pg_scaffold0882	311082	311182	0.0115441	0.00641026	0.509977	1.9225e-12		Pg_S0093.80	Pg_scaffold0093	1247697	1247797	Inf	0.935484	0	0.00253538		Pg_S0372.10	Pg_scaffold0372	1040003	1040103	0.0573538	0.0540541	0.954545	7.4328e-06		Pg_S2693.6	Pg_scaffold2693	62812	62912	0	0	0.864673	2.9233e-12		Pg_S0878.7	Pg_scaffold0878	243214	243314	70.0249
Pg_S0633.4	Pg_scaffold0633	164806	164906	43.6025	0.644122	0.0172414	7.40351e-06		Pg_S1185.4	Pg_scaffold1185	54839	54939	0	0	0.906977	5.12624e-05		Pg_S4964.2	Pg_scaffold4964	19778	19878	0	0	0.686387	5.7674e-09		Pg_S0372.10	Pg_scaffold0372	1040103	1040203	0	0	0.950759	1.14864e-13		Pg_S2693.6	Pg_scaffold2693	62912	63012	0.14625	0.128205	0.888889	0.00093124		Pg_S0878.12	Pg_scaffold0878	661492	661592	Inf
Pg_S0633.7	Pg_scaffold0633	437069	437169	0	0	0.925791	1.08552e-21		Pg_S1185.13	Pg_scaffold1185	116938	117038	0	0	0.758586	1.2708e-05		Pg_S4964.2	Pg_scaffold4964	20078	20178	0.0669971	0.0526316	0.792079	2.80296e-07		Pg_S0372.10	Pg_scaffold0372	1040203	1040303	0	0	0.966619	1.03099e-13		Pg_S2693.6	Pg_scaffold2693	63012	63112	0.169702	0.114958	0.678571	0.00014706		Pg_S1756.1	Pg_scaffold1756	14310	14410	Inf
Pg_S0633.7	Pg_scaffold0633	437169	437269	0	0	0.854305	1.43056e-07		Pg_S1185.20	Pg_scaffold1185	198190	198290	0.0593222	0.0540541	0.947368	0.00106356		Pg_S4964.2	Pg_scaffold4964	24478	24578	29.5544	0.809524	0.0263158	0.00043331		Pg_S0372.10	Pg_scaffold0372	1040303	1040403	0	0	0.957831	1.0592e-08		Pg_S2693.9	Pg_scaffold2693	80098	80198	Inf	0.514286	0	0.00647689		Pg_S1756.1	Pg_scaffold1756	16110	16210	0.0852724
Pg_S0633.7	Pg_scaffold0633	437269	437369	0	0	0.916667	2.77825e-05		Pg_S1185.28	Pg_scaffold1185	242264	242364	Inf	1	0	2.00836e-10		Pg_S4964.2	Pg_scaffold4964	26078	26178	0.0489637	0.0425532	0.888889	9.98605e-06		Pg_S0722.3	Pg_scaffold0722	307437	307537	Inf	0.957428	0	0.000160987		Pg_S8220.1	Pg_scaffold8220	4958	5058	Inf	1	0	0.00043148		Pg_S0207.15	Pg_scaffold0207	868766	868866	Inf
Pg_S0633.7	Pg_scaffold0633	437369	437469	0	0	0.942763	1.70105e-17		Pg_S1185.28	Pg_scaffold1185	242364	242464	Inf	0.957447	0	8.59048e-07		Pg_S0703.8	Pg_scaffold0703	623489	623589	Inf	0.947368	0	0.00568304		Pg_S0722.3	Pg_scaffold0722	307737	307837	Inf	0.978723	0	3.98382e-09		Pg_S2206.9	Pg_scaffold2206	123186	123286	Inf	0.909091	0	2.87581e-06		Pg_S0207.15	Pg_scaffold0207	868866	868966	Inf
Pg_S0633.7	Pg_scaffold0633	437569	437669	0	0	0.941176	9.88787e-06		Pg_S1185.33	Pg_scaffold1185	340678	340778	0	0	0.9375	2.81719e-05		Pg_S1360.1	Pg_scaffold1360	61997	62097	Inf	0.647059	0	0.00197439		Pg_S0722.3	Pg_scaffold0722	307837	307937	20.448	0.957362	0.0478571	2.80904e-20		Pg_S2206.10	Pg_scaffold2206	133836	133936	4.21974	0.989583	0.234149	9.61106e-06		Pg_S0207.15	Pg_scaffold0207	869666	869766	11.1071
Pg_S0633.7	Pg_scaffold0633	437669	437769	0.0891314	0.0692514	0.930198	1.35337e-35		Pg_S1185.41	Pg_scaffold1185	511414	511514	34.9226	0.724138	0.0217391	0.000131292		Pg_S0196.1	Pg_scaffold0196	40468	40568	0.0799317	0.0769231	0.972973	0.000808672		Pg_S0722.3	Pg_scaffold0722	307937	308037	16.2613	0.97619	0.0588235	0.00724538		Pg_S2206.10	Pg_scaffold2206	133936	134036	2.92111	0.974359	0.334596	0.00600493		Pg_S0207.16	Pg_scaffold0207	1268740	1268840	0.0384504
Pg_S4108.1	Pg_scaffold4108	23070	23170	5.99365	0.91453	0.160606	1.2868e-05		Pg_S2693.9	Pg_scaffold2693	79898	79998	0	0	0.619048	5.28773e-05		Pg_S0196.2	Pg_scaffold0196	110864	110964	0.394495	0.342512	0.873556	0.00625854		Pg_S0722.5	Pg_scaffold0722	323577	323677	Inf	0.931034	0	0.00496425		Pg_S2206.11	Pg_scaffold2206	142218	142318	Inf	0.844697	0	4.78198e-05		Pg_S0207.16	Pg_scaffold0207	1268840	1268940	0
Pg_S4782.2	Pg_scaffold4782	55036	55136	0.010884	0.00847458	0.899459	4.35549e-12		Pg_S2693.9	Pg_scaffold2693	79998	80098	0	0	0.617647	2.54735e-06		Pg_S0196.3	Pg_scaffold0196	327249	327349	Inf	0.898684	0	1.17456e-07		Pg_S2673.13	Pg_scaffold2673	265276	265376	Inf	0.986667	0	2.41719e-08		Pg_S2206.11	Pg_scaffold2206	142318	142418	Inf	0.925812	0	5.96745e-09		Pg_S2745.2	Pg_scaffold2745	55416	55516	24.3987
Pg_S4782.2	Pg_scaffold4782	55136	55236	0.0283938	0.0172414	0.63961	3.43913e-05		Pg_S2693.9	Pg_scaffold2693	80098	80198	0	0	0.514286	1.09764e-05		Pg_S0429.10	Pg_scaffold0429	756616	756716	Inf	0.928571	0	0.000588243		Pg_S2673.13	Pg_scaffold2673	267676	267776	Inf	0.955827	0	7.05165e-05		Pg_S2206.11	Pg_scaffold2206	142418	142518	Inf	0.842105	0	0.00096896		Pg_S4653.4	Pg_scaffold4653	41696	41796	3.59563
Pg_S0782.1	Pg_scaffold0782	4706	4806	3.40923	0.95071	0.277499	0.000324711		Pg_S2206.1	Pg_scaffold2206	13366	13466	3.16258	0.924242	0.290909	0.000889015		Pg_S2618.14	Pg_scaffold2618	371648	371748	11.8687	0.847071	0.0691544	1.9938e-07		Pg_S6297.5	Pg_scaffold6297	48726	48826	0	0	1	0.000980687		Pg_S2448.6	Pg_scaffold2448	143930	144030	Inf	0.814815	0	0.00484965		Pg_S4653.12	Pg_scaffold4653	163380	163480	Inf
Pg_S0782.1	Pg_scaffold0782	4806	4906	8.22343	0.892857	0.125	1.45936e-05		Pg_S2448.6	Pg_scaffold2448	143930	144030	0	0	0.814815	0.000300735		Pg_S5731.10	Pg_scaffold5731	99397	99497	85.5692	0.937151	0.0104167	4.60971e-12		Pg_S3332.12	Pg_scaffold3332	135488	135588	3.24411	0.982759	0.296429	0.00837498		Pg_S2448.8	Pg_scaffold2448	213854	213954	Inf	0.911765	0	0.000419105		Pg_S4653.12	Pg_scaffold4653	163480	163580	92.2812
Pg_S0782.1	Pg_scaffold0782	4906	5006	4.32471	0.918846	0.212963	2.10221e-05		Pg_S2448.11	Pg_scaffold2448	257070	257170	0.0350457	0.0344459	0.95046	4.52514e-16		Pg_S5977.1	Pg_scaffold5977	3662	3762	2.90819	0.986111	0.340176	0.00072712		Pg_S5391.1	Pg_scaffold5391	5330	5430	22.1557	0.904762	0.04	0.000838729		Pg_S2448.10	Pg_scaffold2448	253606	253706	Inf	0.740741	0	5.11239e-05		Pg_S4653.12	Pg_scaffold4653	163580	163680	Inf
Pg_S0782.3	Pg_scaffold0782	35990	36090	Inf	0.894737	0	0.000534612		Pg_S7360.6	Pg_scaffold7360	42344	42444	2.31227	0.97749	0.420767	0.00514886		Pg_S5977.1	Pg_scaffold5977	3762	3862	4.04473	0.981481	0.243318	0.00214896		Pg_S5163.1	Pg_scaffold5163	131263	131363	0	0	0.708333	1.16189e-09		Pg_S3337.1	Pg_scaffold3337	13079	13179	0.0538228	0.0526316	0.987952	0.00160782		Pg_S0633.5	Pg_scaffold0633	233258	233358	Inf
Pg_S1273.13	Pg_scaffold1273	474830	474930	33.43	0.528814	0.0108696	3.43822e-05		Pg_S4158.7	Pg_scaffold4158	93734	93834	0.0362806	0.0322581	0.92	0.000758317		Pg_S5977.5	Pg_scaffold5977	75622	75722	Inf	0.924688	0	3.88195e-10		Pg_S5163.1	Pg_scaffold5163	132163	132263	Inf	1	0	2.01379e-05		Pg_S3337.3	Pg_scaffold3337	20944	21044	0.238827	0.190789	0.812448	6.61986e-05		Pg_S0633.5	Pg_scaffold0633	233358	233458	51.6525
Pg_S1273.18	Pg_scaffold1273	637718	637818	0.0565969	0.0384615	0.689655	0.00539334		Pg_S4158.9	Pg_scaffold4158	112406	112506	0.0771879	0.04	0.570965	6.94218e-06		Pg_S3013.7	Pg_scaffold3013	263360	263460	34.6341	0.64	0.0178571	9.34397e-05		Pg_S3276.5	Pg_scaffold3276	164936	165036	2.99134	0.947368	0.316896	0.00566358		Pg_S1284.8	Pg_scaffold1284	581104	581204	Inf	0.933333	0	0.00904277		Pg_S5883.1	Pg_scaffold5883	37591	37691	Inf
Pg_S1973.13	Pg_scaffold1973	206708	206808	8.65424	0.694545	0.0875876	0.000762919		Pg_S3337.1	Pg_scaffold3337	13079	13179	18.0685	0.972973	0.0526316	0.00993701		Pg_S5962.1	Pg_scaffold5962	9955	10055	21.1214	0.84	0.0384615	0.00521203		Pg_S0693.8	Pg_scaffold0693	178430	178530	Inf	0.826087	0	0.00870326		Pg_S3255.1	Pg_scaffold3255	280637	280737	14.7243	0.643963	0.0438095	0.000501005		Pg_S4108.4	Pg_scaffold4108	218467	218567	5.71974
Pg_S1973.14	Pg_scaffold1973	219963	220063	17.8583	0.813889	0.047027	3.32743e-08		Pg_S2499.2	Pg_scaffold2499	61132	61232	0.0334638	0.02	0.645511	0.000916739		Pg_S0216.3	Pg_scaffold0216	219645	219745	0	0	0.97619	0.000275698		Pg_S0693.9	Pg_scaffold0693	181212	181312	Inf	0.921053	0	0.00146116		Pg_S2633.5	Pg_scaffold2633	168903	169003	Inf	1	0	0.00360495		Pg_S4782.3	Pg_scaffold4782	71962	72062	Inf
Pg_S4321.9	Pg_scaffold4321	121705	121805	Inf	0.678775	0	2.13416e-06		Pg_S2499.10	Pg_scaffold2499	312735	312835	9.69914	0.927597	0.0983923	6.96055e-09		Pg_S0216.5	Pg_scaffold0216	909698	909798	Inf	0.533333	0	1.8023e-05		Pg_S0693.26	Pg_scaffold0693	866708	866808	3.58006	0.979798	0.331328	0.000503022		Pg_S2633.13	Pg_scaffold2633	255175	255275	0	0	0.961538	0.00797452		Pg_S4782.3	Pg_scaffold4782	72062	72162	44.9193
Pg_S4321.9	Pg_scaffold4321	121805	121905	23.9149	0.900794	0.04	3.70545e-05		Pg_S2499.11	Pg_scaffold2499	334345	334445	0.204346	0.186869	0.922658	0.00261208		Pg_S0216.14	Pg_scaffold0216	1235099	1235199	Inf	0.95	0	0.00302348		Pg_S0093.24	Pg_scaffold0093	286128	286228	26.3235	0.888889	0.0322581	0.000905437		Pg_S2633.14	Pg_scaffold2633	270966	271066	Inf	0.96875	0	0.000701324		Pg_S4782.3	Pg_scaffold4782	74762	74862	4.20222
Pg_S4321.9	Pg_scaffold4321	122205	122305	11.5193	0.683845	0.0588381	9.50357e-15		Pg_S0277.48	Pg_scaffold0277	911158	911258	0	0	0.580205	0.00500547		Pg_S0216.14	Pg_scaffold0216	1236399	1236499	0	0	0.871795	0.00340766		Pg_S0093.35	Pg_scaffold0093	457644	457744	Inf	0.958333	0	4.5292e-05		Pg_S0325.3	Pg_scaffold0325	104324	104424	Inf	1	0	0.000420077		Pg_S0782.1	Pg_scaffold0782	4606	4706	0
Pg_S6284.6	Pg_scaffold6284	103585	103685	18.558	1	0.0526316	4.40598e-05		Pg_S7200.1	Pg_scaffold7200	9895	9995	20.4339	1	0.047619	0.0047614		Pg_S0216.14	Pg_scaffold0216	1236499	1236599	0.0528588	0.04	0.769231	0.00440356		Pg_S0093.37	Pg_scaffold0093	476099	476199	3.0494	1	0.448718	0.00389457		Pg_S0325.9	Pg_scaffold0325	812736	812836	0	0	0.96875	0.000740913		Pg_S0782.1	Pg_scaffold0782	4706	4806	0.281025
Pg_S6463.2	Pg_scaffold6463	40238	40338	102.162	0.937264	0.00649351	6.06996e-14		Pg_S7200.1	Pg_scaffold7200	10495	10595	Inf	1	0	0.000121996		Pg_S5273.4	Pg_scaffold5273	37702	37802	7.71134	0.925926	0.117647	0.000812052		Pg_S0093.37	Pg_scaffold0093	476199	476299	Inf	0.888889	0	0.000112329		Pg_S0325.9	Pg_scaffold0325	812936	813036	0.188482	0.177866	0.943411	0.000849428		Pg_S0782.1	Pg_scaffold0782	4906	5006	0.221354
Pg_S6463.7	Pg_scaffold6463	92131	92231	Inf	0.947368	0	4.09475e-05		Pg_S0001.5	Pg_scaffold0001	944850	944950	0	0	0.956522	8.92751e-08		Pg_S5273.4	Pg_scaffold5273	40402	40502	36.8016	0.862069	0.0227273	1.46053e-05		Pg_S0093.54	Pg_scaffold0093	774232	774332	0	0	0.956522	0.000205019		Pg_S5239.1	Pg_scaffold5239	15879	15979	Inf	1	0	0.00404139		Pg_S0782.3	Pg_scaffold0782	30990	31090	Inf
Pg_S1489.3	Pg_scaffold1489	553872	553972	25.1325	1	0.0384615	0.00140164		Pg_S0001.5	Pg_scaffold0001	945050	945150	0.00913115	0.00793651	0.944574	2.95656e-15		Pg_S5273.6	Pg_scaffold5273	60423	60523	Inf	0.974359	0	2.65823e-08		Pg_S0093.73	Pg_scaffold0093	1072140	1072240	Inf	0.935897	0	0.000314076		Pg_S2966.6	Pg_scaffold2966	331594	331694	0	0	0.939394	0.000844059		Pg_S0782.3	Pg_scaffold0782	31390	31490	32.1783
Pg_S0361.9	Pg_scaffold0361	289034	289134	0	0	0.606002	4.91566e-07		Pg_S0001.5	Pg_scaffold0001	945150	945250	0.0218211	0.0217391	0.961538	5.01371e-06		Pg_S5273.6	Pg_scaffold5273	60723	60823	51.6148	1	0.0188679	8.94662e-08		Pg_S0093.82	Pg_scaffold0093	1257087	1257187	Inf	0.981456	0	5.44556e-07		Pg_S2966.6	Pg_scaffold2966	333794	333894	0.216523	0.216667	0.921717	0.00243015		Pg_S0782.4	Pg_scaffold0782	50150	50250	0.360351
Pg_S0361.9	Pg_scaffold0361	289834	289934	6.17679	0.935484	0.148936	0.00231712		Pg_S0001.5	Pg_scaffold0001	946950	947050	0	0	0.933333	0.00366217		Pg_S5273.6	Pg_scaffold5273	61823	61923	28.1742	1	0.0344828	0.000233991		Pg_S0093.82	Pg_scaffold0093	1257187	1257287	Inf	0.947368	0	7.92199e-05		Pg_S2966.6	Pg_scaffold2966	335294	335394	0.00631807	0.00617284	0.981481	1.19403e-18		Pg_S0782.9	Pg_scaffold0782	113646	113746	Inf
Pg_S0361.9	Pg_scaffold0361	290334	290434	0	0	0.673016	4.37012e-06		Pg_S0325.9	Pg_scaffold0325	812936	813036	5.52295	0.981481	0.177866	0.00312725		Pg_S1268.6	Pg_scaffold1268	419450	419550	2.53486	0.839387	0.328371	1.17067e-05		Pg_S0093.82	Pg_scaffold0093	1257287	1257387	Inf	0.983333	0	0.000455989		Pg_S7676.4	Pg_scaffold7676	14812	14912	0.0405658	0.0263158	0.684615	0.000933309		Pg_S0782.11	Pg_scaffold0782	156426	156526	0
Pg_S1702.1	Pg_scaffold1702	130374	130474	0	0	0.933333	0.000338379		Pg_S0325.10	Pg_scaffold0325	1070680	1070780	0	0	0.891813	0.000183632		Pg_S1268.11	Pg_scaffold1268	626932	627032	43.6893	0.95	0.0208333	1.06008e-05		Pg_S0093.103	Pg_scaffold0093	1499574	1499674	Inf	0.93617	0	0.00279028		Pg_S6955.2	Pg_scaffold6955	39502	39602	Inf	0.96	0	4.15508e-05		Pg_S0782.11	Pg_scaffold0782	156626	156726	0
Pg_S0232.2	Pg_scaffold0232	13292	13392	10.6678	0.913194	0.0735294	0.000340822		Pg_S0325.10	Pg_scaffold0325	1070880	1070980	0	0	0.533333	0.0024796		Pg_S3085.13	Pg_scaffold3085	245114	245214	9.37064	0.891818	0.103448	6.61439e-05		Pg_S0093.103	Pg_scaffold0093	1499674	1499774	Inf	0.717391	0	0.00756711		Pg_S2019.2	Pg_scaffold2019	327264	327364	Inf	0.871429	0	1.90844e-08		Pg_S0782.11	Pg_scaffold0782	156726	156826	0
Pg_S0232.15	Pg_scaffold0232	156802	156902	13.0685	0.93617	0.0705882	2.6799e-08		Pg_S0899.5	Pg_scaffold0899	49634	49734	Inf	0.909091	0	0.00510233		Pg_S0680.19	Pg_scaffold0680	231076	231176	Inf	1	0	4.38835e-07		Pg_S0093.105	Pg_scaffold0093	1547310	1547410	Inf	0.909091	0	3.11822e-09		Pg_S2019.2	Pg_scaffold2019	327364	327464	Inf	0.744681	0	4.89922e-16		Pg_S0782.11	Pg_scaffold0782	156826	156926	0.125483
Pg_S0232.15	Pg_scaffold0232	157602	157702	Inf	0.782609	0	0.000614748		Pg_S0899.10	Pg_scaffold0899	359510	359610	Inf	1	0	0.000508441		Pg_S0680.19	Pg_scaffold0680	231476	231576	Inf	0.956377	0	1.55191e-27		Pg_S0703.4	Pg_scaffold0703	464736	464836	0	0	0.956522	0.0019431		Pg_S2019.3	Pg_scaffold2019	327760	327860	115.845	0.534544	0.00505051	1.15121e-17		Pg_S0782.11	Pg_scaffold0782	158426	158526	0
Pg_S0232.17	Pg_scaffold0232	194484	194584	0.0464953	0.0434783	0.949153	0.00103944		Pg_S0899.10	Pg_scaffold0899	359910	360010	Inf	0.910714	0	3.65124e-07		Pg_S0680.19	Pg_scaffold0680	231776	231876	Inf	1	0	1.52366e-08		Pg_S1360.7	Pg_scaffold1360	219388	219488	0	0	0.851351	1.82253e-06		Pg_S7541.3	Pg_scaffold7541	48668	48768	0	0	0.901001	6.69261e-06		Pg_S0782.11	Pg_scaffold0782	158626	158726	0
Pg_S0232.17	Pg_scaffold0232	195284	195384	0	0	0.722222	0.000270783		Pg_S0899.14	Pg_scaffold0899	755593	755693	0	0	1	0.00113907		Pg_S0680.19	Pg_scaffold0680	231876	231976	Inf	0.965517	0	1.0938e-06		Pg_S1360.7	Pg_scaffold1360	219488	219588	0.0114617	0.0102041	0.928571	4.66316e-13		Pg_S4512.20	Pg_scaffold4512	199232	199332	Inf	0.842105	0	0.000173424		Pg_S1273.18	Pg_scaffold1273	635818	635918	Inf
Pg_S0232.17	Pg_scaffold0232	195484	195584	0	0	0.671875	3.01893e-05		Pg_S2966.1	Pg_scaffold2966	139009	139109	Inf	0.833333	0	0.000589497		Pg_S0680.19	Pg_scaffold0680	232976	233076	Inf	1	0	0.00594346		Pg_S1360.7	Pg_scaffold1360	219588	219688	0.0651342	0.0638298	1	6.62098e-06		Pg_S5353.2	Pg_scaffold5353	9268	9368	Inf	1	0	0.00532166		Pg_S1273.18	Pg_scaffold1273	637718	637818	10.8852
Pg_S0232.17	Pg_scaffold0232	195584	195684	0	0	0.918919	0.00171083		Pg_S2966.2	Pg_scaffold2966	206324	206424	Inf	0.957483	0	0.000210956		Pg_S0680.19	Pg_scaffold0680	234476	234576	3.23692	0.968975	0.302622	0.00060144		Pg_S6337.3	Pg_scaffold6337	86742	86842	0	0	1	0.000214422		Pg_S5353.6	Pg_scaffold5353	89132	89232	0	0	0.771639	1.6439e-14		Pg_S1973.3	Pg_scaffold1973	37488	37588	5.01398
Pg_S0232.17	Pg_scaffold0232	196184	196284	0	0	0.891304	0.00189124		Pg_S2966.2	Pg_scaffold2966	206424	206524	Inf	0.927484	0	0.000213148		Pg_S0680.19	Pg_scaffold0680	234576	234676	19.5781	0.947368	0.0465116	0.000219998		Pg_S6337.3	Pg_scaffold6337	86842	86942	0	0	0.984848	8.16755e-06		Pg_S5353.6	Pg_scaffold5353	89232	89332	0	0	0.739065	1.27252e-07		Pg_S1973.21	Pg_scaffold1973	264859	264959	Inf
Pg_S0232.26	Pg_scaffold0232	334049	334149	0.0886329	0.0775978	0.8775	1.40105e-07		Pg_S2966.2	Pg_scaffold2966	207424	207524	9.22279	0.916667	0.097561	0.000797993		Pg_S0680.19	Pg_scaffold0680	234676	234776	4.01989	0.947368	0.233333	0.00837658		Pg_S6337.3	Pg_scaffold6337	87042	87142	0.0427184	0.04	0.961526	4.3951e-07		Pg_S1906.8	Pg_scaffold1906	177524	177624	Inf	1	0	0.000284491		Pg_S1973.21	Pg_scaffold1973	265959	266059	Inf
Pg_S0232.40	Pg_scaffold0232	557984	558084	0.276288	0.274805	0.974869	6.41327e-05		Pg_S2966.2	Pg_scaffold2966	207524	207624	31.7709	0.881579	0.0263158	4.22047e-08		Pg_S0680.19	Pg_scaffold0680	235876	235976	Inf	1	0	6.16282e-06		Pg_S6337.3	Pg_scaffold6337	87142	87242	0	0	0.954885	1.39635e-07		Pg_S0302.10	Pg_scaffold0302	477166	477266	Inf	0.983142	0	6.26129e-10		Pg_S1973.21	Pg_scaffold1973	266059	266159	3.65861
Pg_S0232.52	Pg_scaffold0232	715648	715748	0.312442	0.272244	0.822344	4.95404e-07		Pg_S2966.2	Pg_scaffold2966	207624	207724	Inf	0.971429	0	0.000493595		Pg_S0680.19	Pg_scaffold0680	236076	236176	Inf	0.947368	0	4.22221e-05		Pg_S0196.2	Pg_scaffold0196	120464	120564	Inf	0.944444	0	0.0025876		Pg_S0302.10	Pg_scaffold0302	477266	477366	53.5501	0.962857	0.0185185	1.84551e-08		Pg_S1973.25	Pg_scaffold1973	314052	314152	Inf
Pg_S0232.58	Pg_scaffold0232	1070970	1071070	Inf	0.774194	0	0.000351469		Pg_S2966.2	Pg_scaffold2966	207724	207824	Inf	0.852774	0	2.5832e-06		Pg_S3998.1	Pg_scaffold3998	4640	4740	0.0351583	0.0227273	0.707586	0.000705451		Pg_S0429.3	Pg_scaffold0429	220342	220442	Inf	0.955556	0	0.000477711		Pg_S0302.10	Pg_scaffold0302	477366	477466	Inf	0.982143	0	2.2459e-05		Pg_S1973.28	Pg_scaffold1973	362389	362489	0
Pg_S0232.58	Pg_scaffold0232	1071070	1071170	Inf	0.9375	0	0.00186296		Pg_S2966.6	Pg_scaffold2966	333794	333894	4.93444	0.978261	0.216667	0.00463466		Pg_S0142.3	Pg_scaffold0142	82904	83004	0.161859	0.132896	0.823461	3.85042e-11		Pg_S0429.31	Pg_scaffold0429	987504	987604	Inf	0.9	0	0.0017551		Pg_S0302.17	Pg_scaffold0302	799791	799891	6.56773	0.682418	0.117647	5.18006e-06		Pg_S1973.28	Pg_scaffold1973	362489	362589	0
Pg_S3329.7	Pg_scaffold3329	136035	136135	Inf	0.964912	0	0.000281287		Pg_S2966.6	Pg_scaffold2966	335294	335394	150.187	0.960266	0.00617284	7.11158e-23		Pg_S0142.3	Pg_scaffold0142	83004	83104	0.0972532	0.09375	1	0.00650383		Pg_S0429.31	Pg_scaffold0429	996304	996404	18.2322	0.925926	0.05	0.00281477		Pg_S0302.30	Pg_scaffold0302	1012528	1012628	5.34519	0.871528	0.16542	1.43889e-07		Pg_S1973.28	Pg_scaffold1973	362589	362689	0
Pg_S6155.1	Pg_scaffold6155	110645	110745	0	0	0.583333	0.00235082		Pg_S1147.6	Pg_scaffold1147	676270	676370	6.8323	1	0.15	0.00713513		Pg_S0142.5	Pg_scaffold0142	152088	152188	0.0424311	0.0387097	0.941176	7.97237e-08		Pg_S2618.5	Pg_scaffold2618	153954	154054	Inf	0.951613	0	0.0026702		Pg_S0302.30	Pg_scaffold0302	1012728	1012828	Inf	0.928571	0	0.00100176		Pg_S1973.28	Pg_scaffold1973	362689	362789	0
Pg_S5203.2	Pg_scaffold5203	102112	102212	6.90088	0.935484	0.133333	0.000345473		Pg_S4018.5	Pg_scaffold4018	49772	49872	0.118698	0.106061	0.825926	0.00458147		Pg_S0142.5	Pg_scaffold0142	152188	152288	0.0475596	0.0432077	0.917957	8.33145e-20		Pg_S2412.5	Pg_scaffold2412	54416	54516	0	0	0.627404	0.000930258		Pg_S3603.3	Pg_scaffold3603	219548	219648	3.12044	0.982143	0.32	0.00198093		Pg_S1973.28	Pg_scaffold1973	362789	362889	0
Pg_S5203.2	Pg_scaffold5203	102712	102812	37.5496	0.8	0.0208333	4.83402e-06		Pg_S2019.2	Pg_scaffold2019	327164	327264	0	0	0.931034	0.00039588		Pg_S0142.5	Pg_scaffold0142	152788	152888	0.0316037	0.0292614	0.925926	2.00918e-21		Pg_S2412.13	Pg_scaffold2412	321068	321168	9.26197	0.96019	0.105556	3.16344e-06		Pg_S3603.3	Pg_scaffold3603	219648	219748	2.85616	0.974183	0.34225	0.00281557		Pg_S1973.29	Pg_scaffold1973	383015	383115	0.328795
Pg_S5203.2	Pg_scaffold5203	102812	102912	Inf	0.765885	0	3.02293e-08		Pg_S2019.2	Pg_scaffold2019	327264	327364	0	0	0.871429	1.30115e-10		Pg_S0142.12	Pg_scaffold0142	252076	252176	0.00728062	0.0131579	0.94251	2.95318e-19		Pg_S5731.7	Pg_scaffold5731	79727	79827	21.2405	0.953968	0.0454545	3.94256e-07		Pg_S4170.6	Pg_scaffold4170	48171	48271	Inf	1	0	0.00105524		Pg_S6564.1	Pg_scaffold6564	22890	22990	Inf
Pg_S5203.2	Pg_scaffold5203	103212	103312	8.61204	0.913399	0.106061	0.000112719		Pg_S2019.2	Pg_scaffold2019	327364	327464	0.0552925	0.0408163	0.744681	8.89579e-11		Pg_S0142.12	Pg_scaffold0142	252176	252276	0	0	0.872024	3.73739e-20		Pg_S5977.1	Pg_scaffold5977	3662	3762	Inf	1	0	0.00432832		Pg_S6703.1	Pg_scaffold6703	84784	84884	Inf	0.837262	0	9.53829e-09		Pg_S6564.1	Pg_scaffold6564	25690	25790	5.25347
Pg_S8426.1	Pg_scaffold8426	12392	12492	15.9164	0.752381	0.0483871	0.000250092		Pg_S2019.3	Pg_scaffold2019	327760	327860	0.020609	0.0114943	0.534544	3.06214e-07		Pg_S4118.4	Pg_scaffold4118	122661	122761	0	0	0.97973	0.00151018		Pg_S5977.6	Pg_scaffold5977	83529	83629	0	0	0.533333	0.000396649		Pg_S6703.1	Pg_scaffold6703	84884	84984	Inf	0.944444	0	5.63338e-13		Pg_S4321.9	Pg_scaffold4321	121705	121805	0
Pg_S7605.3	Pg_scaffold7605	26004	26104	Inf	0.973684	0	0.000152992		Pg_S2019.8	Pg_scaffold2019	471139	471239	0.226667	0.204167	0.901354	0.00816907		Pg_S6378.4	Pg_scaffold6378	33730	33830	Inf	1	0	2.63682e-05		Pg_S5977.6	Pg_scaffold5977	83629	83729	0	0	0.76	6.33053e-05		Pg_S6703.1	Pg_scaffold6703	84984	85084	173.812	0.97321	0.00574713	3.21815e-23		Pg_S4321.9	Pg_scaffold4321	121805	121905	0.0980517
Pg_S7605.3	Pg_scaffold7605	32504	32604	0.0163987	0.0140845	0.867925	2.78658e-12		Pg_S5445.1	Pg_scaffold5445	14022	14122	3.17313	0.957273	0.307598	0.00641133		Pg_S7068.2	Pg_scaffold7068	36762	36862	2.70233	0.828125	0.306672	0.00744544		Pg_S5273.7	Pg_scaffold5273	88128	88228	0	0	0.961905	0.00159922		Pg_S6703.1	Pg_scaffold6703	85084	85184	42.8181	0.964901	0.0227273	8.93705e-11		Pg_S6532.1	Pg_scaffold6532	8259	8359	Inf
Pg_S7605.3	Pg_scaffold7605	32604	32704	0.0261201	0.0236695	0.906593	1.45595e-21		Pg_S4348.1	Pg_scaffold4348	96769	96869	3.58613	0.97704	0.267521	7.89191e-05		Pg_S1713.11	Pg_scaffold1713	253394	253494	35.661	0.52459	0.0144928	2.37179e-06		Pg_S5546.1	Pg_scaffold5546	49060	49160	25.8978	1	0.037037	0.000805948		Pg_S0237.2	Pg_scaffold0237	148735	148835	Inf	0.921053	0	0.0029249		Pg_S6532.4	Pg_scaffold6532	72385	72485	Inf
Pg_S6775.1	Pg_scaffold6775	47736	47836	Inf	0.764706	0	0.00756651		Pg_S4348.1	Pg_scaffold4348	96869	96969	Inf	0.978139	0	5.22017e-09		Pg_S1713.23	Pg_scaffold1713	476452	476552	0.210406	0.195122	0.935484	0.00443162		Pg_S3085.4	Pg_scaffold3085	65775	65875	10.0485	0.935484	0.0909091	0.007458		Pg_S0237.4	Pg_scaffold0237	887836	887936	6.49865	0.898776	0.122435	0.000160146		Pg_S0361.9	Pg_scaffold0361	288734	288834	Inf
Pg_S6775.1	Pg_scaffold6775	52636	52736	2.73762	1	0.400242	0.00454413		Pg_S6183.8	Pg_scaffold6183	85112	85212	33.306	0.556818	0.0128205	9.27488e-06		Pg_S1713.23	Pg_scaffold1713	476652	476752	0.0818697	0.0740741	0.91358	9.02918e-07		Pg_S2034.1	Pg_scaffold2034	34493	34593	Inf	0.94881	0	2.05208e-05		Pg_S0297.6	Pg_scaffold0297	272084	272184	9.2818	0.840079	0.0871212	1.81439e-05		Pg_S0361.9	Pg_scaffold0361	288834	288934	14.4954
Pg_S6775.1	Pg_scaffold6775	52936	53036	4.13253	1	0.241758	0.000327914		Pg_S2139.17	Pg_scaffold2139	421894	421994	0	0	0.857143	0.000951836		Pg_S3034.6	Pg_scaffold3034	324806	324906	0.0418378	0.0393519	0.937229	5.7227e-07		Pg_S2034.1	Pg_scaffold2034	34593	34693	Inf	0.653289	0	0.000119979		Pg_S0297.6	Pg_scaffold0297	272284	272384	Inf	0.947368	0	0.000526615		Pg_S0361.9	Pg_scaffold0361	289034	289134	79.562
Pg_S2903.12	Pg_scaffold2903	165391	165491	Inf	1	0	2.12576e-11		Pg_S1906.4	Pg_scaffold1906	109174	109274	Inf	0.946429	0	0.000373249		Pg_S3034.6	Pg_scaffold3034	324906	325006	0.0430177	0.04	0.939759	0.000372359		Pg_S0680.8	Pg_scaffold0680	51745	51845	Inf	0.733333	0	0.00469841		Pg_S0297.15	Pg_scaffold0297	667464	667564	Inf	0.953846	0	0.000154776		Pg_S0361.9	Pg_scaffold0361	289134	289234	77.3505
Pg_S1594.2	Pg_scaffold1594	390803	390903	3.6437	0.954635	0.273611	5.79295e-06		Pg_S2540.2	Pg_scaffold2540	57308	57408	0	0	0.930556	0.000736072		Pg_S3034.6	Pg_scaffold3034	325006	325106	0	0	0.924242	0.00199419		Pg_S3998.2	Pg_scaffold3998	39750	39850	Inf	1	0	0.000153255		Pg_S8237.1	Pg_scaffold8237	13788	13888	0.0959295	0.0882353	0.95	0.0022963		Pg_S0361.9	Pg_scaffold0361	289234	289334	21.398
Pg_S3397.7	Pg_scaffold3397	59990	60090	4.51845	0.929825	0.204301	6.26155e-05		Pg_S0302.12	Pg_scaffold0302	587293	587393	0.232773	0.226901	0.970588	3.11528e-05		Pg_S3034.6	Pg_scaffold3034	326106	326206	0	0	0.707576	3.1688e-10		Pg_S3998.2	Pg_scaffold3998	41350	41450	7.33848	0.931818	0.125	0.00895061		Pg_S3539.1	Pg_scaffold3539	15879	15979	Inf	0.896552	0	0.000183718		Pg_S0361.9	Pg_scaffold0361	290234	290334	42.4801
Pg_S3397.7	Pg_scaffold3397	60390	60490	44.146	0.887238	0.0246914	1.93249e-19		Pg_S0302.12	Pg_scaffold0302	587393	587493	0.164559	0.156522	0.962963	8.96662e-05		Pg_S3689.6	Pg_scaffold3689	172786	172886	4.62601	0.795833	0.206757	6.04889e-05		Pg_S1207.4	Pg_scaffold1207	654322	654422	0	0	0.956522	0.000205019		Pg_S3539.2	Pg_scaffold3539	120924	121024	Inf	0.910774	0	7.37699e-05		Pg_S0361.9	Pg_scaffold0361	290334	290434	32.0536
Pg_S3397.7	Pg_scaffold3397	60690	60790	Inf	0.87234	0	1.55605e-12		Pg_S0302.12	Pg_scaffold0302	587693	587793	0.126064	0.0897739	0.718049	1.19786e-23		Pg_S3689.8	Pg_scaffold3689	190005	190105	5.52833	1	0.181889	4.1721e-05		Pg_S1207.4	Pg_scaffold1207	654422	654522	0.0176	0.016129	0.913399	3.8796e-08		Pg_S0602.17	Pg_scaffold0602	853552	853652	Inf	0.94	0	1.13797e-07		Pg_S0361.9	Pg_scaffold0361	290734	290834	13.875
Pg_S2324.5	Pg_scaffold2324	165465	165565	0	0	0.947368	0.000875538		Pg_S0302.16	Pg_scaffold0302	780942	781042	0.0816628	0.0606061	0.73775	1.86955e-06		Pg_S3689.8	Pg_scaffold3689	190105	190205	5.37686	1	0.1875	0.000254034		Pg_S1207.4	Pg_scaffold1207	654522	654622	0.0233596	0.0277778	1	4.35776e-06		Pg_S4378.7	Pg_scaffold4378	54302	54402	Inf	1	0	0.00117664		Pg_S0361.18	Pg_scaffold0361	628784	628884	Inf
Pg_S2324.16	Pg_scaffold2324	406186	406286	24.3172	0.775041	0.0326087	1.94194e-07		Pg_S3603.3	Pg_scaffold3603	219648	219748	0.165743	0.162037	0.974183	4.06229e-07		Pg_S3615.4	Pg_scaffold3615	37130	37230	Inf	0.95	0	2.36286e-06		Pg_S1207.4	Pg_scaffold1207	662922	663022	0.111121	0.108108	1	0.00124646		Pg_S4378.12	Pg_scaffold4378	89646	89746	4.26647	0.95283	0.222222	0.000231524		Pg_S0361.18	Pg_scaffold0361	632084	632184	15.979
Pg_S2238.11	Pg_scaffold2238	161356	161456	15.3719	0.88	0.0555556	0.00105637		Pg_S1143.5	Pg_scaffold1143	535918	536018	0	0	0.803379	8.0241e-22		Pg_S3615.4	Pg_scaffold3615	37530	37630	3.15862	0.949179	0.29945	7.87818e-06		Pg_S1207.4	Pg_scaffold1207	663622	663722	0	0	0.857143	0.00527694		Pg_S4378.14	Pg_scaffold4378	102248	102348	20.0302	0.793103	0.0384615	0.00218322		Pg_S0361.18	Pg_scaffold0361	633484	633584	Inf
Pg_S2238.16	Pg_scaffold2238	291810	291910	39.0296	0.95743	0.0302137	1.28948e-09		Pg_S1143.5	Pg_scaffold1143	536018	536118	0	0	0.672414	0.000407338		Pg_S3615.11	Pg_scaffold3615	184542	184642	Inf	0.571429	0	0.00181218		Pg_S0142.1	Pg_scaffold0142	73626	73726	255.98	0.84337	0.00332954	2.57053e-133		Pg_S7100.2	Pg_scaffold7100	10404	10504	22.2662	1	0.0434783	0.00152236		Pg_S0361.18	Pg_scaffold0361	633584	633684	Inf
Pg_S2238.22	Pg_scaffold2238	408480	408580	Inf	1	0	6.99302e-07		Pg_S7546.1	Pg_scaffold7546	12326	12426	Inf	0.977612	0	6.41591e-06		Pg_S1240.8	Pg_scaffold1240	183794	183894	0.0876803	0.0833333	0.970588	0.000374913		Pg_S0142.1	Pg_scaffold0142	73726	73826	117.395	0.701754	0.00574713	4.81709e-12		Pg_S7100.2	Pg_scaffold7100	18104	18204	0.0337741	0.0296443	0.850763	2.30291e-07		Pg_S0361.18	Pg_scaffold0361	633884	633984	Inf
Pg_S6071.5	Pg_scaffold6071	83458	83558	Inf	0.96424	0	1.04946e-06		Pg_S7546.1	Pg_scaffold7546	13326	13426	Inf	0.644444	0	0.00678931		Pg_S1240.8	Pg_scaffold1240	183894	183994	0.0762529	0.0714286	0.962963	0.00311784		Pg_S0142.1	Pg_scaffold0142	73826	73926	Inf	0.692695	0	6.23604e-10		Pg_S7100.3	Pg_scaffold7100	64610	64710	Inf	1	0	0.00229947		Pg_S0361.19	Pg_scaffold0361	685758	685858	20.7905
Pg_S6071.6	Pg_scaffold6071	116850	116950	Inf	0.878205	0	0.000287296		Pg_S4170.6	Pg_scaffold4170	48171	48271	0	0	0.977903	1.67154e-25		Pg_S1240.36	Pg_scaffold1240	511748	511848	0	0	0.649682	0.00292374		Pg_S0142.1	Pg_scaffold0142	74026	74126	Inf	0.833333	0	0.00402979		Pg_S1767.4	Pg_scaffold1767	349278	349378	Inf	1	0	3.14428e-09		Pg_S0361.30	Pg_scaffold0361	1070932	1071032	31.2233
Pg_S1291.8	Pg_scaffold1291	589612	589712	0.0477319	0.0453216	0.963131	1.12116e-20		Pg_S4170.6	Pg_scaffold4170	50271	50371	0.0266154	0.0238406	0.86856	3.91277e-16		Pg_S1240.41	Pg_scaffold1240	554126	554226	Inf	0.935484	0	0.000669683		Pg_S0142.1	Pg_scaffold0142	74826	74926	Inf	0.624868	0	3.08573e-56		Pg_S3113.8	Pg_scaffold3113	270452	270552	Inf	0.777149	0	6.52287e-15		Pg_S3114.1	Pg_scaffold3114	9075	9175	Inf
Pg_S1291.8	Pg_scaffold1291	589712	589812	0	0	0.942387	1.72953e-15		Pg_S4170.6	Pg_scaffold4170	50371	50471	0.0103729	0.0105927	0.951781	1.01645e-29		Pg_S1240.43	Pg_scaffold1240	619992	620092	Inf	0.510714	0	3.89793e-05		Pg_S0142.1	Pg_scaffold0142	74926	75026	331.054	0.68759	0.00205974	1.83208e-209		Pg_S3113.8	Pg_scaffold3113	270652	270752	49.5994	0.75	0.0147059	1.98407e-07		Pg_S3114.2	Pg_scaffold3114	48728	48828	Inf
Pg_S7157.2	Pg_scaffold7157	26124	26224	0.25737	0.23913	0.933333	0.000303312		Pg_S4170.6	Pg_scaffold4170	50571	50671	0.00968534	0.00657895	0.712925	4.35488e-14		Pg_S3582.13	Pg_scaffold3582	234184	234284	0.227724	0.211735	0.923469	5.59306e-07		Pg_S0142.1	Pg_scaffold0142	75326	75426	Inf	0.861726	0	1.31761e-10		Pg_S0235.1	Pg_scaffold0235	149969	150069	39.0814	0.928571	0.0232558	1.04045e-06		Pg_S3114.2	Pg_scaffold3114	53728	53828	Inf
Pg_S7157.2	Pg_scaffold7157	27024	27124	11.5978	0.916667	0.0779221	1.86508e-07		Pg_S0393.1	Pg_scaffold0393	156562	156662	0.250057	0.246987	0.989744	3.75936e-10		Pg_S3582.13	Pg_scaffold3582	234284	234384	0.169716	0.15625	0.927711	0.00341472		Pg_S0142.1	Pg_scaffold0142	75426	75526	Inf	0.807692	0	6.44411e-06		Pg_S1145.13	Pg_scaffold1145	287028	287128	6.70733	0.76087	0.113519	0.000736181		Pg_S3114.4	Pg_scaffold3114	141490	141590	Inf
Pg_S7157.2	Pg_scaffold7157	27224	27324	Inf	0.967742	0	1.85557e-07		Pg_S0393.1	Pg_scaffold0393	156662	156762	0.113341	0.109091	0.971831	4.7639e-06		Pg_S4766.10	Pg_scaffold4766	154462	154562	Inf	0.526961	0	5.91322e-10		Pg_S0142.2	Pg_scaffold0142	76036	76136	1023.55	0.963068	0.000696608	0		Pg_S1145.19	Pg_scaffold1145	347060	347160	2.53977	0.975806	0.465909	0.00323415		Pg_S5838.5	Pg_scaffold5838	78922	79022	0.175281
Pg_S7157.2	Pg_scaffold7157	27324	27424	Inf	0.869565	0	5.67768e-05		Pg_S0319.5	Pg_scaffold0319	581692	581792	0.323943	0.286816	0.916327	0.00566439		Pg_S0101.5	Pg_scaffold0101	1597646	1597746	2.55245	0.954996	0.395537	0.00771943		Pg_S0142.2	Pg_scaffold0142	76136	76236	Inf	0.827672	0	4.03597e-71		Pg_S2812.1	Pg_scaffold2812	153656	153756	Inf	0.947368	0	8.35959e-07		Pg_S0232.3	Pg_scaffold0232	24064	24164	6.74513
Pg_S7157.2	Pg_scaffold7157	27624	27724	36.8543	0.956522	0.025	3.36936e-05		Pg_S3976.3	Pg_scaffold3976	27374	27474	0.0395121	0.037037	0.965517	0.00118463		Pg_S7449.1	Pg_scaffold7449	22280	22380	13.7625	0.925629	0.0689655	2.02753e-05		Pg_S0142.2	Pg_scaffold0142	76236	76336	Inf	0.882353	0	6.98812e-08		Pg_S1653.1	Pg_scaffold1653	286966	287066	0.182067	0.130435	0.74375	0.00125669		Pg_S0232.15	Pg_scaffold0232	156802	156902	0.0727358
Pg_S7157.2	Pg_scaffold7157	27724	27824	28.1065	0.965789	0.035108	6.11006e-10		Pg_S3976.19	Pg_scaffold3976	213640	213740	Inf	0.941176	0	0.00201679		Pg_S0178.14	Pg_scaffold0178	1305942	1306042	5.00448	0.925578	0.279487	0.000808642		Pg_S0142.2	Pg_scaffold0142	76836	76936	89.7949	0.874517	0.0104167	7.19439e-13		Pg_S1653.1	Pg_scaffold1653	287066	287166	0.291624	0.238785	0.821255	0.000594565		Pg_S0232.31	Pg_scaffold0232	447286	447386	Inf
Pg_S7157.2	Pg_scaffold7157	27824	27924	Inf	1	0	4.85478e-09		Pg_S3976.19	Pg_scaffold3976	213740	213840	Inf	0.969697	0	0.000891819		Pg_S0178.14	Pg_scaffold0178	1308842	1308942	0	0	0.704545	0.00844284		Pg_S0142.2	Pg_scaffold0142	76936	77036	Inf	0.777433	0	3.74891e-73		Pg_S4393.1	Pg_scaffold4393	138936	139036	25.9109	0.978261	0.037037	0.000132581		Pg_S0232.32	Pg_scaffold0232	453566	453666	0
Pg_S7157.2	Pg_scaffold7157	27924	28024	Inf	0.878788	0	1.01508e-08		Pg_S3976.19	Pg_scaffold3976	214340	214440	21.0625	0.866667	0.04	0.00490095		Pg_S5145.5	Pg_scaffold5145	133848	133948	6.83521	0.894737	0.12766	0.00781641		Pg_S0142.2	Pg_scaffold0142	77036	77136	1555.09	0.842593	0.000545852	3.78374e-197		Pg_S4393.1	Pg_scaffold4393	139036	139136	Inf	0.960433	0	2.59305e-06		Pg_S0232.53	Pg_scaffold0232	758322	758422	0
Pg_S7157.2	Pg_scaffold7157	28024	28124	Inf	0.903226	0	1.49687e-07		Pg_S3976.19	Pg_scaffold3976	214440	214540	Inf	0.916667	0	7.42565e-05		Pg_S0321.4	Pg_scaffold0321	76670	76770	4.04078	0.933964	0.23062	1.59012e-07		Pg_S0142.2	Pg_scaffold0142	77136	77236	638.853	0.957668	0.00149928	8.46389e-275		Pg_S1576.6	Pg_scaffold1576	271242	271342	Inf	0.935484	0	0.00477281		Pg_S3822.4	Pg_scaffold3822	100160	100260	Inf
[truncated: 9,486 more rows]
[truncated: 3 more columns]

## Sheet: Table S4
Table S4. Differentially methylated genes (DMGs) at the CHG site among the four Panax species. Definition of the DMGs is the same as CG site.
[truncated: 25,408 more rows]
[truncated: 3 more columns]

## Sheet: Table S5
Table S5. Differentially methylated genes (DMGs) at the CHH sites among the four Panax species. Definition of the DMGs is the same as CG site.
[truncated: 1,917 more rows]
[truncated: 3 more columns]

## Sheet: Table S6
Table S6. Correlations of the overall genetic and epigenetic patterns of the three tetraploid species at both the intra- and inter-specific levels.
[truncated: 28 more rows]

[truncated: 9 more sheets: Table S7, Table S8, Table S9, Table S10, Table S11, Table S12, Table S13, Table S14, Table S15]
